# Supplementary material for: Metabolic adaptation of two in silico mutants of Mycobacterium tuberculosis during infection
Source: BMC Syst Biol. 2017 Nov 21;11:107. doi: 10.1186/s12918-017-0496-z (PMC5697012; doi:10.1186/s12918-017-0496-z)
Supplement: Supplementary file 2 — New reactions included into the iOSDD890 model. (XLSX 24 kb) [file 12918_2017_496_MOESM2_ESM.xlsx]

## Sheet: reactions
Rxn name	Rxn description	Formula	Gene-reaction association	Genes	Proteins	Subsystem	Reversible	LB	UB	Objective	Confidence Score	EC Number	Notes	References
MCE4A	cholesterol ABC transporter	atp[c] + h2o[c] + CHOLESTEROL[e] -> pi[c] + adp[c] + CHOLESTEROL[c]	(Rv3499c and Rv3498c and Rv3497c and Rv3496c and Rv3495c and Rv3494c and Rv3500c and Rv3501c)	Rv3499c Rv3498c Rv3497c Rv3496c Rv3495c Rv3494c Rv3500c Rv3501c	mce4ABCDF	Transport	0	0	1000	0		none		Ouellet, H., Johnston, J. B., & de Montellano, P. R. O. (2011). Cholesterol catabolism as a therapeutic target in Mycobacterium tuberculosis. Trends in microbiology, 19(11), 530-539.
UREATRANS	Urea Transport	urea[e] <=> urea[c]	orphan	orphan	no available	Transport	1	-1000	1000	0		none
4ABZTRANS	4-aminobenzoate transport	4abz[e] <=> 4abz[c]	orphan	orphan	no available	Transport	1	-1000	1000	0		none
ForTRANS	Formate transport	for[e] <=> for[c]	orphan	orphan	no available	Transport	1	-1000	1000	0		none
AKGTRANS	2-oxoglutarate transport	h[e] + akg[e] <=> akg[c] + h[c]	orphan	orphan	no available	Transport	1	-1000	1000	0		none		Khatri, B., Fielder, M., Jones, G., Newell, W., Abu-Oun, M., & Wheeler, P. R. (2013). High throughput phenotypic analysis of Mycobacterium tuberculosis and Mycobacterium bovis strains' metabolism using biolog phenotype microarrays. PLoS One, 8(1), e52673.
OXATRANS	Oxalate Transport	oxa[e] <=> oxa[c]	orphan	orphan	no available	Transport	1	-1000	1000	0		none
GNTRANS	Guanine Transport	gua[e] <=> gua[c]	orphan	orphan	no available	Transport	1	-1000	1000	0		none
ACETRANS	Acetate transport	h[e] + ac[e] <=> h[c] + ac[c]	orphan	orphan	no available	Transport	1	-1000	1000	0		none		Khatri, B., Fielder, M., Jones, G., Newell, W., Abu-Oun, M., & Wheeler, P. R. (2013). High throughput phenotypic analysis of Mycobacterium tuberculosis and Mycobacterium bovis strains' metabolism using biolog phenotype microarrays. PLoS One, 8(1), e52673.
THIA	THIA	HIA[e] <=> HIA[c]	orphan	orphan	no available	Transport	1	-1000	1000	0		none
OCTAT	Octanoate transport	h[e] + octa[e] -> h[c] + octa[c]	orphan	orphan	no available	Transport	0	0	1000	0		none
DCAT	Decanoate transport	h[e] + dca[e] -> h[c] + dca[c]	orphan	orphan	no available	Transport	0	0	1000	0		none
DDCAT	Dodecanoate transport	h[e] + ddca[e] -> h[c] + ddca[c]	orphan	orphan	no available	Transport	0	0	1000	0		none
HDCEAT	Hexadecenoate transport	h[e] + hdcea[e] -> h[c] + hdcea[c]	orphan	orphan	no available	Transport	0	0	1000	0		none
OCDCEAT	Octadecenoate transport	h[e] + ocdcea[e] -> h[c] + ocdcea[c]	orphan	orphan	no available	Transport	0	0	1000	0		none
ARACHT	Arachidic acid transport	h[e] + arach[e] -> h[c] + arach[c]	orphan	orphan	no available	Transport	0	0	1000	0		none
TTCT	Tetracosanoate transport	h[e] + ttc[e] -> h[c] + ttc[c]	orphan	orphan	no available	Transport	0	0	1000	0		none
HEXCT	Hexacosanoate transport	h[e] + hexc[e] -> h[c] + hexc[c]	orphan	orphan	no available	Transport	0	0	1000	0		none
BUTAT	Butyrate transport	h[e] + buta[e] -> h[c] + buta[c]	orphan	orphan	no available	Transport	0	0	1000	0		none
HEXANAT	Hexanoic acid transport	h[e] + hexana[e] -> h[c] + hexana[c]	orphan	orphan	no available	Transport	0	0	1000	0		none
PENTAT	Pentanoate transport	h[e] + penta[e] -> h[c] + penta[c]	orphan	orphan	no available	Transport	0	0	1000	0		none
HEPTAT	Heptanoate transport	h[e] + hepta[e] -> h[c] + hepta[c]	orphan	orphan	no available	Transport	0	0	1000	0		none
NONAT	Nonanoate transport	h[e] + nona[e] -> h[c] + nona[c]	orphan	orphan	no available	Transport	0	0	1000	0		none
UNDECT	Undecanoate transport	h[e] + undec[e] -> h[c] + undec[c]	orphan	orphan	no available	Transport	0	0	1000	0		none
TRIDECT	Tridecanoate transport	h[e] + tridec[e] -> h[c] + tridec[c]	orphan	orphan	no available	Transport	0	0	1000	0		none
PTDECT	Pentadecanoate transport	h[e] + ptdec[e] -> h[c] + ptdec[c]	orphan	orphan	no available	Transport	0	0	1000	0		none
HEPDECT	Heptadecanoate transport	h[e] + hepdec[e] -> h[c] + hepdec[c]	orphan	orphan	no available	Transport	0	0	1000	0		none
DOSCAT	Docosanoate transport	h[e] + dosc[e] -> h[c] + dosc[c]	orphan	orphan	no available	Transport	0	0	1000	0		none
NODECAT	Nonanoate transport	h[e] + nodec[e] -> h[c] + nodec[c]	orphan	orphan	no available	Transport	0	0	1000	0		none
FAS40	fatty acid synthase n C40	2 h[c] + 2 nadph[c] + accoa[c] + malcoa[c] -> buta[c] + 2 nadp[c] + 2 coa[c] + co2[c]	(Rv1350 and Rv2524c and Rv1484 and Rv2947c)	Rv1350 Rv2524c Rv1484 Rv2947c	fas	Fatty Acid Metabolism	0	0	1000	0		EC 2.3.1.85
FAO40	Fatty acid oxidation n C40	atp[c] + h2o[c] + buta[c] + 2 coa[c] + nad[c] + fad[c] -> h[c] + 2 accoa[c] + amp[c] + ppi[c] + nadh[c] + fadh2[c]	((Rv0468 or Rv1715) and Rv0859 and Rv0860 and Rv1323)	Rv0468 Rv1715 Rv0859 Rv0860 Rv1323	fadB fadB2 fadA4 fadB3	Fatty Acid Metabolism	0	0	1000	0
FAS60	fatty acid synthase n C60	3 h[c] + buta[c] + 2 nadph[c] + malcoa[c] -> h2o[c] + hexana[c] + 2 nadp[c] + coa[c] + co2[c]	(Rv1350 and Rv2524c and Rv1484 and Rv2947c)	Rv1350 Rv2524c Rv1484 Rv2947c	fas	Fatty Acid Metabolism	0	0	1000	0		EC 2.3.1.85
FAO60	Fatty acid oxidation n C60	atp[c] + 2 h2o[c] + hexana[c] + 3 coa[c] + 2 nad[c] + 2 fad[c] -> 2 h[c] + 3 accoa[c] + amp[c] + ppi[c] + 2 nadh[c] + 2 fadh2[c]	((Rv0468 or Rv1715) and Rv0859 and Rv0860 and Rv1323)	Rv0468 Rv1715 Rv0859 Rv0860 Rv1323	fadB fadB2 fadA4 fadB3	Fatty Acid Metabolism	0	0	1000	0
FAS50	fatty acid synthase n C50	2 h[c] + 2 nadph[c] + malcoa[c] + ppcoa[c] -> penta[c] + 2 nadp[c] + 2 coa[c] + co2[c]	(Rv1350 and Rv2524c and Rv1484 and Rv2947c)	Rv1350 Rv2524c Rv1484 Rv2947c	fas	Fatty Acid Metabolism	0	0	1000	0		EC 2.3.1.85
FAO50	Fatty acid oxidation n C50	atp[c] + h2o[c] + penta[c] + 2 coa[c] + nad[c] + fad[c] -> h[c] + accoa[c] + amp[c] + ppi[c] + nadh[c] + fadh2[c] + ppcoa[c]	((Rv0468 or Rv1715) and Rv0859 and Rv0860 and Rv1323)	Rv0468 Rv1715 Rv0859 Rv0860 Rv1323	fadB fadB2 fadA4 fadB3	Fatty Acid Metabolism	0	0	1000	0
FAS70	fatty acid synthase n C70	3 h[c] + penta[c] + 2 nadph[c] + malcoa[c] -> h2o[c] + hepta[c] + 2 nadp[c] + coa[c] + co2[c]	(Rv1350 and Rv2524c and Rv1484 and Rv2947c)	Rv1350 Rv2524c Rv1484 Rv2947c	fas	Fatty Acid Metabolism	0	0	1000	0		EC 2.3.1.85
FAO70	Fatty acid oxidation n C70	atp[c] + 2 h2o[c] + hepta[c] + 3 coa[c] + 2 nad[c] + 2 fad[c] -> 2 h[c] + 2 accoa[c] + amp[c] + ppi[c] + 2 nadh[c] + 2 fadh2[c] + ppcoa[c]	((Rv0468 or Rv1715) and Rv0859 and Rv0860 and Rv1323)	Rv0468 Rv1715 Rv0859 Rv0860 Rv1323	fadB fadB2 fadA4 fadB3	Fatty Acid Metabolism	0	0	1000	0
FAS90	fatty acid synthase n C90	3 h[c] + hepta[c] + 2 nadph[c] + malcoa[c] -> h2o[c] + nona[c] + 2 nadp[c] + coa[c] + co2[c]	(Rv1350 and Rv2524c and Rv1484 and Rv2947c)	Rv1350 Rv2524c Rv1484 Rv2947c	fas	Fatty Acid Metabolism	0	0	1000	0		EC 2.3.1.85
FAO90	Fatty acid oxidation n C90	atp[c] + 3 h2o[c] + nona[c] + 4 coa[c] + 3 nad[c] + 3 fad[c] -> 3 h[c] + 3 accoa[c] + amp[c] + ppi[c] + 3 nadh[c] + 3 fadh2[c] + ppcoa[c]	((Rv0468 or Rv1715) and Rv0859 and Rv0860 and Rv1323)	Rv0468 Rv1715 Rv0859 Rv0860 Rv1323	fadB fadB2 fadA4 fadB3	Fatty Acid Metabolism	0	0	1000	0
FAS110	fatty acid synthase n C110	3 h[c] + nona[c] + 2 nadph[c] + malcoa[c] -> h2o[c] + undec[c] + 2 nadp[c] + coa[c] + co2[c]	(Rv1350 and Rv2524c and Rv1484 and Rv2947c)	Rv1350 Rv2524c Rv1484 Rv2947c	fas	Fatty Acid Metabolism	0	0	1000	0		EC 2.3.1.85
FAO110	Fatty acid oxidation n C110	atp[c] + 4 h2o[c] + undec[c] + 5 coa[c] + 4 nad[c] + 4 fad[c] -> 4 h[c] + 4 accoa[c] + amp[c] + ppi[c] + 4 nadh[c] + 4 fadh2[c] + ppcoa[c]	((Rv0468 or Rv1715) and Rv0859 and Rv0860 and Rv1323)	Rv0468 Rv1715 Rv0859 Rv0860 Rv1323	fadB fadB2 fadA4 fadB3	Fatty Acid Metabolism	0	0	1000	0
FAS130	fatty acid synthase n C130	3 h[c] + undec[c] + 2 nadph[c] + malcoa[c] -> h2o[c] + tridec[c] + 2 nadp[c] + coa[c] + co2[c]	(Rv1350 and Rv2524c and Rv1484 and Rv2947c)	Rv1350 Rv2524c Rv1484 Rv2947c	fas	Fatty Acid Metabolism	0	0	1000	0		EC 2.3.1.85
FAO130	Fatty acid oxidation n C130	atp[c] + 5 h2o[c] + tridec[c] + 6 coa[c] + 5 nad[c] + 5 fad[c] -> 5 h[c] + 5 accoa[c] + amp[c] + ppi[c] + 5 nadh[c] + 5 fadh2[c] + ppcoa[c]	((Rv0468 or Rv1715) and Rv0859 and Rv0860 and Rv1323)	Rv0468 Rv1715 Rv0859 Rv0860 Rv1323	fadB fadB2 fadA4 fadB3	Fatty Acid Metabolism	0	0	1000	0
FAS150	fatty acid synthase n C150	3 h[c] + tridec[c] + 2 nadph[c] + malcoa[c] -> h2o[c] + ptdec[c] + 2 nadp[c] + coa[c] + co2[c]	(Rv1350 and Rv2524c and Rv1484 and Rv2947c)	Rv1350 Rv2524c Rv1484 Rv2947c	fas	Fatty Acid Metabolism	0	0	1000	0		EC 2.3.1.85
FAO150	Fatty acid oxidation n C150	atp[c] + 6 h2o[c] + ptdec[c] + 7 coa[c] + 6 nad[c] + 6 fad[c] -> 6 h[c] + 6 accoa[c] + amp[c] + ppi[c] + 6 nadh[c] + 6 fadh2[c] + ppcoa[c]	((Rv0468 or Rv1715) and Rv0859 and Rv0860 and Rv1323)	Rv0468 Rv1715 Rv0859 Rv0860 Rv1323	fadB fadB2 fadA4 fadB3	Fatty Acid Metabolism	0	0	1000	0
FAS170	fatty acid synthase n C170	3 h[c] + ptdec[c] + 2 nadph[c] + malcoa[c] -> h2o[c] + hepdec[c] + 2 nadp[c] + coa[c] + co2[c]	(Rv1350 and Rv2524c and Rv1484 and Rv2947c)	Rv1350 Rv2524c Rv1484 Rv2947c	fas	Fatty Acid Metabolism	0	0	1000	0		EC 2.3.1.85
FAO170	Fatty acid oxidation n C170	atp[c] + 7 h2o[c] + hepdec[c] + 8 coa[c] + 7 nad[c] + 7 fad[c] -> 7 h[c] + 7 accoa[c] + amp[c] + ppi[c] + 7 nadh[c] + 7 fadh2[c] + ppcoa[c]	((Rv0468 or Rv1715) and Rv0859 and Rv0860 and Rv1323)	Rv0468 Rv1715 Rv0859 Rv0860 Rv1323	fadB fadB2 fadA4 fadB3	Fatty Acid Metabolism	0	0	1000	0
FACOAL100	fatty acid CoA ligase decanoate	atp[c] + dca[c] + coa[c] <=> amp[c] + ppi[c] + decoa[c]	(Rv0035 or Rv0099 or Rv0119 or Rv0166 or Rv0214 or Rv0270 or Rv0404 or Rv0551c or Rv0852 or Rv1058 or Rv1185c or Rv1193 or Rv1206 or Rv1427c or Rv1521 or Rv1529 or Rv1549 or Rv1550 or Rv1750c or Rv1925 or Rv2187 or Rv2505c or Rv2590 or Rv2930 or Rv2941 or Rv2948c or Rv2950c or Rv3089 or Rv3506 or Rv3513c or Rv3515c or Rv3561 or Rv3801c or Rv3826)	Rv0035 Rv0099 Rv0119 Rv0166 Rv0214 Rv0270 Rv0404 Rv0551c Rv0852 Rv1058 Rv1185c Rv1193 Rv1206 Rv1427c Rv1521 Rv1529 Rv1549 Rv1550 Rv1750c Rv1925 Rv2187 Rv2505c Rv2590 Rv2930 Rv2941 Rv2948c Rv2950c Rv3089 Rv3506 Rv3513c Rv3515c Rv3561 Rv3801c Rv3826	fadD2 fadD4 fadD5 fadD6 fadD7 fadD8 fadD10 fadD12 fadD14 fadD15 fadD21 fadD22 fadD30 fadD26 fadD28 fadD29 fadD32	Fatty Acid Metabolism	1	-1000	1000	0		EC 2.3.1.85
FACOAL120	fatty acid CoA ligase decenoate	atp[c] + ddca[c] + coa[c] <=> amp[c] + ppi[c] + dodcoa[c]	(Rv0035 or Rv0099 or Rv0119 or Rv0166 or Rv0214 or Rv0270 or Rv0404 or Rv0551c or Rv0852 or Rv1058 or Rv1185c or Rv1193 or Rv1206 or Rv1427c or Rv1521 or Rv1529 or Rv1549 or Rv1550 or Rv1750c or Rv1925 or Rv2187 or Rv2505c or Rv2590 or Rv2930 or Rv2941 or Rv2948c or Rv2950c or Rv3089 or Rv3506 or Rv3513c or Rv3515c or Rv3561 or Rv3801c or Rv3826)	Rv0035 Rv0099 Rv0119 Rv0166 Rv0214 Rv0270 Rv0404 Rv0551c Rv0852 Rv1058 Rv1185c Rv1193 Rv1206 Rv1427c Rv1521 Rv1529 Rv1549 Rv1550 Rv1750c Rv1925 Rv2187 Rv2505c Rv2590 Rv2930 Rv2941 Rv2948c Rv2950c Rv3089 Rv3506 Rv3513c Rv3515c Rv3561 Rv3801c Rv3826	fadD2 fadD4 fadD5 fadD6 fadD7 fadD8 fadD10 fadD12 fadD14 fadD15 fadD21 fadD22 fadD30 fadD26 fadD28 fadD29 fadD33	Fatty Acid Metabolism	1	-1000	1000	0		none
FACOAL160	fatty acid CoA ligase hexadecanoate 2	atp[c] + coa[c] + hdca[c] <=> amp[c] + ppi[c] + hexdcoa[c]	(Rv0035 or Rv0099 or Rv0119 or Rv0166 or Rv0214 or Rv0270 or Rv0404 or Rv0551c or Rv0852 or Rv1058 or Rv1185c or Rv1193 or Rv1206 or Rv1427c or Rv1521 or Rv1529 or Rv1549 or Rv1550 or Rv1750c or Rv1925 or Rv2187 or Rv2505c or Rv2590 or Rv2930 or Rv2941 or Rv2948c or Rv2950c or Rv3089 or Rv3506 or Rv3513c or Rv3515c or Rv3561 or Rv3801c or Rv3826)	Rv0035 Rv0099 Rv0119 Rv0166 Rv0214 Rv0270 Rv0404 Rv0551c Rv0852 Rv1058 Rv1185c Rv1193 Rv1206 Rv1427c Rv1521 Rv1529 Rv1549 Rv1550 Rv1750c Rv1925 Rv2187 Rv2505c Rv2590 Rv2930 Rv2941 Rv2948c Rv2950c Rv3089 Rv3506 Rv3513c Rv3515c Rv3561 Rv3801c Rv3826	fadD2 fadD4 fadD5 fadD6 fadD7 fadD8 fadD10 fadD12 fadD14 fadD15 fadD21 fadD22 fadD30 fadD26 fadD28 fadD29 fadD34	Fatty Acid Metabolism	1	-1000	1000	0		none
FACOAL180	fatty acid CoA ligase octadecanoate 2	atp[c] + coa[c] + ocdca[c] <=> amp[c] + ppi[c] + octdcoa[c]	(Rv0035 or Rv0099 or Rv0119 or Rv0166 or Rv0214 or Rv0270 or Rv0404 or Rv0551c or Rv0852 or Rv1058 or Rv1185c or Rv1193 or Rv1206 or Rv1427c or Rv1521 or Rv1529 or Rv1549 or Rv1550 or Rv1750c or Rv1925 or Rv2187 or Rv2505c or Rv2590 or Rv2930 or Rv2941 or Rv2948c or Rv2950c or Rv3089 or Rv3506 or Rv3513c or Rv3515c or Rv3561 or Rv3801c or Rv3826)	Rv0035 Rv0099 Rv0119 Rv0166 Rv0214 Rv0270 Rv0404 Rv0551c Rv0852 Rv1058 Rv1185c Rv1193 Rv1206 Rv1427c Rv1521 Rv1529 Rv1549 Rv1550 Rv1750c Rv1925 Rv2187 Rv2505c Rv2590 Rv2930 Rv2941 Rv2948c Rv2950c Rv3089 Rv3506 Rv3513c Rv3515c Rv3561 Rv3801c Rv3826	fadD2 fadD4 fadD5 fadD6 fadD7 fadD8 fadD10 fadD12 fadD14 fadD15 fadD21 fadD22 fadD30 fadD26 fadD28 fadD29 fadD35	Fatty Acid Metabolism	1	-1000	1000	0		none
FACOAL200	fatty acid CoA ligase eicosanoate	atp[c] + arach[c] + coa[c] <=> amp[c] + ppi[c] + eiscoa[c]	(Rv0035 or Rv0099 or Rv0119 or Rv0166 or Rv0214 or Rv0270 or Rv0404 or Rv0551c or Rv0852 or Rv1058 or Rv1185c or Rv1193 or Rv1206 or Rv1427c or Rv1521 or Rv1529 or Rv1549 or Rv1550 or Rv1750c or Rv1925 or Rv2187 or Rv2505c or Rv2590 or Rv2930 or Rv2941 or Rv2948c or Rv2950c or Rv3089 or Rv3506 or Rv3513c or Rv3515c or Rv3561 or Rv3801c or Rv3826)	Rv0035 Rv0099 Rv0119 Rv0166 Rv0214 Rv0270 Rv0404 Rv0551c Rv0852 Rv1058 Rv1185c Rv1193 Rv1206 Rv1427c Rv1521 Rv1529 Rv1549 Rv1550 Rv1750c Rv1925 Rv2187 Rv2505c Rv2590 Rv2930 Rv2941 Rv2948c Rv2950c Rv3089 Rv3506 Rv3513c Rv3515c Rv3561 Rv3801c Rv3826	fadD2 fadD4 fadD5 fadD6 fadD7 fadD8 fadD10 fadD12 fadD14 fadD15 fadD21 fadD22 fadD30 fadD26 fadD28 fadD29 fadD36	Fatty Acid Metabolism	1	-1000	1000	0		none
FACOAL220	fatty acid CoA ligase docosanoate	atp[c] + dosc[c] + coa[c] <=> amp[c] + ppi[c] + doscoa[c]	(Rv0035 or Rv0099 or Rv0119 or Rv0166 or Rv0214 or Rv0270 or Rv0404 or Rv0551c or Rv0852 or Rv1058 or Rv1185c or Rv1193 or Rv1206 or Rv1427c or Rv1521 or Rv1529 or Rv1549 or Rv1550 or Rv1750c or Rv1925 or Rv2187 or Rv2505c or Rv2590 or Rv2930 or Rv2941 or Rv2948c or Rv2950c or Rv3089 or Rv3506 or Rv3513c or Rv3515c or Rv3561 or Rv3801c or Rv3826)	Rv0035 Rv0099 Rv0119 Rv0166 Rv0214 Rv0270 Rv0404 Rv0551c Rv0852 Rv1058 Rv1185c Rv1193 Rv1206 Rv1427c Rv1521 Rv1529 Rv1549 Rv1550 Rv1750c Rv1925 Rv2187 Rv2505c Rv2590 Rv2930 Rv2941 Rv2948c Rv2950c Rv3089 Rv3506 Rv3513c Rv3515c Rv3561 Rv3801c Rv3826	fadD2 fadD4 fadD5 fadD6 fadD7 fadD8 fadD10 fadD12 fadD14 fadD15 fadD21 fadD22 fadD30 fadD26 fadD28 fadD29 fadD37	Fatty Acid Metabolism	1	-1000	1000	0		none
FACOAL240	fatty acid CoA ligase tetracosanoate	atp[c] + ttc[c] + coa[c] <=> amp[c] + ppi[c] + tetscoa[c]	(Rv0035 or Rv0099 or Rv0119 or Rv0166 or Rv0214 or Rv0270 or Rv0404 or Rv0551c or Rv0852 or Rv1058 or Rv1185c or Rv1193 or Rv1206 or Rv1427c or Rv1521 or Rv1529 or Rv1549 or Rv1550 or Rv1750c or Rv1925 or Rv2187 or Rv2505c or Rv2590 or Rv2930 or Rv2941 or Rv2948c or Rv2950c or Rv3089 or Rv3506 or Rv3513c or Rv3515c or Rv3561 or Rv3801c or Rv3826)	Rv0035 Rv0099 Rv0119 Rv0166 Rv0214 Rv0270 Rv0404 Rv0551c Rv0852 Rv1058 Rv1185c Rv1193 Rv1206 Rv1427c Rv1521 Rv1529 Rv1549 Rv1550 Rv1750c Rv1925 Rv2187 Rv2505c Rv2590 Rv2930 Rv2941 Rv2948c Rv2950c Rv3089 Rv3506 Rv3513c Rv3515c Rv3561 Rv3801c Rv3826	fadD2 fadD4 fadD5 fadD6 fadD7 fadD8 fadD10 fadD12 fadD14 fadD15 fadD21 fadD22 fadD30 fadD26 fadD28 fadD29 fadD38	Fatty Acid Metabolism	1	-1000	1000	0		none
FACOAL260	fatty acid CoA ligase hexacosanoate	atp[c] + hexc[c] + coa[c] <=> amp[c] + ppi[c] + hexscoa[c]	(Rv0035 or Rv0099 or Rv0119 or Rv0166 or Rv0214 or Rv0270 or Rv0404 or Rv0551c or Rv0852 or Rv1058 or Rv1185c or Rv1193 or Rv1206 or Rv1427c or Rv1521 or Rv1529 or Rv1549 or Rv1550 or Rv1750c or Rv1925 or Rv2187 or Rv2505c or Rv2590 or Rv2930 or Rv2941 or Rv2948c or Rv2950c or Rv3089 or Rv3506 or Rv3513c or Rv3515c or Rv3561 or Rv3801c or Rv3826)	Rv0035 Rv0099 Rv0119 Rv0166 Rv0214 Rv0270 Rv0404 Rv0551c Rv0852 Rv1058 Rv1185c Rv1193 Rv1206 Rv1427c Rv1521 Rv1529 Rv1549 Rv1550 Rv1750c Rv1925 Rv2187 Rv2505c Rv2590 Rv2930 Rv2941 Rv2948c Rv2950c Rv3089 Rv3506 Rv3513c Rv3515c Rv3561 Rv3801c Rv3826	fadD2 fadD4 fadD5 fadD6 fadD7 fadD8 fadD10 fadD12 fadD14 fadD15 fadD21 fadD22 fadD30 fadD26 fadD28 fadD29 fadD39	Fatty Acid Metabolism	1	-1000	1000	0		none
FACOAL150	fatty acid CoA ligase pentadecanoate	atp[c] + ptdec[c] + coa[c] <=> amp[c] + ppi[c] + pentdcoa[c]	(Rv0035 or Rv0099 or Rv0119 or Rv0166 or Rv0214 or Rv0270 or Rv0404 or Rv0551c or Rv0852 or Rv1058 or Rv1185c or Rv1193 or Rv1206 or Rv1427c or Rv1521 or Rv1529 or Rv1549 or Rv1550 or Rv1750c or Rv1925 or Rv2187 or Rv2505c or Rv2590 or Rv2930 or Rv2941 or Rv2948c or Rv2950c or Rv3089 or Rv3506 or Rv3513c or Rv3515c or Rv3561 or Rv3801c or Rv3826)	Rv0035 Rv0099 Rv0119 Rv0166 Rv0214 Rv0270 Rv0404 Rv0551c Rv0852 Rv1058 Rv1185c Rv1193 Rv1206 Rv1427c Rv1521 Rv1529 Rv1549 Rv1550 Rv1750c Rv1925 Rv2187 Rv2505c Rv2590 Rv2930 Rv2941 Rv2948c Rv2950c Rv3089 Rv3506 Rv3513c Rv3515c Rv3561 Rv3801c Rv3826	fadD2 fadD4 fadD5 fadD6 fadD7 fadD8 fadD10 fadD12 fadD14 fadD15 fadD21 fadD22 fadD30 fadD26 fadD28 fadD29 fadD40	Fatty Acid Metabolism	1	-1000	1000	0		none
FACOAL170	fatty acid CoA ligase heptadecanoate	atp[c] + hepdec[c] + coa[c] <=> amp[c] + ppi[c] + hepdcoa[c]	(Rv0035 or Rv0099 or Rv0119 or Rv0166 or Rv0214 or Rv0270 or Rv0404 or Rv0551c or Rv0852 or Rv1058 or Rv1185c or Rv1193 or Rv1206 or Rv1427c or Rv1521 or Rv1529 or Rv1549 or Rv1550 or Rv1750c or Rv1925 or Rv2187 or Rv2505c or Rv2590 or Rv2930 or Rv2941 or Rv2948c or Rv2950c or Rv3089 or Rv3506 or Rv3513c or Rv3515c or Rv3561 or Rv3801c or Rv3826)	Rv0035 Rv0099 Rv0119 Rv0166 Rv0214 Rv0270 Rv0404 Rv0551c Rv0852 Rv1058 Rv1185c Rv1193 Rv1206 Rv1427c Rv1521 Rv1529 Rv1549 Rv1550 Rv1750c Rv1925 Rv2187 Rv2505c Rv2590 Rv2930 Rv2941 Rv2948c Rv2950c Rv3089 Rv3506 Rv3513c Rv3515c Rv3561 Rv3801c Rv3826	fadD2 fadD4 fadD5 fadD6 fadD7 fadD8 fadD10 fadD12 fadD14 fadD15 fadD21 fadD22 fadD30 fadD26 fadD28 fadD29 fadD41	Fatty Acid Metabolism	1	-1000	1000	0		none
FACOAL263	fatty acid CoA ligase nondecanoate	atp[c] + nodec[c] + coa[c] <=> amp[c] + ppi[c] + nodcoa[c]	(Rv0035 or Rv0099 or Rv0119 or Rv0166 or Rv0214 or Rv0270 or Rv0404 or Rv0551c or Rv0852 or Rv1058 or Rv1185c or Rv1193 or Rv1206 or Rv1427c or Rv1521 or Rv1529 or Rv1549 or Rv1550 or Rv1750c or Rv1925 or Rv2187 or Rv2505c or Rv2590 or Rv2930 or Rv2941 or Rv2948c or Rv2950c or Rv3089 or Rv3506 or Rv3513c or Rv3515c or Rv3561 or Rv3801c or Rv3826)	Rv0035 Rv0099 Rv0119 Rv0166 Rv0214 Rv0270 Rv0404 Rv0551c Rv0852 Rv1058 Rv1185c Rv1193 Rv1206 Rv1427c Rv1521 Rv1529 Rv1549 Rv1550 Rv1750c Rv1925 Rv2187 Rv2505c Rv2590 Rv2930 Rv2941 Rv2948c Rv2950c Rv3089 Rv3506 Rv3513c Rv3515c Rv3561 Rv3801c Rv3826	fadD2 fadD4 fadD5 fadD6 fadD7 fadD8 fadD10 fadD12 fadD14 fadD15 fadD21 fadD22 fadD30 fadD26 fadD28 fadD29 fadD42	Fatty Acid Metabolism	1	-1000	1000	0		none
3HSA	Spontaneous	9OHADD[c] -> 3HSA[c]	orphan	orphan	no available	Cholesterol degradation	0	0	1000	0
CHCD	na	nad[c] + HIPOHCOA[c] -> h[c] + nadh[c] + HIPOCOA[c]	orphan	orphan	no available	Cholesterol degradation	0	0	1000	0
CHOD	cholesterol oxidase	CHOLESTEROL[c] + o2[c] -> h2o2[c] + CHOL4EN3ONE[c]	Rv3409c	Rv3409c	choD	Cholesterol degradation	0	0	1000	0		EC 1.1.3.6		Klink, M., Brzezinska, M., Szulc, I., Brzostek, A., Kielbik, M., Sulowska, Z., & Dziadek, J. (2013). Cholesterol oxidase is indispensable in the pathogenesis of Mycobacterium tuberculosis. PloS one, 8(9), e73333.
CHOL1	3beta-hydroxysteroid dehydrogenase	CHOLESTEROL[c] + nad[c] -> h[c] + nadh[c] + CHOL4EN3ONE[c]	Rv1106c	Rv1106c	hsdD	Cholesterol degradation	0	0	1000	0		EC 1.1.1.145		Klink, M., Brzezinska, M., Szulc, I., Brzostek, A., Kielbik, M., Sulowska, Z., & Dziadek, J. (2013). Cholesterol oxidase is indispensable in the pathogenesis of Mycobacterium tuberculosis. PloS one, 8(9), e73333.
CHOLCOA	acyl-CoA dehydrogenase	fad[c] + CHOLC5COA[c] -> fadh2[c] + CHOLENEC5COA[c]	Rv3504 or Rv3505	Rv3504 Rv3505	fadE26 AND fadE27	Cholesterol degradation	0	0	1000	0		none		Thomas, S. T., & Sampson, N. S. (2013). Mycobacterium tuberculosis utilizes a unique heterotetrameric structure for dehydrogenation of the cholesterol side chain. Biochemistry, 52(17), 2895-2904.
CYP1	cytochrome P450	h[c] + nadh[c] + o2[c] + CHOL4EN3ONE[c] -> h2o[c] + nad[c] + HCHOL[c]	Rv3518c or Rv3545c	Rv3518c Rv3545c	cyp142 OR cyp125	Cholesterol degradation	0	0	1000	0		EC 1.14.13.141		Driscoll, M. D., McLean, K. J., Levy, C., Mast, N., Pikuleva, I. A., Lafite, P., ... & Munro, A. W. (2010). Structural and biochemical characterization of Mycobacterium tuberculosis CYP142 evidence for multiple cholesterol 27-hydroxylase activities in a human pathogen. Journal of Biological Chemistry, 285(49), 38270-38282.
CYP2	cytochrome P450	nad[c] + HCHOL[c] -> h[c] + nadh[c] + OCHOL[c]	Rv3518c or Rv3545c	Rv3518c Rv3545c	cyp142 OR cyp126	Cholesterol degradation	0	0	1000	0		EC 1.14.13.142		Driscoll, M. D., McLean, K. J., Levy, C., Mast, N., Pikuleva, I. A., Lafite, P., ... & Munro, A. W. (2010). Structural and biochemical characterization of Mycobacterium tuberculosis CYP142 evidence for multiple cholesterol 27-hydroxylase activities in a human pathogen. Journal of Biological Chemistry, 285(49), 38270-38282.
CYP3	cytochrome P450	h[c] + nadh[c] + o2[c] + OCHOL[c] -> h2o[c] + nad[c] + CCHOL[c]	Rv3518c or Rv3545c	Rv3518c Rv3545c	cyp142 OR cyp127	Cholesterol degradation	0	0	1000	0		EC 1.14.13.143		Driscoll, M. D., McLean, K. J., Levy, C., Mast, N., Pikuleva, I. A., Lafite, P., ... & Munro, A. W. (2010). Structural and biochemical characterization of Mycobacterium tuberculosis CYP142 evidence for multiple cholesterol 27-hydroxylase activities in a human pathogen. Journal of Biological Chemistry, 285(49), 38270-38282.
ECHA191	enoyl CoA hydratase or 2-enoyl acyl-CoA hydratase	h2o[c] + CHOLENEC8COA[c] <=> HCHOLC8COA[c]	Rv3516 or Rv3538	Rv3516 Rv3538	echA19 OR hsd4B	Cholesterol degradation	1	-1000	1000	0		none		Van der Geize, R., Yam, K., Heuser, T., Wilbrink, M. H., Hara, H., Anderton, M. C., ... & Eltis, L. D. (2007). A gene cluster encoding cholesterol catabolism in a soil actinomycete provides insight into Mycobacterium tuberculosis survival in macrophages. Proceedings of the National Academy of Sciences, 104(6), 1947-1952.
ECHA192	enoyl CoA hydratase or 2-enoyl acyl-CoA hydratase	h2o[c] + CHOLENEC5COA[c] <=> HCHOLC5COA[c]	Rv3516 or Rv3538	Rv3516 Rv3538	echA19 OR hsd4B	Cholesterol degradation	1	-1000	1000	0		none		Van der Geize, R., Yam, K., Heuser, T., Wilbrink, M. H., Hara, H., Anderton, M. C., ... & Eltis, L. D. (2007). A gene cluster encoding cholesterol catabolism in a soil actinomycete provides insight into Mycobacterium tuberculosis survival in macrophages. Proceedings of the National Academy of Sciences, 104(6), 1947-1952.
ECHA193	enoyl CoA hydratase or 2-enoyl acyl-CoA hydratase	h2o[c] + CHOLENEC3COA[c] <=> HCHOLC3COA[c]	Rv3516 or Rv3538	Rv3516 Rv3538	echA19 OR hsd4B	Cholesterol degradation	1	-1000	1000	0		none		Van der Geize, R., Yam, K., Heuser, T., Wilbrink, M. H., Hara, H., Anderton, M. C., ... & Eltis, L. D. (2007). A gene cluster encoding cholesterol catabolism in a soil actinomycete provides insight into Mycobacterium tuberculosis survival in macrophages. Proceedings of the National Academy of Sciences, 104(6), 1947-1952.
ECHA20	2-enoyl-CoA hydratase	h2o[c] + h[c] + HIPECOA[c] -> HIPOHCOA[c]	Rv3550	Rv3550	echA20	Cholesterol degradation	0	0	1000	0		EC 4.2.1.17		Van der Geize, R., Grommen, A. W. F., Hessels, G. I., Jacobs, A. A. C., & Dijkhuizen, L. (2011). The steroid catabolic pathway of the intracellular pathogen Rhodococcus equi is important for pathogenesis and a target for vaccine development. PLoS Pathog, 7(8), e1002181.
FADB2	3-hydroxybutyryl-CoA dehydrogenase	nad[c] + HCHOLC8COA[c] -> h[c] + nadh[c] + OCHOLC8COA[c]	Rv3502c	Rv3502c	hsd4A	Cholesterol degradation	0	0	1000	0		none		Ouellet, H., Johnston, J. B., & de Montellano, P. R. O. (2011). Cholesterol catabolism as a therapeutic target in Mycobacterium tuberculosis. Trends in microbiology, 19(11), 530-539.
FADB3	D-3-hydroxyacyll-CoA dehydrogenase	nad[c] + HCHOLC5COA[c] -> h[c] + nadh[c] + OCHOLC5COA[c]	Rv3502c	Rv3502c	hsd4A	Cholesterol degradation	0	0	1000	0		none		Ouellet, H., Johnston, J. B., & de Montellano, P. R. O. (2011). Cholesterol catabolism as a therapeutic target in Mycobacterium tuberculosis. Trends in microbiology, 19(11), 530-539.
FADD17	steroid-coenzyme A ligase	atp[c] + coa[c] + CCHOL[c] -> pi[c] + adp[c] + CHOLC8COA[c]	Rv3506 or Rv3515c	Rv3506 Rv3515c	fadD17 OR fadD19	Cholesterol degradation	0	0	1000	0		none		Ouellet, H., Johnston, J. B., & de Montellano, P. R. O. (2011). Cholesterol catabolism as a therapeutic target in Mycobacterium tuberculosis. Trends in microbiology, 19(11), 530-539.
FADD3	CoA transferase or CoA ligase	atp[c] + coa[c] + HIP[c] -> amp[c] + ppi[c] + HIPCOA[c]	(Rv3551 and Rv3552) or Rv3561	Rv3561 Rv3551 Rv3552	( ipdA AND ipdB ) OR fadD3	Cholesterol degradation	0	0	1000	0		6.2.1.-		Casabon, I., Crowe, A. M., Liu, J., & Eltis, L. D. (2013). FadD3 is an acyl‐CoA synthetase that initiates catabolism of cholesterol rings C and D in actinobacteria. Molecular microbiology, 87(2), 269-283.
FADE281	acyl-CoA dehydrogenase	fad[c] + CHOLC8COA[c] -> fadh2[c] + CHOLENEC8COA[c]	Rv3504 or Rv3505	Rv3504 Rv3505	fadE26 AND fadE27	Cholesterol degradation	0	0	1000	0		none		Thomas, S. T., & Sampson, N. S. (2013). Mycobacterium tuberculosis utilizes a unique heterotetrameric structure for dehydrogenation of the cholesterol side chain. Biochemistry, 52(17), 2895-2904.
FADE282	acyl-CoA dehydrogenase	fad[c] + CHOLC3COA[c] -> fadh2[c] + CHOLENEC3COA[c]	Rv3544c and Rv3543c	Rv3544c Rv3543c	chsE1 AND chsE2	Cholesterol degradation	0	0	1000	0		none		Thomas, S. T., & Sampson, N. S. (2013). Mycobacterium tuberculosis utilizes a unique heterotetrameric structure for dehydrogenation of the cholesterol side chain. Biochemistry, 52(17), 2895-2904.
FADE30	acyl-CoA dehydrogenase	fad[c] + 5OHHIPCOA[c] -> fadh2[c] + HIPECOA[c]	Rv3560c	Rv3560c	fadE30	Cholesterol degradation	0	0	1000	0		1.3.99.3		Van der Geize, R., Grommen, A. W. F., Hessels, G. I., Jacobs, A. A. C., & Dijkhuizen, L. (2011). The steroid catabolic pathway of the intracellular pathogen Rhodococcus equi is important for pathogenesis and a target for vaccine development. PLoS Pathog, 7(8), e1002181.
FADE51	thiolase	coa[c] + OCHOLC8COA[c] -> ppcoa[c] + CHOLC5COA[c]	Rv3546 or Rv3523	Rv3546 Rv3523	fadA5 OR ltp3	Cholesterol degradation	0	0	1000	0		none		Van der Geize, R., Yam, K., Heuser, T., Wilbrink, M. H., Hara, H., Anderton, M. C., ... & Eltis, L. D. (2007). A gene cluster encoding cholesterol catabolism in a soil actinomycete provides insight into Mycobacterium tuberculosis survival in macrophages. Proceedings of the National Academy of Sciences, 104(6), 1947-1952.
FADE52	thiolase	coa[c] + OCHOLC5COA[c] -> accoa[c] + CHOLC3COA[c]	Rv3546 or Rv3522	Rv3546 Rv3522	fadA5 OR ltp4	Cholesterol degradation	0	0	1000	0		none		Van der Geize, R., Yam, K., Heuser, T., Wilbrink, M. H., Hara, H., Anderton, M. C., ... & Eltis, L. D. (2007). A gene cluster encoding cholesterol catabolism in a soil actinomycete provides insight into Mycobacterium tuberculosis survival in macrophages. Proceedings of the National Academy of Sciences, 104(6), 1947-1952.
HDAD	4,9-DHSA hydrolase	h2o[c] + 49DSHA[c] -> HIP[c] + HHD[c]	Rv3569c	Rv3569c	hdaD	Cholesterol degradation	0	0	1000	0		3.7.1.17		Ouellet, H., Johnston, J. B., & de Montellano, P. R. O. (2011). Cholesterol catabolism as a therapeutic target in Mycobacterium tuberculosis. Trends in microbiology, 19(11), 530-539.
HIAA	na	h2o[c] + HIPOCOA[c] -> HIA[c] + accoa[c]	orphan	orphan	orphan	Cholesterol degradation	0	0	1000	0		2.3.1.16		Van der Geize, R., Grommen, A. W. F., Hessels, G. I., Jacobs, A. A. C., & Dijkhuizen, L. (2011). The steroid catabolic pathway of the intracellular pathogen Rhodococcus equi is important for pathogenesis and a target for vaccine development. PLoS Pathog, 7(8), e1002181.
HIPA	na	h[c] + nadh[c] + HIP[c] -> nad[c] + 5OHHIP[c]	orphan	orphan	orphan	Cholesterol degradation	0	0	1000	0		none		Van der Geize, R., Grommen, A. W. F., Hessels, G. I., Jacobs, A. A. C., & Dijkhuizen, L. (2011). The steroid catabolic pathway of the intracellular pathogen Rhodococcus equi is important for pathogenesis and a target for vaccine development. PLoS Pathog, 7(8), e1002181.
HIPB	na	h[c] + nadh[c] + HIPCOA[c] -> nad[c] + 5OHHIPCOA[c]	orphan	orphan	orphan	Cholesterol degradation	0	0	1000	0		none		Van der Geize, R., Grommen, A. W. F., Hessels, G. I., Jacobs, A. A. C., & Dijkhuizen, L. (2011). The steroid catabolic pathway of the intracellular pathogen Rhodococcus equi is important for pathogenesis and a target for vaccine development. PLoS Pathog, 7(8), e1002181.
HSA	flavin-dependent monooxygenase	3HSA[c] + o2[c] + fmnh2[c] -> h2o[c] + fmn[c] + 34DHSA[c]	Rv3570c and Rv3567c	Rv3570c Rv3567c	hsaA AND hsaB	Cholesterol degradation	0	0	1000	0		1.14.14.12		Ouellet, H., Johnston, J. B., & de Montellano, P. R. O. (2011). Cholesterol catabolism as a therapeutic target in Mycobacterium tuberculosis. Trends in microbiology, 19(11), 530-539.
HSAC	extradiol dioxygenase	o2[c] + 34DHSA[c] -> 49DSHA[c]	Rv3568c	Rv3568c	hsaC	Cholesterol degradation	0	0	1000	0		1.13.11.25		Ouellet, H., Johnston, J. B., & de Montellano, P. R. O. (2011). Cholesterol catabolism as a therapeutic target in Mycobacterium tuberculosis. Trends in microbiology, 19(11), 530-539.
HSAE	hydratase	h2o[c] + HHD[c] -> 4H2OHEX[c]	Rv3536c	Rv3536c	hsaE	Cholesterol degradation	0	0	1000	0		4.2.1.132		Ouellet, H., Johnston, J. B., & de Montellano, P. R. O. (2011). Cholesterol catabolism as a therapeutic target in Mycobacterium tuberculosis. Trends in microbiology, 19(11), 530-539.
HSAF	aldolase	4H2OHEX[c] -> pyr[c] + ppal[c]	Rv3534c	Rv3534c	hsaF	Cholesterol degradation	0	0	1000	0		4.1.3.39		Ouellet, H., Johnston, J. B., & de Montellano, P. R. O. (2011). Cholesterol catabolism as a therapeutic target in Mycobacterium tuberculosis. Trends in microbiology, 19(11), 530-539.
HSAG2	dehydrogenase	coa[c] + nad[c] + ppal[c] -> h[c] + nadh[c] + ppcoa[c]	Rv3535c	Rv3535c	hsaG	Cholesterol degradation	0	0	1000	0		none		Ouellet, H., Johnston, J. B., & de Montellano, P. R. O. (2011). Cholesterol catabolism as a therapeutic target in Mycobacterium tuberculosis. Trends in microbiology, 19(11), 530-539.
IPDAB	CoA transferase	atp[c] + coa[c] + 5OHHIP[c] -> amp[c] + ppi[c] + 5OHHIPCOA[c]	Rv3551 and Rv3552	Rv3551 Rv3552	ipdA AND ipdB	Cholesterol degradation	0	0	1000	0		6.2.1.-		Ouellet, H., Johnston, J. B., & de Montellano, P. R. O. (2011). Cholesterol catabolism as a therapeutic target in Mycobacterium tuberculosis. Trends in microbiology, 19(11), 530-539.
KSH	two-component Rieske oxygenase	h[c] + nadh[c] + o2[c] + ADD[c] -> h2o[c] + nad[c] + 9OHADD[c]	Rv3526 and Rv3571	Rv3526 Rv3571	kshA AND kshB	Cholesterol degradation	0	0	1000	0		1.14.13.142		Ouellet, H., Johnston, J. B., & de Montellano, P. R. O. (2011). Cholesterol catabolism as a therapeutic target in Mycobacterium tuberculosis. Trends in microbiology, 19(11), 530-539.
KSTD	delta one KstD enzyme	nad[c] + ADS[c] -> h[c] + nadh[c] + ADD[c]	Rv3537	Rv3537	kstD	Cholesterol degradation	0	0	1000	0		none		Ouellet, H., Johnston, J. B., & de Montellano, P. R. O. (2011). Cholesterol catabolism as a therapeutic target in Mycobacterium tuberculosis. Trends in microbiology, 19(11), 530-539.
PRCOA1	thiolase	HCHOLC3COA[c] -> ppcoa[c] + ADS[c]	Rv3540c	Rv3540c	ltp2	Cholesterol degradation	0	0	1000	0		none		Wipperman, M. F., Yang, M., Thomas, S. T., & Sampson, N. S. (2013). Shrinking the FadE proteome of Mycobacterium tuberculosis: insights into cholesterol metabolism through identification of an α2β2 heterotetrameric acyl coenzyme A dehydrogenase family. Journal of bacteriology, 195(19), 4331-4341.
EX_HIA[e]	3-[(3aS,4S,5R,7aS)-5-hydroxy-7a-methyl-1-oxo-octahydro-1H-indene-4-carboxylate exchange	HIA[e] <=>				Exchange	1	0	1000	0		none
EX_octa(e)	Octanoate exchange	octa[e] <=>				Exchange	1	0	1000	0		none
EX_dca(e)	Decanoate exchange	dca[e] <=>				Exchange	1	0	1000	0		none
EX_ddca(e)	Dodecanoate exchange	ddca[e] <=>				Exchange	1	0	1000	0		none
EX_hdcea(e)	Hexadecenoate exchange	hdcea[e] <=>				Exchange	1	0	1000	0		none
EX_ocdcea(e)	Octadecenoate exchange	ocdcea[e] <=>				Exchange	1	0	1000	0		none
EX_arach(e)	Arachidic acid exchange	arach[e] <=>				Exchange	1	0	1000	0		none
EX_ttc(e)	Tetracosanoate exchange	ttc[e] <=>				Exchange	1	0	1000	0		none
EX_hexc(e)	Hexacosanoate exchange	hexc[e] <=>				Exchange	1	0	1000	0		none
EX_buta(e)	Butyrate exchange	buta[e] <=>				Exchange	1	0	1000	0		none
EX_hexana(e)	Hexanoic acid exchange	hexana[e] <=>				Exchange	1	0	1000	0		none
EX_penta(e)	Pentanoate exchange	penta[e] <=>				Exchange	1	0	1000	0		none
EX_hepta(e)	Heptanoate exchange	hepta[e] <=>				Exchange	1	0	1000	0		none
EX_nona(e)	Nonanoate exchange	nona[e] <=>				Exchange	1	0	1000	0		none
EX_undec(e)	Undecanoate exchange	undec[e] <=>				Exchange	1	0	1000	0		none
EX_tridec(e)	Tridecanoate exchange	tridec[e] <=>				Exchange	1	0	1000	0		none
EX_ptdec(e)	Pentadecanoate exchange	ptdec[e] <=>				Exchange	1	0	1000	0		none
EX_hepdec(e)	Heptadecanoate exchange	hepdec[e] <=>				Exchange	1	0	1000	0		none
EX_dosc(e)	Docosanoate exchange	dosc[e] <=>				Exchange	1	0	1000	0		none
EX_nodec(e)	Nodecanoate exchange	nodec[c] <=>				Exchange	1	0	1000	0		none
EX_CHOLESTEROL[e]	Cholesterol exchange	CHOLESTEROL[e] <=>				Exchange	1	-1000	1000	0		none

## Sheet: metabolites
Metabolite name	Metabolite description	Metabolite neutral formula	Metabolite charged formula	Metabolite charge	Metabolite Compartment	Metabolite KEGGID	Metabolite PubChemID	Metabolite CheBI ID	Metabolite Inchi String	Metabolite Smile
atp[c]	ATP		C10H12N5O13P3	0
h2o[c]	H2O		H2O	0
CHOLESTEROL[e]	Cholesterol		C27H46O	0
pi[c]	Phosphate		HO4P	0
adp[c]	ADP		C10H12N5O10P2	0
CHOLESTEROL[c]	Cholesterol		C27H46O	0
urea[e]	Urea		CH4N2O	0
urea[c]	Urea		CH4N2O	0
4abz[e]	4-Aminobenzoate		C7H6NO2	0
4abz[c]	4-Aminobenzoate		C7H6NO2	0
for[e]	Formate		CH1O2	0
for[c]	Formate		CH1O2	0
h[e]	H		H	0
akg[e]	2-Oxoglutarate		C5H4O5	0
akg[c]	2-Oxoglutarate		C5H4O5	0
h[c]	H		H	0
oxa[e]	Oxalate		C2O4	0
oxa[c]	Oxalate		C2O4	0
gua[e]	Guanine		C5H5N5O	0
gua[c]	Guanine		C5H5N5O	0
ac[e]	Acetate		C2H3O2	0
ac[c]	Acetate		C2H3O2	0
HIA[e]	3-[(3aS,4S,5R,7aS)-5-hydroxy-7a-methyl-1-oxo-octahydro-1H-indene-4-carboxylate		C11H16O4	0
HIA[c]	3-[(3aS,4S,5R,7aS)-5-hydroxy-7a-methyl-1-oxo-octahydro-1H-indene-4-carboxylate		C11H16O4	0
octa[e]	octanoate-n-C80		C8H15O2	0
octa[c]	octanoate-n-C80		C8H15O2	0
dca[e]	Decanoate-n-C100		C10H19O2	0
dca[c]	Decanoate-n-C100		C10H19O2	0
ddca[e]	Dodecanoate-n-C120		C12H23O2	0
ddca[c]	Dodecanoate-n-C120		C12H23O2	0
hdcea[e]	Hexadecenoate-n-C161		C16H29O2	0
hdcea[c]	Hexadecenoate-n-C161		C16H29O2	0
ocdcea[e]	octadecenoate-n-C181		C18H33O2	0
ocdcea[c]	octadecenoate-n-C181		C18H33O2	0
arach[e]	Arachidic-acid-n-C200		C20H39O2	0
arach[c]	Arachidic-acid		C20H39O2	0
ttc[e]	tetracosanoate-n-C240		C24H47O2	0
ttc[c]	tetracosanoate-n-C240		C24H47O2	0
hexc[e]	hexacosanoate-n-C260		C26H51O2	0
hexc[c]	hexacosanoate-n-C260		C26H51O2	0
buta[e]	Butyrate-n-C40		C4H7O2	0
buta[c]	Butyrate-n-C40		C4H7O2	0
hexana[e]	Hexanoic acid-n-C60		C6H11O2	0
hexana[c]	Hexanoic acid-n-C60		C6H11O2	0
penta[e]	Pentanoate-n-C50		C5H9O2	0
penta[c]	Pentanoate-n-C50		C5H9O2	0
hepta[e]	Heptanoate-n-C70		C7H13O2	0
hepta[c]	Heptanoate-n-C70		C7H13O2	0
nona[e]	Nonanoate-n-C90		C9H17O2	0
nona[c]	Nonanoate-n-C90		C9H17O2	0
undec[e]	Undecanoate-n-C110		C11H21O2	0
undec[c]	Undecanoate-n-C110		C11H21O2	0
tridec[e]	Tridecanoate-n-C130		C13H25O2	0
tridec[c]	Tridecanoate-n-C130		C13H25O2	0
ptdec[e]	Pentadecanoate-n-C150		C15H29O2	0
ptdec[c]	Pentadecanoate-n-C150		C15H29O2	0
hepdec[e]	Heptadecanoate-n-C170		C17H33O2	0
hepdec[c]	Heptadecanoate-n-C170		C17H33O2	0
dosc[e]	docosanoate-n-C220		NaN	0
dosc[c]	docosanoate-n-C220		NaN	0
nodec[e]	nonadecanoate-n-C190		NaN	0
nodec[c]	nonadecanoate-n-C190		NaN	0
nadph[c]	Nicotinamide-adenine-dinucleotide-phosphate-reduced		C21H26N7O17P3	0
accoa[c]	Acetyl-CoA		C23H34N7O17P3S	0
malcoa[c]	Malonyl-CoA		C24H33N7O19P3S	0
nadp[c]	Nicotinamide-adenine-dinucleotide-phosphate		C21H25N7O17P3	0
coa[c]	Coenzyme-A		C21H32N7O16P3S	0
co2[c]	CO2		CO2	0
nad[c]	Nicotinamide-adenine-dinucleotide		C21H26N7O14P2	0
fad[c]	Flavin-adenine-dinucleotide-oxidized		C27H31N9O15P2	0
amp[c]	AMP		C10H12N5O7P	0
ppi[c]	Diphosphate		HO7P2	0
nadh[c]	Nicotinamide-adenine-dinucleotide-reduced		C21H27N7O14P2	0
fadh2[c]	Flavin-adenine-dinucleotide-reduced		C27H33N9O15P2	0
ppcoa[c]	Propanoyl-CoA		C24H36N7O17P3S	0
decoa[c]	Decanoyl-CoA		NaN	0
dodcoa[c]	Dodecanoyl-CoA		NaN	0
hdca[c]	Hexadecanoate-n-C160		C16H31O2	0
hexdcoa[c]	Hexadecanoyl-CoA		NaN	0
ocdca[c]	octadecanoate-n-C180		C18H35O2	0
octdcoa[c]	Octadecanoyl-CoA		NaN	0
eiscoa[c]	Eicosanoyl-CoA		NaN	0
doscoa[c]	Docosanoyl-CoA		NaN	0
tetscoa[c]	Tetracosanoyl-CoA		NaN	0
hexscoa[c]	Hexacosanoyl-CoA		NaN	0
pentdcoa[c]	Pentadecanoyl-CoA		NaN	0
hepdcoa[c]	Heptadecanoyl-CoA		NaN	0
nodcoa[c]	Nonadecanoyl-CoA		NaN	0
9OHADD[c]	9alpha-Hydroxyandrosta-1,4-diene-3,17-dione		C19H24O3	0
3HSA[c]	Secophenol		C19H24O3	0
HIPOHCOA[c]	3-[(3aS,4S,5R,7aS)-5-hydroxy-7a-methyl-1-oxo-octahydro-1H-inden-4-yl]-3-hydroxypropanoyl-CoA		C34H54N7O20P3S	0
HIPOCOA[c]	3-[(3aS,4S,5R,7aS)-5-hydroxy-7a-methyl-1-oxo-octahydro-1H-inden-4-yl]-3-oxopropanoyl-CoA		C34H52N7O20P3S	0
o2[c]	O2		O2	0
h2o2[c]	Hydrogen-peroxide		H2O2	0
CHOL4EN3ONE[c]	Cholest-4-en-3-one		C27H44O	0
CHOLC5COA[c]	CoA-cholest-4-en-3-one C5 side chain		C45H70N7O18P3S	0
CHOLENEC5COA[c]	CoA-22-ene-cholest-4-en-3-one C5 side chain		C45H68N7O18P3S	0
HCHOL[c]	26-Hydroxycholest-4-en-3-one		C27H44O2	0
OCHOL[c]	26-Oxocholest-4-en-3-one		C27H42O2	0
CCHOL[c]	26-Carboxycholest-4-en-3-one		C27H42O3	0
CHOLENEC8COA[c]	CoA-24-ene-cholest-4-en-3-one C8 side chain		C48H74N7O18P3S	0
HCHOLC8COA[c]	CoA-24-hydroxy-cholest-4-en-3-one C8 side chain		C48H76N7O19P3S	0
HCHOLC5COA[c]	CoA-22-hydroxy-cholest-4-en-3-one C5 side chain		C45H70N7O19P3S	0
CHOLENEC3COA[c]	CoA-20-ene-cholest-4-en-3-one C5 side chain		C43H64N7O18P3S	0
HCHOLC3COA[c]	CoA-20-hydroxy-cholest-4-en-3-one C5 side chain		C43H66N7O19P3S	0
HIPECOA[c]	(2E)-3-[(3aS,4S,5R,7aS)-5-hydroxy-7a-methyl-1-oxo-octahydro-1H-inden-4-yl]prop-2-enoyl-CoA		C34H52N7O19P3S	0
OCHOLC8COA[c]	CoA-24-one-cholest-4-en-3-one C8 side chain		C48H74N7O19P3S	0
OCHOLC5COA[c]	CoA-22-one-cholest-4-en-3-one C5 side chain		C45H68N7O19P3S	0
CHOLC8COA[c]	CoA-cholest-4-en-3-one C8 side chain		C48H76N7O18P3S	0
HIP[c]	3-[(3aS,4S,7aS)-7a-Methyl-1,5-dioxo-octahydro-1H-inden-4-yl]propanoic acid		C13H18O4	0
HIPCOA[c]	3-[(3aS,4S,7aS)-7a-Methyl-1,5-dioxo-octahydro-1H-inden-4-yl]propanoyl-CoA;		C34H52N7O19P3S	0
CHOLC3COA[c]	CoA-cholest-4-en-3-one C3 side chain		C43H66N7O18P3S	0
5OHHIPCOA[c]	5-hydroxy-3-[(3aS,4S,5R,7aS)-7a-methyl-1,5-dioxo-octahydro-1H-inden-4-yl]propanoyl-CoA		C34H54N7O19P3S	0
49DSHA[c]	9,10-disecoandrosta-1(10),2-dien-4-oate		C19H24O6	0
HHD[c]	(2Z,4Z)-2-Hydroxyhexa-2,4-dienoic acid		C6H8O3	0
5OHHIP[c]	3-[(3aS,4S,7aS)-7a-Methyl-1-hydroxy-5-oxo-octahydro-1H-inden-4-yl]propanoic acid		C13H20O4	0
fmnh2[c]	Reduced FMN		C17H21N4O9P	0
fmn[c]	FMN		C17H19N4O9P	0
34DHSA[c]	3,4-Dihydroxy-9,10-secoandrosta-1,3,5(10)-triene-9,17-dione		C19H24O4	0
4H2OHEX[c]	4-Hydroxy-2-oxohexanoic acid		C6H10O4	0
pyr[c]	Pyruvate		C3H3O3	0
ppal[c]	Propanal		C3H6O	0
ADD[c]	Androsta-1,4-diene-3,17-dione		C19H24O2	0
ADS[c]	Androstenedione		C19H26O2	0
