# Supplementary material for: Metabolic adaptation of two in silico mutants of Mycobacterium tuberculosis during infection
Source: BMC Syst Biol. 2017 Nov 21;11:107. doi: 10.1186/s12918-017-0496-z (PMC5697012; doi:10.1186/s12918-017-0496-z)
Supplement: Supplementary file 5 — Flux values and shadow prices for all the explored nutrient conditions of the pfkA-mutant and Wildt-type. Shadow prices were obtained by dual solution of the FBA while fluxes were obtained by minimization of enzyme usage. (XLSX 287 kb) [file 12918_2017_496_MOESM5_ESM.xlsx]

## Sheet: Fluxes
Rxn name	Rxn description	Formula	Subsystem	G1_WT	G1_pfkA	G2_WT	G2_pfkA	G3_WT	G3_pfkA	G4_WT	G4_pfkA
ALATA_L	L alanine transaminase	akg[c] + ala-L[c] <=> glu-L[c] + pyr[c]	Alanine and Aspartate Metabolism	-0.0236582	-0.0236582	-0.027446	-0.0211254	-0.0405155	-0.0366482	-0.0509051	-0.0485763
APATr	B alanine pyruvate aminotransferase	pyr[c] + ala-B[c] <=> ala-L[c] + msa[c]	Alanine and Aspartate Metabolism	-3.12604e-22	-1.84504e-22	-6.70877e-21	-6.98935e-20	-2.27432e-21	-3.21921e-19	2.16946e-21	-6.22729e-22
ARGSL	argininosuccinate lyase	argsuc[c] <=> fum[c] + arg-L[c]	Alanine and Aspartate Metabolism	9.33746e-22	-6.15886e-22	6.06842e-21	4.94752e-20	2.70006e-22	1.59809e-19	-2.19877e-21	5.55952e-22
ARGSS	argininosuccinate synthase	atp[c] + asp-L[c] + citr-L[c] -> argsuc[c] + amp[c] + ppi[c] + h[c]	Alanine and Aspartate Metabolism	7.86335e-22	0	5.75426e-21	3.45898e-20	1.58508e-21	2.12498e-19	0	6.14902e-22
ASNN	L asparaginase	h2o[c] + asn-L[c] -> asp-L[c] + nh4[c]	Alanine and Aspartate Metabolism	3.01119e-22	2.54979e-21	1.06711e-21	0	0	0	5.48569e-21	0
ASNS1	asparagine synthase glutamine hydrolysing	atp[c] + asp-L[c] + h2o[c] + gln-L[c] -> glu-L[c] + amp[c] + ppi[c] + h[c] + asn-L[c]	Alanine and Aspartate Metabolism	0.00191954	0.00191954	0.00222687	0.00171404	0.00328729	0.0029735	0.00413026	0.00394131
ASP1DC	aspartate 1 decarboxylase	asp-L[c] + h[c] -> ala-B[c] + co2[c]	Alanine and Aspartate Metabolism	0	0	0	0	0	0	0	5.75233e-22
ASPO1	L aspartate oxidase	asp-L[c] + h2o[c] + o2[c] -> nh4[c] + h2o2[c] + oaa[c]	Alanine and Aspartate Metabolism	0	0	9.57177e-22	7.40958e-20	0	0	0	9.11976e-22
ASPO5	L aspartate oxidase	fum[c] + asp-L[c] -> h[c] + iasp[c] + succ[c]	Alanine and Aspartate Metabolism	5.05905e-18	3.91008e-18	2.50834e-20	0	7.68853e-17	0	7.87169e-20	3.83703e-21
ACGAMT	UDP N acetylglucosamineundecaprenylphosphate N acetylglucosamine 1 phosphate transferase	uacgam[c] + udcpp[c] -> ump[c] + unaga[c]	Arabinogalactan Synthesis	2.94175e-05	2.94175e-05	3.41274e-05	2.62681e-05	5.03786e-05	4.55697e-05	6.32973e-05	6.04017e-05
AFE	arabinofuranosyl extension M tb	agalfragund[c] + arabinan[c] -> h2o[c] + arabinanagalfragund[c]	Arabinogalactan Synthesis	2.94175e-05	2.94175e-05	3.41274e-05	2.62681e-05	5.03786e-05	4.55697e-05	6.32973e-05	6.04017e-05
AFTA	arabinofuranosyl transferase M tb	decda-tb[c] + galfragund[c] -> agalfragund[c] + decd-tb[c]	Arabinogalactan Synthesis	2.94175e-05	2.94175e-05	3.41274e-05	2.62681e-05	5.03786e-05	4.55697e-05	6.32973e-05	6.04017e-05
ALAALAr	D alanine D alanine ligase reversible	atp[c] + 2 ala-D[c] <=> h[c] + pi[c] + adp[c] + alaala[c]	Arabinogalactan Synthesis	0.00167728	0.00167728	0.00194582	0.00149771	0.00287241	0.00259822	0.00360899	0.00344389
ALAR	alanine racemase	ala-L[c] <=> ala-D[c]	Arabinogalactan Synthesis	0.00335456	0.00335456	0.00389165	0.00299543	0.00574481	0.00519645	0.00721797	0.00688777
DCPDPP	decaprenylphosphoryl ribose phosphate dephosphatase	h2o[c] + decdpr-tb[c] -> pi[c] + decdr-tb[c]	Arabinogalactan Synthesis	0.00113273	0.00113233	0.00131415	0.00101257	0.00193949	0.00175359	0.00243647	0.00232595
DCPE	decaprenylphosphoryl ribose arabinofuranose isomerization	decdr-tb[c] <=> decda-tb[c]	Arabinogalactan Synthesis	0.00113273	0.00113233	0.00131415	0.00101257	0.00193949	0.00175359	0.00243647	0.00232595
DCPT	phosphoribose transferase undecaprenyl phosphate	decd-tb[c] + prpp[c] -> ppi[c] + decdpr-tb[c]	Arabinogalactan Synthesis	0.00113273	0.00113233	0.00131415	0.00101257	0.00193949	0.00175359	0.00243647	0.00232595
G1PTT	glucose 1 phosphate thymidylyltransferase	h[c] + dttp[c] + g1p[c] -> ppi[c] + dtdpglu[c]	Arabinogalactan Synthesis	0.000124712	0.000124712	0.00014468	0.000111361	0.000213575	0.000193188	0.000268343	0.000256067
GALFT	galactofuranose transferse M tb	h2o[c] + ragund[c] + 30 udpgalfur[c] -> 30 h[c] + galfragund[c] + 30 udp[c]	Arabinogalactan Synthesis	2.94175e-05	2.94175e-05	3.41274e-05	2.62681e-05	5.03786e-05	4.55697e-05	6.32973e-05	6.04017e-05
O16RHAT	rhamnosyltransferase LPS O16 antigen biosynthesis	unaga[c] + dtdprmn[c] -> h[c] + ragund[c] + dtdp[c]	Arabinogalactan Synthesis	2.94175e-05	2.94175e-05	3.41274e-05	2.62681e-05	5.03786e-05	4.55697e-05	6.32973e-05	6.04017e-05
TDPDRE	dTDP 4 dehydrorhamnose 3 5 epimerase	dtdp4d6dg[c] -> dtdp4d6dm[c]	Arabinogalactan Synthesis	0.000124712	0.000124712	0.00014468	0.000111361	0.000213575	0.000193188	0.000268343	0.000256067
TDPDRR	dTDP 4 dehydrorhamnose reductase	h[c] + dtdp4d6dm[c] + nadph[c] -> dtdprmn[c] + nadp[c]	Arabinogalactan Synthesis	0.000124712	0.000124712	0.00014468	0.000111361	0.000213575	0.000193188	0.000268343	0.000256067
TDPGDH	dTDPglucose 4 6 dehydratase	dtdpglu[c] -> h2o[c] + dtdp4d6dg[c]	Arabinogalactan Synthesis	0.000124712	0.000124712	0.00014468	0.000111361	0.000213575	0.000193188	0.000268343	0.000256067
UDPGALM	UDPgalactopyranose mutase	udpgal[c] -> udpgalfur[c]	Arabinogalactan Synthesis	0.000882524	0.000882524	0.00102382	0.000788043	0.00151136	0.00136709	0.00189892	0.00181205
ALDR	Aldolase reductase	h[c] + nadph[c] + arab-D[c] -> nadp[c] + arabl-D[c]	Arabinogalactan Synthesis	1.14049e-21	5.80429e-22	0	0.0177625	4.70526e-21	9.29941e-19	9.15995e-22	0
AL4D	D-arabinitol 4-dehydrogenase	arabl-D[c] + nad[c] -> h[c] + nadh[c] + xylu-D[c]	Arabinogalactan Synthesis	4.67248e-22	3.80472e-22	0	0.0177625	9.88767e-22	2.87068e-19	3.53575e-21	0
ARGDr	arginine deiminase	arg-L[c] + h2o[c] <=> citr-L[c] + nh4[c]	Arginine and Proline Metabolism	-0.00484603	-0.00484603	-0.00562192	-0.00432723	-0.00829902	-0.00750685	-0.0104272	-0.00995016
AST	Arginine succinyltransferase	arg-L[c] + succoa[c] -> h[c] + coa[c] + sucarg[c]	Arginine and Proline Metabolism	7.80719e-22	2.03517e-21	0	7.5749e-20	0	5.34955e-20	0	2.77185e-21
G5SADs	L glutamate 5 semialdehyde dehydratase spontaneous	glu5sa[c] -> h[c] + h2o[c] + 1pyr5c[c]	Arginine and Proline Metabolism	0.00555471	0.00555471	0.00644406	0.00496004	0.00951266	0.00860464	0.011952	0.0114053
OCBT	ornithine carbamoyltransferase	orn[c] + cbp[c] <=> citr-L[c] + h[c] + pi[c]	Arginine and Proline Metabolism	0.00484603	0.00484603	0.00562192	0.00432723	0.00829902	0.00750685	0.0104272	0.00995016
ORNTA	ornithine transaminase	akg[c] + orn[c] -> glu-L[c] + glu5sa[c]	Arginine and Proline Metabolism	6.49976e-22	2.76794e-21	0	2.85114e-19	0	1.75146e-19	0	5.71736e-21
P5CR	pyrroline 5 carboxylate reductase	2 h[c] + nadph[c] + 1pyr5c[c] -> nadp[c] + pro-L[c]	Arginine and Proline Metabolism	0.201617	0.20162	0.201234	0.265993	0.0532644	0.180762	7.01225e-22	0.0137275
P5CRx	pyrroline 5 carboxylate reductase	2 h[c] + nadh[c] + 1pyr5c[c] -> nad[c] + pro-L[c]	Arginine and Proline Metabolism	0.416995	0.416993	0.43953	0.427114	0.381319	0.360047	0.256688	0.310928
PROD2	Proline dehydrogenase	pro-L[c] + fad[c] -> h[c] + 1pyr5c[c] + fadh2[c]	Arginine and Proline Metabolism	0.613057	0.613058	0.63432	0.688147	0.42507	0.532204	0.244736	0.31325
SADH	Succinylarginine dihydrolase	2 h[c] + 2 h2o[c] + sucarg[c] -> 2 nh4[c] + co2[c] + sucorn[c]	Arginine and Proline Metabolism	0	2.64824e-22	5.86502e-21	1.8763e-19	0	2.99302e-19	0	0
SGDS	Succinylglutamate desuccinylase	h2o[c] + sucglu[c] -> glu-L[c] + succ[c]	Arginine and Proline Metabolism	1.07537e-21	5.61403e-22	0	1.86065e-19	0	1.75327e-19	0	1.58411e-21
SGSAD	Succinylglutamic semialdehyde dehydrogenase	h2o[c] + nad[c] + sucgsa[c] -> 2 h[c] + nadh[c] + sucglu[c]	Arginine and Proline Metabolism	1.06127e-21	0	1.06819e-20	1.12436e-19	0	5.25458e-19	0	0
SOTA	Succinylornithine transaminase	akg[c] + sucorn[c] -> glu-L[c] + sucgsa[c]	Arginine and Proline Metabolism	8.88146e-22	1.44449e-21	2.20107e-21	6.52475e-20	2.10483e-22	1.94884e-19	0	2.39613e-21
FAD_1	acyl-CoA dehydrogenase fadE1-36 AND enoyl-CoA hydratase/isomerase echA1-21 AND 3-hydroxyacyl-CoA dehydrogenase fadB2-5 AND acetyl-CoA C-acetyltransferase fadA2-6	nad[c] + coa[c] + fad[c] + octscoa[c] -> nadh[c] + fadh2[c] + accoa[c] + hexscoa[c]	Beta oxidation of fatty acids	8.12695e-22	5.58052e-22	9.63912e-22	0	6.33775e-22	3.6252e-19	0	0
FAD_2	acyl-CoA dehydrogenase fadE1-36 AND enoyl-CoA hydratase/isomerase echA1-21 AND 3-hydroxyacyl-CoA dehydrogenase fadB2-5 AND acetyl-CoA C-acetyltransferase fadA2-7	nad[c] + coa[c] + fad[c] + hexscoa[c] -> nadh[c] + fadh2[c] + accoa[c] + tetscoa[c]	Beta oxidation of fatty acids	0	0	6.54552e-22	0	5.91007e-21	4.65839e-19	5.02167e-21	0
FAD_3	acyl-CoA dehydrogenase fadE1-36 AND enoyl-CoA hydratase/isomerase echA1-21 AND 3-hydroxyacyl-CoA dehydrogenase fadB2-5 AND acetyl-CoA C-acetyltransferase fadA2-8	nad[c] + coa[c] + fad[c] + tetscoa[c] -> nadh[c] + fadh2[c] + accoa[c] + doscoa[c]	Beta oxidation of fatty acids	9.31388e-22	0	0	0	0	0	0	3.90162e-21
FAD_4	acyl-CoA dehydrogenase fadE1-36 AND enoyl-CoA hydratase/isomerase echA1-21 AND 3-hydroxyacyl-CoA dehydrogenase fadB2-5 AND acetyl-CoA C-acetyltransferase fadA2-9	nad[c] + coa[c] + fad[c] + doscoa[c] -> nadh[c] + fadh2[c] + accoa[c] + eiscoa[c]	Beta oxidation of fatty acids	1.64555e-21	0	0	0	0	6.70223e-19	0	1.5689e-21
FAD_5	acyl-CoA dehydrogenase fadE1-36 AND enoyl-CoA hydratase/isomerase echA1-21 AND 3-hydroxyacyl-CoA dehydrogenase fadB2-5 AND acetyl-CoA C-acetyltransferase fadA2-10	nad[c] + coa[c] + fad[c] + eiscoa[c] -> nadh[c] + fadh2[c] + accoa[c] + octdcoa[c]	Beta oxidation of fatty acids	0	0	9.04512e-21	8.39146e-21	3.41828e-21	2.86969e-19	0	0
FAD_6	acyl-CoA dehydrogenase fadE1-36 AND enoyl-CoA hydratase/isomerase echA1-21 AND 3-hydroxyacyl-CoA dehydrogenase fadB2-5 AND acetyl-CoA C-acetyltransferase fadA2-11	nad[c] + coa[c] + fad[c] + octdcoa[c] -> nadh[c] + fadh2[c] + accoa[c] + hexdcoa[c]	Beta oxidation of fatty acids	9.05757e-22	0	3.48464e-21	7.39517e-20	0	2.58718e-19	6.77834e-22	3.23989e-21
FAD_7	acyl-CoA dehydrogenase fadE1-36 AND enoyl-CoA hydratase/isomerase echA1-21 AND 3-hydroxyacyl-CoA dehydrogenase fadB2-5 AND acetyl-CoA C-acetyltransferase fadA2-12	nad[c] + coa[c] + fad[c] + hexdcoa[c] -> nadh[c] + fadh2[c] + accoa[c] + tdcoa[c]	Beta oxidation of fatty acids	1.96213e-21	0	1.08917e-20	0	0	0	2.49756e-21	0
FAD_8	acyl-CoA dehydrogenase fadE1-36 AND enoyl-CoA hydratase/isomerase echA1-21 AND 3-hydroxyacyl-CoA dehydrogenase fadB2-5 AND acetyl-CoA C-acetyltransferase fadA2-13	nad[c] + coa[c] + fad[c] + tdcoa[c] -> nadh[c] + fadh2[c] + accoa[c] + dodcoa[c]	Beta oxidation of fatty acids	0	1.13848e-21	0	0	3.98882e-21	0	3.43678e-21	1.39153e-21
FAD_9	acyl-CoA dehydrogenase fadE1-36 AND enoyl-CoA hydratase/isomerase echA1-21 AND 3-hydroxyacyl-CoA dehydrogenase fadB2-5 AND acetyl-CoA C-acetyltransferase fadA2-14	nad[c] + coa[c] + fad[c] + dodcoa[c] -> nadh[c] + fadh2[c] + accoa[c] + decoa[c]	Beta oxidation of fatty acids	3.41182e-22	0	0	0	0	2.04521e-20	0	2.10804e-21
FAD_10	acyl-CoA dehydrogenase fadE1-36 AND enoyl-CoA hydratase/isomerase echA1-21 AND 3-hydroxyacyl-CoA dehydrogenase fadB2-5 AND acetyl-CoA C-acetyltransferase fadA2-15	nad[c] + coa[c] + fad[c] + decoa[c] -> nadh[c] + fadh2[c] + accoa[c] + occoa[c]	Beta oxidation of fatty acids	1.4249e-21	0	6.65791e-21	2.31529e-20	5.87639e-21	2.62834e-19	7.97462e-22	0
FAD_11	acyl-CoA dehydrogenase fadE1-36 AND enoyl-CoA hydratase/isomerase echA1-21 AND 3-hydroxyacyl-CoA dehydrogenase fadB2-5 AND acetyl-CoA C-acetyltransferase fadA2-16	nad[c] + coa[c] + fad[c] + occoa[c] -> nadh[c] + fadh2[c] + accoa[c] + hexcoa[c]	Beta oxidation of fatty acids	1.94515e-22	1.14027e-22	4.70198e-38	0	0	0	1.4831e-21	4.70198e-38
FAD_12	acyl-CoA dehydrogenase fadE1-36 AND enoyl-CoA hydratase/isomerase echA1-21 AND 3-hydroxyacyl-CoA dehydrogenase fadB2-5 AND acetyl-CoA C-acetyltransferase fadA2-17	nad[c] + coa[c] + fad[c] + hexcoa[c] -> nadh[c] + fadh2[c] + accoa[c] + butcoa[c]	Beta oxidation of fatty acids	7.99857e-22	0	1.14072e-21	0	0	4.39936e-20	0	0
FAD_13	acyl-CoA dehydrogenase fadE1-36 AND enoyl-CoA hydratase/isomerase echA1-21 AND 3-hydroxyacyl-CoA dehydrogenase fadB2-5 AND acetyl-CoA C-acetyltransferase fadA2-18	nad[c] + coa[c] + fad[c] + butcoa[c] -> nadh[c] + fadh2[c] + 2 accoa[c]	Beta oxidation of fatty acids	0	7.29265e-22	3.44171e-21	0	5.83155e-22	9.71815e-20	0	0
FAD_20	acyl-CoA dehydrogenase fadE AND enoyl-CoA hydratase/isomerase echA AND 3-hydroxyacyl-CoA dehydrogenase fadB AND acetyl-CoA C-acetyltransferase fadA	nad[c] + coa[c] + fad[c] + nodcoa[c] -> nadh[c] + fadh2[c] + accoa[c] + hepdcoa[c]	Beta oxidation of odd-numbered acyl chain fatty acids	7.81716e-22	1.11679e-21	5.47094e-21	0	4.69055e-21	-2.40741e-35	0	1.64913e-21
FAD_21	acyl-CoA dehydrogenase fadE AND enoyl-CoA hydratase/isomerase echA AND 3-hydroxyacyl-CoA dehydrogenase fadB AND acetyl-CoA C-acetyltransferase fadA	nad[c] + coa[c] + fad[c] + hepdcoa[c] -> nadh[c] + fadh2[c] + accoa[c] + pentdcoa[c]	Beta oxidation of odd-numbered acyl chain fatty acids	0	0	0	8.9274e-21	0	1.09391e-19	0	0
FAD_22	acyl-CoA dehydrogenase fadE AND enoyl-CoA hydratase/isomerase echA AND 3-hydroxyacyl-CoA dehydrogenase fadB AND acetyl-CoA C-acetyltransferase fadA	nad[c] + coa[c] + fad[c] + pentdcoa[c] -> nadh[c] + fadh2[c] + accoa[c] + tridcoa[c]	Beta oxidation of odd-numbered acyl chain fatty acids	0	0	0	3.69624e-21	0	0	0	1.83699e-22
FAD_23	acyl-CoA dehydrogenase fadE AND enoyl-CoA hydratase/isomerase echA AND 3-hydroxyacyl-CoA dehydrogenase fadB AND acetyl-CoA C-acetyltransferase fadA	nad[c] + coa[c] + fad[c] + tridcoa[c] -> nadh[c] + fadh2[c] + accoa[c] + undcoa[c]	Beta oxidation of odd-numbered acyl chain fatty acids	7.42654e-22	0	0	0	0	0	1.10539e-21	0
FAD_24	acyl-CoA dehydrogenase fadE AND enoyl-CoA hydratase/isomerase echA AND 3-hydroxyacyl-CoA dehydrogenase fadB AND acetyl-CoA C-acetyltransferase fadA	nad[c] + coa[c] + fad[c] + undcoa[c] -> nadh[c] + fadh2[c] + accoa[c] + nocoa[c]	Beta oxidation of odd-numbered acyl chain fatty acids	0	0	5.3632e-21	0	0	0	0	2.8431e-21
FAD_25	acyl-CoA dehydrogenase fadE AND enoyl-CoA hydratase/isomerase echA AND 3-hydroxyacyl-CoA dehydrogenase fadB AND acetyl-CoA C-acetyltransferase fadA	nad[c] + coa[c] + fad[c] + nocoa[c] -> nadh[c] + fadh2[c] + accoa[c] + hepcoa[c]	Beta oxidation of odd-numbered acyl chain fatty acids	0	8.73892e-23	0	5.06499e-21	0	4.02114e-19	0	3.50697e-22
FAD_26	acyl-CoA dehydrogenase fadE AND enoyl-CoA hydratase/isomerase echA AND 3-hydroxyacyl-CoA dehydrogenase fadB AND acetyl-CoA C-acetyltransferase fadA	nad[c] + coa[c] + fad[c] + hepcoa[c] -> nadh[c] + fadh2[c] + accoa[c] + pentcoa[c]	Beta oxidation of odd-numbered acyl chain fatty acids	7.12652e-22	0	-1.88079e-37	6.73965e-20	0	2.06874e-19	3.1569e-21	2.43822e-21
FAD_27	acyl-CoA dehydrogenase fadE AND enoyl-CoA hydratase/isomerase echA AND 3-hydroxyacyl-CoA dehydrogenase fadB AND acetyl-CoA C-acetyltransferase fadA	nad[c] + coa[c] + fad[c] + pentcoa[c] -> nadh[c] + fadh2[c] + accoa[c] + ppcoa[c]	Beta oxidation of odd-numbered acyl chain fatty acids	1.06275e-21	0	0	0	0	2.23256e-19	0	7.14436e-22
FAD_14	acyl-CoA dehydrogenase fadE1-36 AND enoyl-CoA hydratase/isomerase echA1-21 AND 3-hydroxyacyl-CoA dehydrogenase fadB2-5 AND acetyl-CoA C-acetyltransferase fadA2-19	nad[c] + coa[c] + fad[c] + odecoa[c] -> nadh[c] + fadh2[c] + accoa[c] + hdcoa[c]	Beta oxidation of unsaturated fatty acids	0	4.5312e-22	0	0	0	0	0	3.52298e-21
FAD_15	acyl-CoA dehydrogenase fadE1-36 AND enoyl-CoA hydratase/isomerase echA1-21 AND 3-hydroxyacyl-CoA dehydrogenase fadB2-5 AND acetyl-CoA C-acetyltransferase fadA2-20	nad[c] + coa[c] + fad[c] + hdcoa[c] -> nadh[c] + fadh2[c] + accoa[c] + c5tetdcoa[c]	Beta oxidation of unsaturated fatty acids	1.61699e-22	1.2948e-22	0	8.19735e-20	0	0	1.86008e-21	0
FAD_16	acyl-CoA dehydrogenase fadE1-36 AND enoyl-CoA hydratase/isomerase echA1-21 AND 3-hydroxyacyl-CoA dehydrogenase fadB2-5 AND acetyl-CoA C-acetyltransferase fadA2-21	nad[c] + coa[c] + fad[c] + c5tetdcoa[c] -> nadh[c] + fadh2[c] + accoa[c] + c3dodcoa[c]	Beta oxidation of unsaturated fatty acids	0	1.30619e-23	0	0	0	1.61596e-21	1.75659e-21	0
FAD_17	acyl-CoA dehydrogenase fadE1-36 AND enoyl-CoA hydratase/isomerase echA1-21 AND 3-hydroxyacyl-CoA dehydrogenase fadB2-5 AND acetyl-CoA C-acetyltransferase fadA2-22	c3dodcoa[c] -> t2dodcoa[c]	Beta oxidation of unsaturated fatty acids	9.26844e-24	2.57512e-21	0	1.29364e-20	0	0	0	2.21906e-21
FAD_18	acyl-CoA dehydrogenase fadE1-36 AND enoyl-CoA hydratase/isomerase echA1-21 AND 3-hydroxyacyl-CoA dehydrogenase fadB2-5 AND acetyl-CoA C-acetyltransferase fadA2-23	t2dodcoa[c] -> d2hdodcoa[c]	Beta oxidation of unsaturated fatty acids	7.39354e-23	7.66594e-22	0	1.51194e-19	3.80027e-22	2.46869e-19	0	7.48204e-22
FAD_19	acyl-CoA dehydrogenase fadE1-36 AND enoyl-CoA hydratase/isomerase echA1-21 AND 3-hydroxyacyl-CoA dehydrogenase fadB2-5 AND acetyl-CoA C-acetyltransferase fadA2-24	nad[c] + d2hdodcoa[c] -> nadh[c] + dodcoa[c]	Beta oxidation of unsaturated fatty acids	0	0	0	0	0	2.38876e-19	1.36908e-21	2.08461e-21
AMAOTr	adenosylmethionine 8 amino 7 oxononanoate transaminase	amet[c] + 8aonn[c] <=> amob[c] + dann[c]	Biotin Metabolism	-6.69646e-22	4.63635e-22	-3.19913e-21	-3.07863e-21	1.51978e-21	-9.00407e-21	-2.31466e-21	-2.4752e-21
AOXSr	8 amino 7 oxononanoate synthase	ala-L[c] + h[c] + pmcoa[c] <=> co2[c] + coa[c] + 8aonn[c]	Biotin Metabolism	1.41502e-22	5.73809e-22	-4.29592e-21	3.4428e-20	-5.37248e-22	8.90847e-21	-2.35136e-22	6.98653e-22
BACCL	biotin acetyl CoA carboxylase ligase	atp[c] + h[c] + btn[c] -> ppi[c] + btamp[c]	Biotin Metabolism	0	1.94167e-20	1.49574e-21	3.87672e-20	2.39984e-21	0	0	1.51587e-21
BTS2	biotin synthase ala L producing	cys-L[c] + dtbt[c] <=> ala-L[c] + 2 h[c] + btn[c]	Biotin Metabolism	0.00228937	0.00228937	0.00265592	0.00204428	0.00392064	0.0035464	0.00492602	0.00470067
BTS3r	biotin synthase	dtbt[c] + 2 s[c] <=> btn[c] + h2s[c]	Biotin Metabolism	-0.00228937	-0.00228937	-0.00265592	-0.00204428	-0.00392064	-0.0035464	-0.00492602	-0.00470067
DBTSr	dethiobiotin synthase	atp[c] + co2[c] + dann[c] <=> 3 h[c] + pi[c] + adp[c] + dtbt[c]	Biotin Metabolism	-2.08418e-22	-3.5598e-23	-3.50793e-21	1.47954e-20	-2.88699e-21	-4.43443e-20	4.84149e-22	-2.5727e-22
DTBTST	Dethiobiotin: sulfur sulfur transferase	2 amet[c] + dtbt[c] + s[c] -> btn[c] + 2 met-L[c] + 2 dad-5[c]	Biotin Metabolism	3.4064e-22	3.17939e-21	0	0	0	1.18799e-19	0	0
3HSA	Spontaneous	9OHADD[c] -> 3HSA[c]	Cholesterol degradation	5.00041e-22	0	0	0	0	0	0	7.10756e-21
CHCD	na	nad[c] + HIPOHCOA[c] -> h[c] + nadh[c] + HIPOCOA[c]	Cholesterol degradation	0	0	0	0	0	0	0	0
CHOD	cholesterol oxidase	o2[c] + CHOLESTEROL[c] -> h2o2[c] + CHOL4EN3ONE[c]	Cholesterol degradation	2.5552e-21	0	0	2.69968e-19	2.24432e-21	1.32121e-18	7.19189e-21	0
CHOL1	3beta-hydroxysteroid dehydrogenase	nad[c] + CHOLESTEROL[c] -> h[c] + nadh[c] + CHOL4EN3ONE[c]	Cholesterol degradation	1.77947e-20	-9.40395e-38	0	0	1.54215e-21	0	0	1.66654e-23
CHOLCOA	acyl-CoA dehydrogenase	fad[c] + CHOLC5COA[c] -> fadh2[c] + CHOLENEC5COA[c]	Cholesterol degradation	1.45663e-20	0	0	0	8.30961e-21	0	7.10988e-21	0
CYP1	cytochrome P450	h[c] + o2[c] + nadh[c] + CHOL4EN3ONE[c] -> h2o[c] + nad[c] + HCHOL[c]	Cholesterol degradation	1.81784e-20	1.28615e-21	0	0	0	0	5.10456e-22	0
CYP2	cytochrome P450	nad[c] + HCHOL[c] -> h[c] + nadh[c] + OCHOL[c]	Cholesterol degradation	1.53764e-20	0	0	0	1.73747e-21	0	6.65383e-21	0
CYP3	cytochrome P450	h[c] + o2[c] + nadh[c] + OCHOL[c] -> h2o[c] + nad[c] + CCHOL[c]	Cholesterol degradation	1.62261e-20	0	0	0	6.49996e-21	0	6.36601e-21	0
ECHA191	enoyl CoA hydratase OR 2-enoyl acyl-CoA hydratase	h2o[c] + CHOLENEC8COA[c] <=> HCHOLC8COA[c]	Cholesterol degradation	1.94043e-20	-1.02482e-21	-7.79954e-20	1.58153e-19	4.41578e-21	-8.1983e-19	8.97778e-21	5.82831e-22
ECHA192	enoyl CoA hydratase OR 2-enoyl acyl-CoA hydratase	h2o[c] + CHOLENEC5COA[c] <=> HCHOLC5COA[c]	Cholesterol degradation	2.43773e-20	-4.63117e-21	-7.0725e-20	-4.6428e-19	-1.80926e-20	-1.25072e-18	1.7818e-21	-4.30356e-21
ECHA193	enoyl CoA hydratase OR 2-enoyl acyl-CoA hydratase	h2o[c] + CHOLENEC3COA[c] <=> HCHOLC3COA[c]	Cholesterol degradation	1.11312e-21	-6.88422e-21	-1.47136e-20	-4.62116e-19	-6.5898e-21	-1.53174e-18	-5.13189e-21	7.75705e-21
ECHA20	2-enoyl-CoA hydratase	h[c] + h2o[c] + HIPECOA[c] -> HIPOHCOA[c]	Cholesterol degradation	0	0	0	0	0	0	0	0
FADB2	3-hydroxybutyryl-CoA dehydrogenase	nad[c] + HCHOLC8COA[c] -> h[c] + nadh[c] + OCHOLC8COA[c]	Cholesterol degradation	1.7076e-20	0	0	0	1.64181e-21	0	9.46794e-21	1.79832e-22
FADB3	D-3-hydroxyacyll-CoA dehydrogenase	nad[c] + HCHOLC5COA[c] -> h[c] + nadh[c] + OCHOLC5COA[c]	Cholesterol degradation	2.53973e-20	0	0	0	0	0	0	0
FADD17	steroid-coenzyme A ligase	atp[c] + coa[c] + CCHOL[c] -> pi[c] + adp[c] + CHOLC8COA[c]	Cholesterol degradation	1.8496e-20	0	0	0	5.35718e-21	0	3.99242e-21	0
FADD3	CoA transferase OR CoA ligase	atp[c] + coa[c] + HIP[c] -> amp[c] + ppi[c] + HIPCOA[c]	Cholesterol degradation	1.16712e-22	0	5.18718e-20	0	0	0	5.61943e-21	0
FADE281	acyl-CoA dehydrogenase	fad[c] + CHOLC8COA[c] -> fadh2[c] + CHOLENEC8COA[c]	Cholesterol degradation	1.85794e-20	0	0	0	0	0	7.4395e-21	0
FADE282	acyl-CoA dehydrogenase	fad[c] + CHOLC3COA[c] -> fadh2[c] + CHOLENEC3COA[c]	Cholesterol degradation	2.61341e-20	0	0	0	0	0	0	0
FADE30	acyl-CoA dehydrogenase	fad[c] + 5OHHIPCOA[c] -> fadh2[c] + HIPECOA[c]	Cholesterol degradation	0	0	0	0	0	0	0	0
FADE51	thiolase	coa[c] + OCHOLC8COA[c] -> ppcoa[c] + CHOLC5COA[c]	Cholesterol degradation	1.75201e-20	0	0	0	5.54632e-21	0	8.70129e-21	0
FADE52	thiolase	coa[c] + OCHOLC5COA[c] -> accoa[c] + CHOLC3COA[c]	Cholesterol degradation	2.54969e-20	0	0	0	0	0	0	0
HDAD	4,9-DHSA hydrolase	h2o[c] + 49DSHA[c] -> HIP[c] + HHD[c]	Cholesterol degradation	1.10082e-22	0	4.56744e-21	0	0	0	1.85903e-21	2.37224e-21
HIAA	na	h2o[c] + HIPOCOA[c] -> accoa[c] + HIA[c]	Cholesterol degradation	0	0	0	0	0	0	1.33848e-20	0
HIPA	na	h[c] + nadh[c] + HIP[c] -> nad[c] + 5OHHIP[c]	Cholesterol degradation	0	0	-1.12847e-36	0	1.28354e-21	0	0	1.6988e-21
HIPB	na	h[c] + nadh[c] + HIPCOA[c] -> nad[c] + 5OHHIPCOA[c]	Cholesterol degradation	0	0	4.30601e-20	3.20515e-20	0	0	8.65041e-21	0
HSA	flavin-dependent monooxygenase	o2[c] + 3HSA[c] + fmnh2[c] -> h2o[c] + 34DHSA[c] + fmn[c]	Cholesterol degradation	6.38408e-22	0	0	0	0	0	7.82087e-23	0
HSAC	extradiol dioxygenase	o2[c] + 34DHSA[c] -> 49DSHA[c]	Cholesterol degradation	8.23117e-23	0	0	0	0	0	3.42105e-22	1.75781e-21
HSAE	hydratase	h2o[c] + HHD[c] -> 4H2OHEX[c]	Cholesterol degradation	2.59849e-22	0	0	0	0	0	2.50586e-21	9.28781e-22
HSAF	aldolase	4H2OHEX[c] -> pyr[c] + ppal[c]	Cholesterol degradation	4.37058e-23	0	0	1.71826e-19	0	0	7.80061e-21	3.32259e-21
HSAG2	dehydrogenase	nad[c] + coa[c] + ppal[c] -> h[c] + nadh[c] + ppcoa[c]	Cholesterol degradation	1.67913e-21	0	0	0	0	0	0	0
IPDAB	CoA transferase	atp[c] + coa[c] + 5OHHIP[c] -> amp[c] + ppi[c] + 5OHHIPCOA[c]	Cholesterol degradation	3.75085e-22	0	0	0	7.45542e-21	1.29464e-19	0	2.17214e-21
KSH	two-component Rieske oxygenase	h[c] + o2[c] + nadh[c] + ADD[c] -> h2o[c] + nad[c] + 9OHADD[c]	Cholesterol degradation	5.25035e-22	0	0	0	0	0	0	8.17666e-21
KSTD	delta one KstD enzyme	nad[c] + ADS[c] -> h[c] + nadh[c] + ADD[c]	Cholesterol degradation	0	0	0	0	1.18452e-21	0	0	8.01644e-21
PRCOA1	thiolase	HCHOLC3COA[c] -> ppcoa[c] + ADS[c]	Cholesterol degradation	5.72973e-22	0	0	0	0	0	0	9.07059e-21
ACONT	aconitase	cit[c] <=> icit[c]	Citric Acid Cycle	0.0180391	0.0180391	0.0209272	0.0161078	0.0308926	0.0279438	0.0388145	0.0370389
AKGDb	oxoglutarate dehydrogenase dihydrolipoamide S succinyltransferase	coa[c] + sdhlam[c] -> succoa[c] + dhlam[c]	Citric Acid Cycle	4.26302e-22	2.79644e-21	9.05743e-21	0	1.01552e-21	2.90163e-19	4.41475e-21	0
CITLr	Citrate lyase reversible	cit[c] <=> oaa[c] + ac[c]	Citric Acid Cycle	-0.0180391	-0.0180391	-0.0209272	-0.0161078	-0.0308926	-0.0279438	-0.0388145	-0.0370389
CS	citrate synthase	h2o[c] + oaa[c] + accoa[c] -> h[c] + coa[c] + cit[c]	Citric Acid Cycle	0	1.58463e-21	2.36812e-21	2.49674e-20	0	1.66569e-19	0	1.16042e-22
FRD	fumarate reductase	fum[c] + fadh2[c] -> succ[c] + fad[c]	Citric Acid Cycle	0.613057	0.613058	0.63432	0.688147	0.42507	0.532204	0.244736	0.31325
FRD2	fumarate reductase	fum[c] + mql8[c] -> succ[c] + mqn8[c]	Citric Acid Cycle	0.985865	0.985864	1.0249	1.08205	0.440747	0.574702	4.07242e-22	2.73306e-21
FRD3	fumarate reductase	fum[c] + 2dmmql8[c] -> succ[c] + 2dmmq8[c]	Citric Acid Cycle	0.821554	0.821553	0.854085	0.901705	0.61573	0.712228	0.373081	0.468714
FRD5	fumarate reductase	fum[c] + mql6[c] <=> succ[c] + mqn6[c]	Citric Acid Cycle	0.0159224	0.0159224	0.0184717	0.0142178	0.0272678	0.0246649	-0.0862449	-0.0168396
FUM	fumarase	fum[c] + h2o[c] <=> mal-L[c]	Citric Acid Cycle	-2.41322	-2.41322	-2.50489	-2.66542	-1.46912	-1.80789	-0.481699	-0.717532
ICDHy	isocitrate dehydrogenase NADP	nadp[c] + icit[c] -> akg[c] + co2[c] + nadph[c]	Citric Acid Cycle	0.0180391	0.0180391	0.0209272	0.0161078	0.0308926	0.0279438	0.0388145	0.0370389
MDH	malate dehydrogenase	nad[c] + mal-L[c] <=> h[c] + oaa[c] + nadh[c]	Citric Acid Cycle	-2.41322	-2.41322	-2.50489	-2.66542	-1.46912	-1.80789	-0.890732	-0.942793
OXGDC	2 oxoglutarate decarboxylase	akg[c] + h[c] -> co2[c] + sucsal[c]	Citric Acid Cycle	0	1.23123e-21	0	1.31728e-18	1.25361e-21	0	0	0
PC	pyruvate carboxylase	pyr[c] + atp[c] + hco3[c] -> h[c] + oaa[c] + pi[c] + adp[c]	Citric Acid Cycle	0	5.23035e-22	8.32523e-21	1.63446e-19	4.8137e-21	0	0	0
PDHc	pyruvate dehydrogenase dihydrolipoamide dehydrogenase	nad[c] + dhlam[c] -> h[c] + nadh[c] + lpam[c]	Citric Acid Cycle	0	4.3851e-22	8.07089e-21	0	5.8475e-21	0	0	0
PEPCK_re	phosphoenolpyruvate carboxykinase GTP	oaa[c] + gtp[c] <=> co2[c] + gdp[c] + pep[c]	Citric Acid Cycle	-0.957123	-0.957123	-0.998096	-1.06441	-0.624401	-0.747277	-0.420662	-0.436774
PPCKr	phosphoenolpyruvate carboxykinase	atp[c] + oaa[c] <=> co2[c] + adp[c] + pep[c]	Citric Acid Cycle	-1.53393	-1.53393	-1.59709	-1.67052	-0.97802	-1.18119	-0.637552	-0.665839
PPCSCT	Propanoyl CoA succinate CoA transferase	succ[c] + ppcoa[c] -> succoa[c] + ppa[c]	Citric Acid Cycle	2.11645	2.11645	2.03904	1.96776	0.17191	0.573762	0	0
SUCD1i	succinate dehydrogenase	succ[c] + fad[c] -> fum[c] + fadh2[c]	Citric Acid Cycle	7.83471e-22	0	8.30734e-21	9.47915e-20	9.60087e-22	0	9.1132e-21	0
SUCOAS	succinyl CoA synthetase ADP forming	atp[c] + succ[c] + coa[c] <=> pi[c] + adp[c] + succoa[c]	Citric Acid Cycle	-0.00597672	-0.00597801	-0.124409	0.00088372	-0.793175	-0.455398	-1.48885	-1.24088
2PLS	2-phospho-L-lactate synthase	gtp[c] + lac-L[c] -> h[c] + gdp[c] + 2plac-L[c]	Cofactor F420 Biosynthesis	1.9332e-21	0	0	8.8806e-20	0	1.17308e-19	0	0
LPPGS	LPPG synthetase	h[c] + gtp[c] + 2plac-L[c] -> ppi[c] + lppg[c]	Cofactor F420 Biosynthesis	5.68412e-22	0	4.09909e-21	5.19618e-20	3.36214e-22	9.05583e-20	0	4.95895e-23
DMHDRFS	7,8-didemethyl-8-hydroxy-5-deazariboflavin synthetase	h2o[c] + 2 amet[c] + 34hpp[c] + 5a6rac[c] -> 2 h[c] + nh4[c] + 2 met-L[c] + 2 dad-5[c] + fo[c]	Cofactor F420 Biosynthesis	3.48758e-21	0	4.1271e-21	0	8.26419e-22	0	4.16787e-22	4.9575e-22
LPFPLT	LPPG:Fo 2-phospho-L-lactate transferase	lppg[c] + fo[c] -> h[c] + gmp[c] + f420-0[c]	Cofactor F420 Biosynthesis	0	0	4.37366e-21	0	1.21936e-21	0	0	0
GF4GL_0	gamma-F420-0:gamma-L-glutamate ligase	glu-L[c] + gtp[c] + f420-0[c] -> h[c] + pi[c] + gdp[c] + f420-1[c]	Cofactor F420 Biosynthesis	0	0	0	2.78144e-19	5.34792e-22	7.65335e-19	3.23938e-21	4.39418e-23
GF4GL_1	gamma-F420-1:gamma-L-glutamate ligase	glu-L[c] + gtp[c] + f420-1[c] -> h[c] + pi[c] + gdp[c] + f420-2[c]	Cofactor F420 Biosynthesis	0	0	0	0	0	0	3.22767e-23	0
GF4GL_2	gamma-F420-2:gamma-L-glutamate ligase	glu-L[c] + gtp[c] + f420-2[c] -> h[c] + pi[c] + gdp[c] + f420-3[c]	Cofactor F420 Biosynthesis	6.198e-22	0	0	0	0	0	0	0
GF4GL_3	gamma-F420-3:gamma-L-glutamate ligase	glu-L[c] + gtp[c] + f420-3[c] -> h[c] + pi[c] + gdp[c] + f420-4[c]	Cofactor F420 Biosynthesis	0	0	0	0	0	0	2.08554e-21	0
GF4GL_4	gamma-F420-4:gamma-L-glutamate ligase	glu-L[c] + gtp[c] + f420-4[c] -> h[c] + pi[c] + gdp[c] + f420-5[c]	Cofactor F420 Biosynthesis	0	0	0	0	0	0	0	0
4HTHRS	4 Hydroxy L threonine synthase	h2o[c] + phthr[c] -> pi[c] + 4hthr[c]	Cofactor Metabolism	0	0	0	0	5.22121e-22	0	2.60047e-21	3.13934e-22
ACBIPGT	Adenosyl cobinamide phosphate guanyltransferase	h[c] + gtp[c] + adocbip[c] -> ppi[c] + agdpcbi[c]	Cofactor Metabolism	0	1.25031e-20	0	6.53707e-19	0	2.22224e-18	1.14464e-21	0
ADCPS1	adenosylcobinamide phosphate synthase	atp[c] + adcobhex[c] + appl[c] -> h[c] + pi[c] + adp[c] + adocbi[c]	Cofactor Metabolism	9.17423e-22	1.38628e-20	1.57646e-20	6.74677e-19	5.8732e-21	2.30484e-18	3.02391e-21	0
AHMMPS	4 amino 5 hydroxymethyl 2 methylpyrimidine synthetase	2 h[c] + air[c] -> pi[c] + 4ahmmp[c] + gcald[c]	Cofactor Metabolism	1.35574e-21	5.57207e-18	0	1.83934e-18	3.1874e-21	7.13871e-18	1.66649e-21	0
CYRDAAT	cob I yrinic acid a c diamide adenosyltransferase	atp[c] + h[c] + co1dam[c] -> adcobdam[c] + pppi[c]	Cofactor Metabolism	0	1.37019e-20	3.65473e-21	6.72388e-19	2.57705e-21	2.28706e-18	9.86046e-22	0
CYRDAR	cob II yrinic acid a c diamide reductase	fmnh2[c] + 2 co2dam[c] -> 2 h[c] + fmn[c] + 2 co1dam[c]	Cofactor Metabolism	6.71667e-22	5.14893e-21	8.41785e-21	3.39363e-19	2.45215e-21	1.25055e-18	4.49314e-22	0
DB4PS	3 4 Dihydroxy 2 butanone 4 phosphate synthase	ru5p-D[c] -> h[c] + for[c] + db4p[c]	Cofactor Metabolism	0	4.07504e-20	2.62238e-20	7.24758e-20	8.00039e-21	4.75675e-19	1.38546e-20	0
DMATT	dimethylallyltranstransferase	ipdp[c] + dmpp[c] -> ppi[c] + grdp[c]	Cofactor Metabolism	0.000189543	0.000189543	0.000219891	0.000169251	0.000324601	0.000293616	0.000407839	0.000389182
DMPPS	1 hydroxy 2 methyl 2 E butenyl 4 diphosphate reductase dmpp	h[c] + nadh[c] + h2mb4p[c] -> h2o[c] + nad[c] + dmpp[c]	Cofactor Metabolism	1.54709e-22	0	8.03067e-22	0	0	0	7.36097e-22	0
E4PD	Erythrose 4 phosphate dehydrogenase	h2o[c] + nad[c] + e4p[c] <=> 2 h[c] + nadh[c] + 4per[c]	Cofactor Metabolism	-1.25776e-20	2.95804e-20	-1.18163e-19	3.15474e-18	-9.15713e-20	1.06606e-17	-6.23716e-21	1.87251e-20
FOLR2	folate reductase	nadph[c] + fol[c] -> nadp[c] + dhf[c]	Cofactor Metabolism	0	2.94167e-20	0	2.81233e-18	0	9.45802e-18	1.95355e-21	2.22943e-20
FOMETR	aminomethyltransferase	h[c] + 5fthf[c] <=> h2o[c] + methf[c]	Cofactor Metabolism	-4.85543e-23	1.35025e-21	-1.72427e-20	-2.09908e-20	-1.70214e-21	-2.75312e-19	9.69649e-21	3.48366e-21
FTHFCL	5 formethyltetrahydrofolate cyclo ligase	atp[c] + 5fthf[c] -> pi[c] + adp[c] + methf[c]	Cofactor Metabolism	2.73466e-22	0	1.4781e-20	0	0	2.29735e-19	0	0
FTHFL	formate tetrahydrofolate ligase	atp[c] + for[c] + thf[c] <=> pi[c] + adp[c] + 10fthf[c]	Cofactor Metabolism	8.46232e-05	8.53272e-05	9.88331e-05	7.5705e-05	0.000145201	0.000131875	0.00018234	0.000174383
G3PD1	glycerol 3 phosphate dehydrogenase NAD	nad[c] + glyc3p[c] <=> h[c] + nadh[c] + dhap[c]	Cofactor Metabolism	2.99515	2.99515	2.99437	2.99567	2.99169	2.99249	2.98956	2.99004
GLUTRR	glutamyl tRNA reductase	h[c] + nadph[c] + glutrna[c] -> nadp[c] + glu1sa[c] + trnaglu[c]	Cofactor Metabolism	2.29655e-22	1.86209e-21	3.47693e-21	1.47976e-19	0	6.60598e-19	0	5.94069e-22
GTPCII2	GTP cyclohydrolase II 25drapp	3 h2o[c] + gtp[c] -> ppi[c] + 2 h[c] + for[c] + 25drapp[c]	Cofactor Metabolism	0	1.92359e-20	8.65054e-21	8.3107e-20	1.50463e-36	2.40741e-35	3.11873e-22	0
HMPK1	hydroxymethylpyrimidine kinase ATP	atp[c] + 4ahmmp[c] -> h[c] + adp[c] + 4ampm[c]	Cofactor Metabolism	5.9248e-22	0	0	1.44056e-20	0	0	0	0
HMPK2	hydroxymethylpyrimidine kinase CTP	4ahmmp[c] + ctp[c] -> h[c] + 4ampm[c] + cdp[c]	Cofactor Metabolism	0	0	0	0	2.56549e-22	0	2.40998e-21	0
HMPK3	hydroxymethylpyrimidine kinase UTP	4ahmmp[c] + utp[c] -> h[c] + udp[c] + 4ampm[c]	Cofactor Metabolism	1.02678e-21	0	2.69666e-21	0	6.83217e-21	0	0	0
HMPK4	hydroxymethylpyrimidine kinase GTP	gtp[c] + 4ahmmp[c] -> h[c] + gdp[c] + 4ampm[c]	Cofactor Metabolism	0	5.58062e-18	0	1.82185e-18	0	7.63262e-18	0	0
MPML	Mg protoporphyrin IX magnesium lyase	atp[c] + h2o[c] + ppp9[c] + mg2[c] <=> 3 h[c] + pi[c] + adp[c] + mppp9[c]	Cofactor Metabolism	4.58115e-21	5.69291e-22	1.2791e-20	3.75619e-21	7.7862e-21	1.40994e-19	-1.74119e-23	-1.80373e-22
MTHFD2	methylenetetrahydrofolate dehydrogenase NAD	nad[c] + mlthf[c] <=> nadh[c] + methf[c]	Cofactor Metabolism	-0.0954869	-0.0954869	-0.104993	-0.0696655	-0.143131	-0.0707414	-0.184318	-0.123547
NO3R1	Nitrate reductase Ubiquinol 8	2 h[c] + q8h2[c] + no3[c] -> h2o[c] + 2 h[e] + q8[c] + no2[c]	Cofactor Metabolism	0	0	0	0	0	0	0	1.24236e-21
NO3R2	Nitrate reductase Menaquinol 8	2 h[c] + mql8[c] + no3[c] -> h2o[c] + mqn8[c] + 2 h[e] + no2[c]	Cofactor Metabolism	2.07029e-22	2.01442e-21	1.79537e-21	2.24872e-20	1.39397e-21	2.55703e-19	2.07641e-21	0
NMO	2 Nitropropane Dioxygenase	o2[c] + fmnh2[c] + ethn[c] <=> h2o[c] + fmn[c] + no2[c] + acald[c]	Cofactor Metabolism	-4.69766e-22	1.16513e-21	-5.52267e-22	4.15582e-21	3.42795e-22	-6.30075e-21	8.03044e-22	1.31436e-21
NTRIR2x	nitrite Reductase NADH	5 h[c] + 3 nadh[c] + no2[c] -> 2 h2o[c] + nh4[c] + 3 nad[c]	Cofactor Metabolism	0	6.90828e-22	0	8.74182e-20	-1.50463e-36	0	0	1.1843e-20
NTRIRx	nitrite reductase NADH	4 h[c] + 3 nadh[c] + no2[c] -> h2o[c] + 3 nad[c] + nh4oh[c]	Cofactor Metabolism	4.73324e-22	0	0	0	1.20824e-24	7.17659e-20	1.5065e-21	0
NTRIRy	nitrite reductase NADPH	4 h[c] + 3 nadph[c] + no2[c] -> h2o[c] + 3 nadp[c] + nh4oh[c]	Cofactor Metabolism	6.97035e-22	0	0	0	0	4.81545e-20	5.49412e-21	0
OCTDPS	Octaprenyl pyrophosphate synthase	5 ipdp[c] + frdp[c] -> 5 ppi[c] + octdp[c]	Cofactor Metabolism	1.68016e-18	7.67183e-19	1.23964e-17	1.65233e-18	3.87607e-17	1.53259e-18	9.63309e-20	5.69042e-17
OHPBAT	O Phospho 4 hydroxy L threonine2 oxoglutarate aminotransferase	glu-L[c] + ohpb[c] <=> akg[c] + phthr[c]	Cofactor Metabolism	-6.22437e-22	-9.11886e-23	-4.58312e-21	4.65934e-20	-2.734e-21	-2.21659e-20	-8.39696e-23	1.61175e-21
PC11M	precorrin 4 C11 methyltransferase	amet[c] + pre4[c] -> h[c] + ahcys[c] + pre5[c]	Cofactor Metabolism	0	1.18186e-20	0	7.05835e-19	0	2.48718e-18	2.51698e-21	0
PC17M	precorrin 3B C17 methyltransferase	amet[c] + pre3b[c] -> 3 h[c] + pre4[c] + ahcys[c]	Cofactor Metabolism	0	1.19333e-20	0	6.11419e-19	4.33421e-21	1.9697e-18	0	0
PC20M	precorrin 2 C20 methyltransferase	amet[c] + dscl[c] -> h[c] + ahcys[c] + pre3a[c]	Cofactor Metabolism	0	9.39102e-21	3.84682e-21	4.30896e-19	2.22171e-21	1.62842e-18	4.17533e-21	0
PC6AR	precorrin 6A reductase	h[c] + nadph[c] + pre6a[c] -> nadp[c] + pre6b[c]	Cofactor Metabolism	0	1.23871e-20	4.44538e-22	6.51995e-19	0	2.6075e-18	2.05575e-21	0
PC6YM	precorrin 6Y C5 15 methyltransferase decarboxylating	2 amet[c] + pre6b[c] -> 2 h[c] + co2[c] + 2 ahcys[c] + pre8[c]	Cofactor Metabolism	0	1.209e-20	0	6.44858e-19	0	2.31893e-18	0	0
PC8XM	precorrin 8X methylmutase	h[c] + pre8[c] -> hgbyr[c]	Cofactor Metabolism	0	8.70915e-21	2.41263e-21	5.11154e-19	1.81741e-21	2.00871e-18	1.75842e-22	0
PERD	Erythronate 4 phosphate 4per dehydrogenase	nad[c] + 4per[c] <=> h[c] + nadh[c] + ohpb[c]	Cofactor Metabolism	-4.35037e-22	8.90738e-21	-8.49748e-21	2.15342e-19	-4.44653e-21	1.28056e-18	5.25329e-21	6.01819e-22
PMDPHT	pyrimidine phosphatase	h2o[c] + 5aprbu[c] -> pi[c] + 4r5au[c]	Cofactor Metabolism	2.35023e-22	1.99139e-20	2.00045e-20	0	1.18016e-20	0	5.3703e-21	0
PNCDC	pantothenoylcysteine decarboxylase	h[c] + ptcys[c] -> co2[c] + ptth[c]	Cofactor Metabolism	0	-4.70198e-38	3.25634e-21	7.83654e-20	1.7567e-21	1.04958e-19	0	0
PPNCL	phosphopantothenate cysteine ligase	cys-L[c] + ctp[c] + 4ppan[c] -> h[c] + pi[c] + cdp[c] + 4ppcys[c]	Cofactor Metabolism	3.73379e-22	5.38661e-21	0	8.83948e-18	0	0	0	4.09142e-16
PPNCL3	phosphopantothenate cysteine ligase	atp[c] + cys-L[c] + 4ppan[c] -> amp[c] + ppi[c] + h[c] + 4ppcys[c]	Cofactor Metabolism	2.74695e-22	2.52678e-21	0	1.45351e-19	0	2.57238e-19	0	2.37835e-21
PYDXNO	pyridoxine oxidase	o2[c] + pydxn[c] <=> h2o2[c] + pydx[c]	Cofactor Metabolism	5.4767e-22	-1.13732e-21	-7.48214e-22	-5.13881e-21	-1.86437e-21	-3.96932e-20	9.22401e-22	-1.70778e-21
PYDXO	pyridoxal oxidase	2 h2o[c] + nh4[c] + 0.5 o2[c] + pydx[c] <=> 2 h2o2[c] + pydam[c]	Cofactor Metabolism	5.6706e-22	-1.94004e-21	3.08885e-21	-2.6945e-19	5.46401e-22	-8.60833e-19	-5.60814e-24	-1.03194e-21
R05217	Precorrin 3A Oxygen Precorrin 3B	h[c] + 0.5 o2[c] + pre3a[c] -> pre3b[c]	Cofactor Metabolism	0	1.0935e-20	2.32856e-21	6.27983e-19	0	2.17143e-18	0	0
R05219	Precorrin 5 Precorrin 6X	h2o[c] + amet[c] + pre5[c] -> h[c] + ac[c] + ahcys[c] + pre6a[c]	Cofactor Metabolism	0	1.27467e-20	1.46467e-22	6.51133e-19	2.86992e-22	2.54137e-18	1.44099e-21	0
R05224	Hydrogenobyrinate Hydrogenobyrinate a c diamide	2 atp[c] + h2o[c] + 2 gln-L[c] + hgbyr[c] -> 2 glu-L[c] + ppi[c] + h[c] + 2 adp[c] + hgbam[c]	Cofactor Metabolism	0	1.12673e-20	7.73532e-21	6.55533e-19	1.66664e-21	2.22884e-18	1.18318e-21	0
RZ5PP	alpha ribazole 5 phosphate phosphatase	h2o[c] + 5prdmbz[c] -> pi[c] + rdmbzi[c]	Cofactor Metabolism	0	1.40561e-20	0	5.22421e-19	0	1.89786e-18	0	0
SHCHCS	2 succinyl 6 hydroxy 2 4 cyclohexadiene 1 carboxylate synthase	sucsal[c] + ichor[c] -> pyr[c] + 2shchc[c]	Cofactor Metabolism	1.68325e-18	2.22556e-21	1.23882e-17	1.33941e-18	3.87615e-17	7.65428e-19	1.04254e-19	2.59862e-21
SHCHD2	sirohydrochlorin dehydrogenase NAD	nad[c] + dscl[c] -> h[c] + nadh[c] + scl[c]	Cofactor Metabolism	0	9.46813e-22	0	1.38344e-19	0	5.0075e-19	1.5857e-21	4.4457e-22
SHCHD3	sirohydrochlorin dehydrogenase NAD	nad[c] + pre2[c] -> h[c] + nadh[c] + scl2[c]	Cofactor Metabolism	2.8824e-22	7.0481e-22	1.85501e-21	4.01384e-20	1.09226e-21	1.59179e-19	3.27162e-22	0
SHCHF2	sirohydrochlorin ferrochetalase	scl2[c] + fe2[c] -> 2 h[c] + sheme[c]	Cofactor Metabolism	5.08305e-22	0	0	0	4.32605e-21	4.95235e-20	0	0
SPODM	superoxide dismutase	2 h[c] + 2 o2s[c] -> o2[c] + h2o2[c]	Cofactor Metabolism	0	8.54559e-21	0	0	3.02726e-21	0	0	2.20654e-21
THMDP	thiamin diphosphatase	2 h2o[c] + thmpp[c] -> h[c] + 2 pi[c] + thm[c]	Cofactor Metabolism	0	6.96434e-21	0	1.6889e-20	0	2.47162e-19	0	8.54602e-22
TMN	thiaminase	h2o[c] + thm[c] -> h[c] + 4ahmmp[c] + 4mhetz[c]	Cofactor Metabolism	2.66053e-22	7.61415e-21	0	4.41013e-20	1.14084e-21	8.1709e-20	0	8.90493e-23
UDCPDP	undecaprenyl diphosphatase	h2o[c] + udcpdp[c] -> h[c] + udcpp[c] + pi[c]	Cofactor Metabolism	0.0017067	0.0017067	0.00197995	0.00152398	0.00292278	0.00264379	0.00367228	0.00350429
UDCPDPS	Undecaprenyl diphosphate synthase	8 ipdp[c] + frdp[c] -> 8 ppi[c] + udcpdp[c]	Cofactor Metabolism	0	5.87199e-22	0	1.3265e-19	4.56442e-21	0	0	0
PDBL_1	Pyridoxal biosynthesis lyase-1	gln-L[c] + ru5p-D[c] + g3p[c] -> glu-L[c] + h[c] + 3 h2o[c] + pi[c] + pydx5p[c]	Cofactor Metabolism	1.64622e-22	0	0	2.03748e-19	7.83086e-22	5.6629e-19	0	1.6188e-21
PDBL_2	Pyridoxal biosynthesis lyase-2	gln-L[c] + g3p[c] + r5p-D[c] -> glu-L[c] + h[c] + 3 h2o[c] + pi[c] + pydx5p[c]	Cofactor Metabolism	0	0	0	0	0	0	0	2.1858e-22
PDBL_3	Pyridoxal biosynthesis lyase-3	gln-L[c] + ru5p-D[c] + dhap[c] -> glu-L[c] + h[c] + 3 h2o[c] + pi[c] + pydx5p[c]	Cofactor Metabolism	0	0	6.46184e-21	0	4.35368e-23	0	3.7201e-21	0
PDBL_4	Pyridoxal biosynthesis lyase-4	gln-L[c] + dhap[c] + r5p-D[c] -> glu-L[c] + h[c] + 3 h2o[c] + pi[c] + pydx5p[c]	Cofactor Metabolism	8.33929e-22	0	0	0	8.76614e-23	0	0	0
ISCS	Sulfer Removal	cys-L[c] <=> ala-L[c] + s[c]	Cofactor Metabolism	-0.00457874	-0.00457874	-0.00531183	-0.00408855	-0.00784128	-0.00709279	-0.00985204	-0.00940134
CYSS	cysteine synthase	h2s[c] + acser[c] -> h[c] + cys-L[c] + ac[c]	Cysteine Metabolism	0	1.48882e-21	0	9.84908e-20	5.54787e-21	9.29547e-19	2.00351e-21	2.92288e-21
SERAT	serine O acetyltransferase	accoa[c] + ser-L[c] <=> coa[c] + acser[c]	Cysteine Metabolism	-2.02575e-24	2.34141e-21	-2.18099e-21	9.55768e-20	4.56643e-21	6.68888e-19	2.21659e-21	4.42023e-22
SERD_L	L serine deaminase	ser-L[c] -> pyr[c] + nh4[c]	Cysteine Metabolism	0	3.76158e-37	2.01011e-21	2.92359e-20	3.41308e-21	1.47526e-18	0	2.29341e-21
SHSL1r	O succinylhomoserine lyase reversible	cys-L[c] + suchms[c] <=> h[c] + succ[c] + cyst-L[c]	Cysteine Metabolism	0.00277374	0.00277363	0.00458496	0.00203231	0.00676765	0.00612186	0.00850422	0.00811449
SHSL4r	O succinylhomoserine lyase elimination reversible	h2o[c] + suchms[c] <=> h[c] + nh4[c] + succ[c] + 2obut[c]	Cysteine Metabolism	0.00414531	0.00414412	0.00754087	0.0028115	0.0111324	0.0100695	0.013986	0.0133469
CYST_II	cysteine synthase II	h2s[c] + pser-L[c] -> pi[c] + cys-L[c]	Cysteine Metabolism	1.44289e-21	1.60236e-21	0	2.49804e-19	2.54651e-22	0	0	0
2AGPEAT160	2 acyl glycerophospho ethanolamine acyltransferase n C160	atp[c] + 2agpe160[c] + hdca[c] -> amp[c] + ppi[c] + pe160[c]	Fatty Acid Metabolism	0	1.71371e-22	2.05023e-20	0	1.10824e-20	0	6.6652e-21	0
2AGPEAT180	2 acyl glycerophospho ethanolamine acyltransferase n C180	atp[c] + 2agpe180[c] + ocdca[c] -> amp[c] + ppi[c] + pe180[c]	Fatty Acid Metabolism	0	0	0	0	0	6.65155e-19	0	2.88509e-21
AACPS10	acyl acyl carrier protein synthetase tuberculostearic acid	atp[c] + ACP[c] + mocdca[c] -> amp[c] + ppi[c] + mstrACP[c]	Fatty Acid Metabolism	0.0026291	0.0026291	0.00305004	0.00234764	0.00450244	0.00407266	0.00565702	0.00539822
AACPS3	acyl acyl carrier protein synthetase n C160	atp[c] + hdca[c] + ACP[c] -> amp[c] + ppi[c] + palmACP[c]	Fatty Acid Metabolism	0.000715838	0.000715838	0.000830449	0.000639202	0.0012259	0.00110888	0.00154026	0.0014698
ACCC	Acyl CoA Carboxylase	co2[c] + hexccoa[c] -> h2o[c] + chexccoa[c]	Fatty Acid Metabolism	0.00155438	0.00155438	0.00180324	0.00138797	0.00266193	0.00240784	0.00334454	0.00319154
ACChex	Hexanoic Acid CoA Ligase	h[c] + coa[c] + hexc[c] -> h2o[c] + hexccoa[c]	Fatty Acid Metabolism	0.00155438	0.00155438	0.00180324	0.00138797	0.00266193	0.00240784	0.00334454	0.00319154
AGPAT160	1 hexadecanoyl sn glycerol 3 phosphate O acyltransferase n C160	palmACP[c] + 1hdecg3p[c] -> ACP[c] + pa160[c]	Fatty Acid Metabolism	0.000715838	0.000715838	0.000830449	0.000639202	0.0012259	0.00110888	0.00154026	0.0014698
AGPAT190	1 hexadecanoyl sn glycerol 3 phosphate O acyltransferase	mstrACP[c] + 1msg3p[c] -> ACP[c] + pa190190[c]	Fatty Acid Metabolism	0.000491646	0.000491646	0.000570362	0.000439012	0.000841963	0.000761594	0.00105787	0.00100948
DAGK160	diacylglycerol kinase n C160	atp[c] + 12dgr160[c] -> h[c] + adp[c] + pa160[c]	Fatty Acid Metabolism	2.40342e-21	4.1248e-22	1.33425e-20	9.49944e-20	5.99974e-21	6.8745e-19	6.09266e-21	0
DASYN160	CDP diacylglycerol synthetase n C160	h[c] + ctp[c] + pa160[c] -> ppi[c] + cdpdhdecg[c]	Fatty Acid Metabolism	0.000424481	0.000424481	0.000492443	0.000379037	0.00072694	0.000657551	0.000913352	0.000871569
DESAT16	Palmitoyl CoA desaturase n C160CoA n C161CoA	h[c] + o2[c] + nadph[c] + pmtcoa[c] -> 2 h2o[c] + nadp[c] + hdcoa[c]	Fatty Acid Metabolism	2.73459e-22	1.55062e-21	4.93184e-21	7.98362e-20	2.96018e-21	4.40116e-19	0	1.35096e-21
DESAT18	stearoyl CoA desaturase n C180CoA n C181CoA	h[c] + o2[c] + nadph[c] + stcoa[c] -> 2 h2o[c] + nadp[c] + odecoa[c]	Fatty Acid Metabolism	0	1.70027e-21	6.43486e-21	0	0	3.24203e-20	0	0
FACOAE140	fatty acid CoA thioesterase tetradecanoate	h2o[c] + tdcoa[c] -> h[c] + coa[c] + ttdca[c]	Fatty Acid Metabolism	3.52366e-21	4.70198e-38	0	0	4.46312e-22	3.27291e-19	0	0
FACOAE160	fatty acid CoA thioesterase hexadecanoate	h2o[c] + pmtcoa[c] -> h[c] + coa[c] + hdca[c]	Fatty Acid Metabolism	1.69172e-22	0	1.07763e-21	0	0	0	0	0
FACOAE180	fatty acid CoA thioesterase octadecanoate	h2o[c] + stcoa[c] -> h[c] + coa[c] + ocdca[c]	Fatty Acid Metabolism	1.11697e-21	1.47458e-21	0	5.94912e-20	0	0	0	1.39633e-21
FACOAL140	fatty acid CoA ligase tetradecanoate	atp[c] + coa[c] + ttdca[c] <=> amp[c] + ppi[c] + tdcoa[c]	Fatty Acid Metabolism	1.90781e-22	1.35542e-22	-5.28676e-21	-1.82498e-19	-6.20681e-21	4.19341e-19	1.0313e-20	-7.07611e-22
FACOAL160	fatty acid CoA ligase hexadecanoate	atp[c] + coa[c] + hdca[c] <=> amp[c] + ppi[c] + pmtcoa[c]	Fatty Acid Metabolism	0.000332526	0.000332526	0.000385766	0.000296927	0.000569464	0.000515106	0.000715494	0.000682762
FACOAL161	fatty acid CoA ligase hexadecenoate	atp[c] + coa[c] + hdcea[c] <=> amp[c] + ppi[c] + hdcoa[c]	Fatty Acid Metabolism	-2.71133e-22	2.63257e-22	4.97381e-21	5.41506e-20	8.8082e-22	-3.86058e-20	4.4768e-21	1.91223e-21
FACOAL180	fatty acid CoA ligase octadecanoate	atp[c] + coa[c] + ocdca[c] <=> amp[c] + ppi[c] + stcoa[c]	Fatty Acid Metabolism	6.53278e-23	2.99631e-21	-4.2629e-21	-6.83442e-20	-4.12593e-21	-2.04779e-19	-1.61667e-21	-9.73584e-23
FACOAL181	fatty acid CoA ligase octadecenoate	atp[c] + coa[c] + ocdcea[c] <=> amp[c] + ppi[c] + odecoa[c]	Fatty Acid Metabolism	5.64203e-05	5.64203e-05	6.54537e-05	5.03801e-05	9.66221e-05	8.73991e-05	0.000121399	0.000115846
FACOAL80	fatty acid CoA ligase octanoate	atp[c] + coa[c] + octa[c] <=> amp[c] + ppi[c] + occoa[c]	Fatty Acid Metabolism	6.02836e-05	6.02836e-05	6.99355e-05	5.38298e-05	0.000103238	9.33837e-05	0.000129712	0.000123778
FAO1	Fatty acid oxidation tetradecanoate	atp[c] + 6 h2o[c] + 6 nad[c] + 7 coa[c] + 6 fad[c] + ttdca[c] -> amp[c] + ppi[c] + 6 h[c] + 6 nadh[c] + 6 fadh2[c] + 7 accoa[c]	Fatty Acid Metabolism	0	1.56835e-22	7.05232e-21	1.45018e-19	7.52321e-22	0	0	0
FAO10	Fatty acid oxidation octadecenoate	atp[c] + 8 h2o[c] + 8 nad[c] + 9 coa[c] + 7 fad[c] + ocdcea[c] -> amp[c] + ppi[c] + 8 h[c] + 8 nadh[c] + 7 fadh2[c] + 9 accoa[c]	Fatty Acid Metabolism	6.30953e-22	0	6.7374e-21	8.99812e-20	7.27554e-21	0	2.46183e-21	0
FAO11	Fatty acid oxidation n C161	atp[c] + 7 h2o[c] + 7 nad[c] + 8 coa[c] + 6 fad[c] + hdcea[c] -> amp[c] + ppi[c] + 7 h[c] + 7 nadh[c] + 6 fadh2[c] + 8 accoa[c]	Fatty Acid Metabolism	9.40395e-38	6.38211e-22	1.32011e-21	8.86807e-21	0	0	4.86995e-21	0
FAO2	Fatty acid oxidation n C160	atp[c] + 7 h2o[c] + 7 nad[c] + 8 coa[c] + 7 fad[c] + hdca[c] -> amp[c] + ppi[c] + 7 h[c] + 7 nadh[c] + 7 fadh2[c] + 8 accoa[c]	Fatty Acid Metabolism	1.26174e-21	0	1.08364e-21	0	4.18987e-21	1.14687e-20	4.71273e-21	3.99544e-21
FAO3	Fatty acid oxidation octadecanoate	atp[c] + 8 h2o[c] + 8 nad[c] + 9 coa[c] + 8 fad[c] + ocdca[c] -> amp[c] + ppi[c] + 8 h[c] + 8 nadh[c] + 8 fadh2[c] + 9 accoa[c]	Fatty Acid Metabolism	1.618e-21	1.57223e-21	0	2.87208e-20	0	0	8.98389e-22	1.27944e-21
FAS100	fatty acid synthase n C100	3 h[c] + 2 nadph[c] + octa[c] + malcoa[c] -> h2o[c] + co2[c] + 2 nadp[c] + coa[c] + dca[c]	Fatty Acid Metabolism	0.0228355	0.0228355	0.0264917	0.0203908	0.0391068	0.0353739	0.0491351	0.0468873
FAS120	fatty acid synthase n C120	3 h[c] + 2 nadph[c] + malcoa[c] + dca[c] -> h2o[c] + co2[c] + 2 nadp[c] + coa[c] + ddca[c]	Fatty Acid Metabolism	0.0228355	0.0228355	0.0264917	0.0203908	0.0391068	0.0353739	0.0491351	0.0468873
FAS140	fatty acid synthase n C140	3 h[c] + 2 nadph[c] + malcoa[c] + ddca[c] -> h2o[c] + co2[c] + 2 nadp[c] + coa[c] + ttdca[c]	Fatty Acid Metabolism	0.0228355	0.0228355	0.0264917	0.0203908	0.0391068	0.0353739	0.0491351	0.0468873
FAS160	fatty acid synthase n C160	3 h[c] + 2 nadph[c] + ttdca[c] + malcoa[c] -> h2o[c] + co2[c] + 2 nadp[c] + coa[c] + hdca[c]	Fatty Acid Metabolism	0.019543	0.019543	0.0226719	0.0174508	0.0334681	0.0302734	0.0420505	0.0401268
FAS161	fatty acid synthase n C161	4 h[c] + o2[c] + 3 nadph[c] + ttdca[c] + malcoa[c] -> 3 h2o[c] + co2[c] + 3 nadp[c] + coa[c] + hdcea[c]	Fatty Acid Metabolism	0.0028019	0.0028019	0.00325051	0.00250194	0.00479837	0.00434035	0.00602883	0.00575303
FAS180	fatty acid synthase n C180	3 h[c] + 2 nadph[c] + hdca[c] + malcoa[c] -> h2o[c] + co2[c] + 2 nadp[c] + coa[c] + ocdca[c]	Fatty Acid Metabolism	0.00839259	0.00839259	0.0097363	0.0074941	0.0143726	0.0130007	0.0180583	0.0172322
FAS181	fatty acid synthase n C181	4 h[c] + o2[c] + 3 nadph[c] + hdca[c] + malcoa[c] -> 3 h2o[c] + co2[c] + 3 nadp[c] + coa[c] + ocdcea[c]	Fatty Acid Metabolism	0.000452771	0.000452771	0.000525263	0.000404299	0.000775389	0.000701375	0.000974225	0.000929657
FAS200	fatty acid synthase n C200	3 h[c] + 2 nadph[c] + ocdca[c] + malcoa[c] -> h2o[c] + co2[c] + 2 nadp[c] + coa[c] + arach[c]	Fatty Acid Metabolism	0.00109577	0.00109577	0.00127121	0.00097846	0.00187655	0.00169743	0.00235776	0.0022499
FAS240_L	fatty acid synthase n C240 lumped reaction	9 h[c] + 6 nadph[c] + ocdca[c] + 3 malcoa[c] -> 3 h2o[c] + 3 co2[c] + 6 nadp[c] + 3 coa[c] + ttc[c]	Fatty Acid Metabolism	0.005457	0.005457	0.00633071	0.00487279	0.00934533	0.00845328	0.0117418	0.0112046
FAS260	fatty acid synthase n C260	3 h[c] + 2 nadph[c] + malcoa[c] + ttc[c] -> h2o[c] + co2[c] + 2 nadp[c] + coa[c] + hexc[c]	Fatty Acid Metabolism	0.005457	0.005457	0.00633071	0.00487279	0.00934533	0.00845328	0.0117418	0.0112046
FAS80_L	fatty acid synthase n C80 lumped reaction	8 h[c] + 6 nadph[c] + accoa[c] + 3 malcoa[c] -> 2 h2o[c] + 3 co2[c] + 6 nadp[c] + 4 coa[c] + octa[c]	Fatty Acid Metabolism	0.0293803	0.0293803	0.0340843	0.0262349	0.0503149	0.0455121	0.0632173	0.0603253
G3PAT160	glycerol 3 phosphate acyltransferase C160	glyc3p[c] + palmACP[c] -> ACP[c] + 1hdecg3p[c]	Fatty Acid Metabolism	5.10467e-22	0	2.82482e-21	1.15822e-20	6.00078e-21	0	0	8.60712e-22
G3PAT190	glycerol 3 phosphate acyltransferase C190	glyc3p[c] + mstrACP[c] -> ACP[c] + 1msg3p[c]	Fatty Acid Metabolism	0.000491646	0.000491646	0.000570362	0.000439012	0.000841963	0.000761594	0.00105787	0.00100948
GPDDA2	Glycerophosphodiester phosphodiesterase Glycerophosphoethanolamine	h2o[c] + g3pe[c] -> h[c] + glyc3p[c] + etha[c]	Fatty Acid Metabolism	9.15812e-22	1.61888e-21	1.10929e-20	6.7145e-20	5.87935e-21	1.29023e-19	0	1.16424e-21
HAS	hexa arabinofuranoside synthesis	5 decda-tb[c] + arab-D[c] -> 5 decd-tb[c] + harab-D[c]	Fatty Acid Metabolism	0.00023534	0.00023534	0.000273019	0.000210145	0.000403029	0.000364558	0.000506379	0.000483213
LPLIPAL2E160	Lysophospholipase L2 2 acylglycerophosphoethanolamine n C160	h2o[c] + 2agpe160[c] -> h[c] + hdca[c] + g3pe[c]	Fatty Acid Metabolism	1.42778e-21	1.90287e-22	0	0	0	0	0	8.71759e-22
LPLIPAL2E180	Lysophospholipase L2 2 acylglycerophosphoethanolamine n C180	h2o[c] + 2agpe180[c] -> h[c] + ocdca[c] + g3pe[c]	Fatty Acid Metabolism	0	1.19828e-21	9.63127e-21	0	6.30938e-21	0	4.56607e-22	8.42058e-22
MCD	Malonyl CoA Decarboxylase cytoplasmic	h[c] + malcoa[c] -> co2[c] + accoa[c]	Fatty Acid Metabolism	0	0	1.02944e-20	0	3.42524e-21	0	0	2.43006e-23
MCOATA	Malonyl CoA ACP transacylase	ACP[c] + malcoa[c] <=> coa[c] + malACP[c]	Fatty Acid Metabolism	0.0238661	0.0238661	0.0276873	0.0213111	0.0408717	0.0369703	0.0513526	0.0490033
MI1PP	myo inositol 1 phosphatase	h2o[c] + mi1p-D[c] -> pi[c] + inost[c]	Fatty Acid Metabolism	0.000653985	0.000653985	0.000758693	0.000583971	0.00111998	0.00101307	0.00140718	0.0013428
OCOAT1r	3 oxoacid CoA transferase	succoa[c] + acac[c] <=> succ[c] + aacoa[c]	Fatty Acid Metabolism	-0.0266167	-0.0266167	-0.152452	-0.0162121	-0.834572	-0.492844	-1.54086	-1.29052
PAPA160	Phosphatidate phosphatase n C160	h2o[c] + pa160[c] -> pi[c] + 12dgr160[c]	Fatty Acid Metabolism	0	5.54905e-21	1.88079e-37	4.87821e-19	6.50995e-21	1.71421e-18	3.40827e-21	4.29758e-21
PGSA160	Phosphatidylglycerol synthase n C160	glyc3p[c] + cdpdhdecg[c] -> h[c] + cmp[c] + pgp160[c]	Fatty Acid Metabolism	0.000261055	0.000261055	0.000302852	0.000233107	0.000447067	0.000404392	0.00056171	0.000536013
PHDCATA	transacylase	ACP[c] + phdcacoa[c] <=> coa[c] + phdcaACP[c]	Fatty Acid Metabolism	-0.000259686	-0.000259686	-0.000301264	-0.000231885	-0.000444724	-0.000402273	-0.000558766	-0.000533204
PLCD	phospholipase C	h2o[c] + ptd1ino160[c] -> h[c] + 12dgr160[c] + mi1p-D[c]	Fatty Acid Metabolism	2.91528e-21	4.00946e-22	3.64624e-21	1.03891e-19	0	1.99101e-19	6.55935e-21	2.83709e-21
PLIPA1E160	Phospholipase A1 phosphatidylethanolamine n C160	h2o[c] + pe160[c] -> h[c] + 2agpe160[c] + hdca[c]	Fatty Acid Metabolism	0	0	0	1.50463e-36	1.76082e-21	0	1.51268e-21	0
PLIPA1E180	Phospholipase A1 phosphatidylethanolamine n C180	h2o[c] + pe180[c] -> h[c] + 2agpe180[c] + ocdca[c]	Fatty Acid Metabolism	0	0	1.96724e-21	1.81852e-19	0	6.16745e-19	0	0
PSD160	Phosphatidylserine decarboxylase n C160	h[c] + ps160[c] -> co2[c] + pe160[c]	Fatty Acid Metabolism	0.000163426	0.000163426	0.000189592	0.00014593	0.000279873	0.000253158	0.000351642	0.000335556
PSD180	Phosphatidylserine decarboxylase n C180	h[c] + ps180[c] -> co2[c] + pe180[c]	Fatty Acid Metabolism	0	7.09402e-22	3.54521e-21	4.0186e-20	0	0	2.17395e-21	0
PSSA160	Phosphatidylserine syntase n C160	ser-L[c] + cdpdhdecg[c] -> h[c] + cmp[c] + ps160[c]	Fatty Acid Metabolism	0.000163426	0.000163426	0.000189592	0.00014593	0.000279873	0.000253158	0.000351642	0.000335556
PSSA180	Phosphatidylserine syntase n C180	ser-L[c] + cdpdodecg[c] -> h[c] + cmp[c] + ps180[c]	Fatty Acid Metabolism	0	1.1295e-21	8.79867e-22	0	8.57053e-22	1.15802e-19	0	0
TAS	tetra arabinofuranoside synthesis	3 decda-tb[c] + arab-D[c] -> 3 decd-tb[c] + tarab-D[c]	Fatty Acid Metabolism	0.000353009	0.000353009	0.000409529	0.000315217	0.000604543	0.000546837	0.000759568	0.00072482
HDECH	HDEC hydrolase	h2o[c] + 1hdecg3p[c] <=> 3 h[c] + glyc3p[c] + hdcea[c]	Fatty Acid Metabolism	-0.00236165	-0.00236165	-0.00273976	-0.00210881	-0.00404441	-0.00365836	-0.00508154	-0.00484907
FAS40	fatty acid synthase n C40	2 h[c] + 2 nadph[c] + accoa[c] + malcoa[c] -> co2[c] + 2 nadp[c] + 2 coa[c] + buta[c]	Fatty Acid Metabolism	0	1.37266e-21	0	0	0	0	0	1.33627e-21
FAO40	Fatty acid oxidation n C40	atp[c] + h2o[c] + nad[c] + 2 coa[c] + fad[c] + buta[c] -> amp[c] + ppi[c] + h[c] + nadh[c] + fadh2[c] + 2 accoa[c]	Fatty Acid Metabolism	0	0	0	1.63797e-19	0	0	0	4.46628e-22
FAS60	fatty acid synthase n C60	3 h[c] + 2 nadph[c] + malcoa[c] + buta[c] -> h2o[c] + co2[c] + 2 nadp[c] + coa[c] + hexana[c]	Fatty Acid Metabolism	0	0	0	2.40741e-35	5.46527e-21	5.39014e-20	7.15327e-22	6.74748e-22
FAO60	Fatty acid oxidation n C60	atp[c] + 2 h2o[c] + 2 nad[c] + 3 coa[c] + 2 fad[c] + hexana[c] -> amp[c] + ppi[c] + 2 h[c] + 2 nadh[c] + 2 fadh2[c] + 3 accoa[c]	Fatty Acid Metabolism	0	1.35907e-21	0	0	3.12699e-21	2.79793e-20	0	0
FAS50	fatty acid synthase n C50	2 h[c] + 2 nadph[c] + ppcoa[c] + malcoa[c] -> co2[c] + 2 nadp[c] + 2 coa[c] + penta[c]	Fatty Acid Metabolism	0	1.82875e-21	4.27057e-21	9.82579e-20	0	4.13601e-19	3.9815e-21	0
FAO50	Fatty acid oxidation n C50	atp[c] + h2o[c] + nad[c] + 2 coa[c] + fad[c] + penta[c] -> amp[c] + ppi[c] + h[c] + nadh[c] + fadh2[c] + accoa[c] + ppcoa[c]	Fatty Acid Metabolism	0	0	3.6919e-21	0	0	1.1895e-18	2.68112e-21	4.81264e-21
FAS70	fatty acid synthase n C70	3 h[c] + 2 nadph[c] + malcoa[c] + penta[c] -> h2o[c] + co2[c] + 2 nadp[c] + coa[c] + hepta[c]	Fatty Acid Metabolism	0	3.39211e-21	3.06554e-21	0	1.2155e-20	0	2.51083e-21	0
FAO70	Fatty acid oxidation n C70	atp[c] + 2 h2o[c] + 2 nad[c] + 3 coa[c] + 2 fad[c] + hepta[c] -> amp[c] + ppi[c] + 2 h[c] + 2 nadh[c] + 2 fadh2[c] + 2 accoa[c] + ppcoa[c]	Fatty Acid Metabolism	0	1.41643e-21	0	0	0	0	0	0
FAS90	fatty acid synthase n C90	3 h[c] + 2 nadph[c] + malcoa[c] + hepta[c] -> h2o[c] + co2[c] + 2 nadp[c] + coa[c] + nona[c]	Fatty Acid Metabolism	0	2.091e-21	0	9.93456e-20	1.15483e-20	4.75513e-19	9.98696e-21	0
FAO90	Fatty acid oxidation n C90	atp[c] + 3 h2o[c] + 3 nad[c] + 4 coa[c] + 3 fad[c] + nona[c] -> amp[c] + ppi[c] + 3 h[c] + 3 nadh[c] + 3 fadh2[c] + 3 accoa[c] + ppcoa[c]	Fatty Acid Metabolism	1.97763e-21	5.07158e-22	0	1.50048e-19	2.61475e-21	0	2.34735e-21	1.27053e-21
FAS110	fatty acid synthase n C110	3 h[c] + 2 nadph[c] + malcoa[c] + nona[c] -> h2o[c] + co2[c] + 2 nadp[c] + coa[c] + undec[c]	Fatty Acid Metabolism	0	5.5678e-22	0	0	7.40492e-21	1.68031e-21	9.36136e-22	0
FAO110	Fatty acid oxidation n C110	atp[c] + 4 h2o[c] + 4 nad[c] + 5 coa[c] + 4 fad[c] + undec[c] -> amp[c] + ppi[c] + 4 h[c] + 4 nadh[c] + 4 fadh2[c] + 4 accoa[c] + ppcoa[c]	Fatty Acid Metabolism	0	1.87195e-21	0	1.0994e-20	0	0	0	0
FAS130	fatty acid synthase n C130	3 h[c] + 2 nadph[c] + malcoa[c] + undec[c] -> h2o[c] + co2[c] + 2 nadp[c] + coa[c] + tridec[c]	Fatty Acid Metabolism	4.09982e-22	8.84683e-22	1.26247e-20	0	1.08786e-20	3.55683e-19	3.73416e-21	5.02233e-22
FAO130	Fatty acid oxidation n C130	atp[c] + 5 h2o[c] + 5 nad[c] + 6 coa[c] + 5 fad[c] + tridec[c] -> amp[c] + ppi[c] + 5 h[c] + 5 nadh[c] + 5 fadh2[c] + 5 accoa[c] + ppcoa[c]	Fatty Acid Metabolism	6.51032e-22	0	2.42617e-22	1.10176e-19	2.11865e-21	3.43201e-19	1.91909e-21	7.37853e-22
FAS150	fatty acid synthase n C150	3 h[c] + 2 nadph[c] + malcoa[c] + tridec[c] -> h2o[c] + co2[c] + 2 nadp[c] + coa[c] + ptdec[c]	Fatty Acid Metabolism	2.16187e-21	1.31461e-21	0	9.40374e-20	0	6.07449e-19	0	1.88034e-21
FAO150	Fatty acid oxidation n C150	atp[c] + 6 h2o[c] + 6 nad[c] + 7 coa[c] + 6 fad[c] + ptdec[c] -> amp[c] + ppi[c] + 6 h[c] + 6 nadh[c] + 6 fadh2[c] + 6 accoa[c] + ppcoa[c]	Fatty Acid Metabolism	7.40135e-22	7.07747e-22	6.26606e-21	1.00071e-19	7.76062e-22	0	1.58641e-21	1.39396e-21
FAS170	fatty acid synthase n C170	3 h[c] + 2 nadph[c] + malcoa[c] + ptdec[c] -> h2o[c] + co2[c] + 2 nadp[c] + coa[c] + hepdec[c]	Fatty Acid Metabolism	-4.70198e-38	1.93863e-21	1.01686e-20	1.69325e-19	6.87833e-21	6.09229e-19	3.16942e-21	4.66532e-22
FAO170	Fatty acid oxidation n C170	atp[c] + 7 h2o[c] + 7 nad[c] + 8 coa[c] + 7 fad[c] + hepdec[c] -> amp[c] + ppi[c] + 7 h[c] + 7 nadh[c] + 7 fadh2[c] + 7 accoa[c] + ppcoa[c]	Fatty Acid Metabolism	6.40381e-22	2.66478e-21	3.82132e-21	0	2.53199e-21	2.35788e-19	4.65935e-21	3.43289e-21
FACOAL100	fatty acid CoA ligase decanoate	atp[c] + coa[c] + dca[c] <=> amp[c] + ppi[c] + decoa[c]	Fatty Acid Metabolism	8.69095e-22	1.07169e-21	1.32783e-20	3.49692e-20	6.55065e-21	1.70669e-19	0	0
FACOAL120	fatty acid CoA ligase decenoate	atp[c] + coa[c] + ddca[c] <=> amp[c] + ppi[c] + dodcoa[c]	Fatty Acid Metabolism	0	0	9.16344e-21	1.30896e-19	5.45838e-22	2.90014e-19	0	1.00915e-21
FACOAL160_2	fatty acid CoA ligase hexadecanoate 2	atp[c] + coa[c] + hdca[c] <=> amp[c] + ppi[c] + hexdcoa[c]	Fatty Acid Metabolism	2.62064e-21	0	1.85654e-21	0	0	1.77871e-19	0	0
FACOAL180_2	fatty acid CoA ligase octadecanoate 2	atp[c] + coa[c] + ocdca[c] <=> amp[c] + ppi[c] + octdcoa[c]	Fatty Acid Metabolism	0	2.72018e-21	5.75028e-21	1.01125e-19	0	0	6.847e-22	1.99577e-21
FACOAL200_2	fatty acid CoA ligase eicosanoate	atp[c] + coa[c] + arach[c] <=> amp[c] + ppi[c] + eiscoa[c]	Fatty Acid Metabolism	8.17008e-22	0	0	1.40697e-19	3.23261e-21	7.6433e-20	3.41457e-21	2.29882e-22
FACOAL220	fatty acid CoA ligase docosanoate	atp[c] + coa[c] + dosc[c] <=> amp[c] + ppi[c] + doscoa[c]	Fatty Acid Metabolism	2.30243e-21	1.75488e-21	8.73047e-21	0	3.56542e-21	2.30756e-19	8.81091e-22	0
FACOAL240	fatty acid CoA ligase tetracosanoate	atp[c] + coa[c] + ttc[c] <=> amp[c] + ppi[c] + tetscoa[c]	Fatty Acid Metabolism	8.76556e-22	0	0	5.99331e-20	0	-4.81482e-35	0	9.29887e-22
FACOAL260	fatty acid CoA ligase hexacosanoate	atp[c] + coa[c] + hexc[c] <=> amp[c] + ppi[c] + hexscoa[c]	Fatty Acid Metabolism	0	0	2.6983e-21	2.26246e-20	7.28023e-22	4.01962e-20	4.96603e-22	-3.76158e-37
FACOAL150	fatty acid CoA ligase pentadecanoate	atp[c] + coa[c] + ptdec[c] <=> amp[c] + ppi[c] + pentdcoa[c]	Fatty Acid Metabolism	8.91616e-22	0	0	0	0	0	0	4.19591e-22
FACOAL170	fatty acid CoA ligase heptadecanoate	atp[c] + coa[c] + hepdec[c] <=> amp[c] + ppi[c] + hepdcoa[c]	Fatty Acid Metabolism	0	0	0	7.35566e-20	0	2.22144e-19	1.69912e-21	2.59542e-22
FACOAL263	fatty acid CoA ligase nondecanoate	atp[c] + coa[c] + nodec[c] <=> amp[c] + ppi[c] + nodcoa[c]	Fatty Acid Metabolism	0	1.43889e-21	0	0	4.75534e-21	0	0	0
ADCL	4 aminobenzoate synthase	4adcho[c] -> pyr[c] + h[c] + 4abz[c]	Folate Metabolism	2.35306e-22	0	0	0	7.76163e-22	0	0	0
ADCS	4 amino 4 deoxychorismate synthase	gln-L[c] + chor[c] -> glu-L[c] + 4adcho[c]	Folate Metabolism	1.01241e-21	0	0	-1.50463e-36	0	7.87818e-20	0	0
DHFR	dihydrofolate reductase	h[c] + nadph[c] + dhf[c] <=> nadp[c] + thf[c]	Folate Metabolism	0.000147007	0.000147007	0.000170544	0.000131269	0.000251755	0.000227724	0.000316313	0.000301843
DHFS	dihydrofolate synthase	glu-L[c] + atp[c] + dhpt[c] -> h[c] + pi[c] + adp[c] + dhf[c]	Folate Metabolism	0	0	0	0	0	0	0	4.98214e-18
DHNPA	dihydroneopterin aldolase	dhnpt[c] -> h[c] + gcald[c] + 2ahhmp[c]	Folate Metabolism	0	2.75593e-23	1.98244e-21	0	0	2.47421e-19	0	0
DHNPA2	dihydroneopterin aldolase	dhnpt[c] -> gcald[c] + 6hmhpt[c]	Folate Metabolism	0	0	2.48812e-21	0	0	0	1.26225e-21	4.9843e-18
DHPS2	dihydropteroate synthase	4abz[c] + 6hmhptpp[c] -> ppi[c] + dhpt[c]	Folate Metabolism	0	0	2.52806e-21	0	3.5463e-21	0	0	4.98283e-18
DNMPPA	Dihydroneopterin monophosphate dephosphorylase	h2o[c] + dhpmp[c] -> pi[c] + dhnpt[c]	Folate Metabolism	0	0	4.04678e-21	0	0	0	3.18943e-22	4.98391e-18
DNTPPA	Dihydroneopterin triphosphate pyrophosphatase	h2o[c] + ahdt[c] -> ppi[c] + h[c] + dhpmp[c]	Folate Metabolism	0	0	0	0	4.43376e-21	0	3.71199e-21	4.98556e-18
FOLD3	dihydropteroate synthase	4abz[c] + 2ahhmd[c] -> ppi[c] + dhpt[c]	Folate Metabolism	0	0	0	6.01853e-36	4.37436e-21	1.83395e-19	0	0
FTHFD	formyltetrahydrofolate deformylase	h2o[c] + 10fthf[c] -> h[c] + for[c] + thf[c]	Folate Metabolism	0	0	0	1.97701e-19	4.4912e-22	0	1.35057e-21	0
GLYCL	Glycine Cleavage System	nad[c] + thf[c] + gly[c] -> nh4[c] + co2[c] + nadh[c] + mlthf[c]	Folate Metabolism	0	1.8046e-21	0	8.36383e-20	1.52923e-21	3.63435e-19	0	8.0332e-22
GTPCI	GTP cyclohydrolase I	h2o[c] + gtp[c] -> h[c] + for[c] + ahdt[c]	Folate Metabolism	0	0	0	0	4.98697e-21	0	0	4.98362e-18
HPPK	2 amino 4 hydroxy 6 hydroxymethyldihydropteridine diphosphokinase	atp[c] + 2ahhmp[c] -> amp[c] + h[c] + 2ahhmd[c]	Folate Metabolism	0	0	2.65827e-21	0	1.37833e-21	0	6.0655e-22	0
HPPK2	6 hydroxymethyl dihydropterin pyrophosphokinase	atp[c] + 6hmhpt[c] -> amp[c] + h[c] + 6hmhptpp[c]	Folate Metabolism	0	0	0	0	1.624e-21	0	0	4.98425e-18
MTHFC	methenyltetrahydrofolate cyclohydrolase	h2o[c] + methf[c] <=> h[c] + 10fthf[c]	Folate Metabolism	0.0244029	0.0244029	0.02831	0.0217904	0.041791	0.0378019	0.0525076	0.0501055
MTHFD	methylenetetrahydrofolate dehydrogenase NADP	nadp[c] + mlthf[c] <=> nadph[c] + methf[c]	Folate Metabolism	0.11989	0.11989	0.133303	0.0914559	0.184921	0.108543	0.236826	0.173653
MTHFR2	5 10 methylenetetrahydrofolate reductase NADH	2 h[c] + nadh[c] + mlthf[c] -> nad[c] + 5mthf[c]	Folate Metabolism	0.00477259	0.00477259	0.00553672	0.00426165	0.00817325	0.00739308	0.0102691	0.00979936
THFGLUS	TetrahydrofolateL glutamate gamma ligase ADP forming	glu-L[c] + atp[c] + thf[c] <=> h[c] + pi[c] + adp[c] + thfglu[c]	Folate Metabolism	-5.46726e-18	1.07171e-21	-7.00259e-18	1.21409e-20	-3.38506e-19	2.16486e-19	1.35615e-17	-2.78248e-22
ABTA	4 aminobutyrate transaminase	akg[c] + 4abut[c] -> glu-L[c] + sucsal[c]	Glutamate Metabolism	1.68366e-18	1.08899e-21	1.24832e-17	0	3.87794e-17	1.31737e-18	2.2926e-19	2.92845e-21
AGMT	agmatinase	h2o[c] + agm[c] -> ptrc[c] + urea[c]	Glutamate Metabolism	0	0	0	6.15524e-20	0	1.99392e-19	0	8.89473e-22
ARGDC	arginine decarboxylase	arg-L[c] + h[c] -> co2[c] + agm[c]	Glutamate Metabolism	0	2.4103e-21	3.22728e-21	4.70508e-20	3.64749e-21	4.25104e-19	0	8.44375e-22
ASPTA	aspartate transaminase	akg[c] + asp-L[c] <=> glu-L[c] + oaa[c]	Glutamate Metabolism	-0.0597983	-0.0597983	-0.0693724	-0.0533964	-0.102407	-0.0926318	-0.128668	-0.122781
GF6PTAr	Glutamine fructose 6 phosphate transaminase	gln-L[c] + f6p[c] <=> glu-L[c] + gam6p[c]	Glutamate Metabolism	0.0127594	0.0127594	0.0148023	0.0113935	0.0218511	0.0197653	0.0274544	0.0261985
GLNS	glutamine synthetase	glu-L[c] + atp[c] + nh4[c] -> h[c] + gln-L[c] + pi[c] + adp[c]	Glutamate Metabolism	0.081921	0.081921	0.0950372	0.0731508	0.140293	0.126902	0.176269	0.168205
GLUCYS	gamma glutamylcysteine synthetase	glu-L[c] + atp[c] + cys-L[c] -> h[c] + pi[c] + adp[c] + glucys[c]	Glutamate Metabolism	0	7.81169e-22	2.72797e-21	9.39554e-20	6.61505e-21	1.3198e-19	1.82054e-21	7.91439e-22
GLUDC	Glutamate Decarboxylase	glu-L[c] + h[c] -> co2[c] + 4abut[c]	Glutamate Metabolism	1.68484e-18	3.02207e-21	1.24906e-17	1.89869e-19	3.87833e-17	7.85724e-19	2.27063e-19	6.2271e-22
GLUDx	glutamate dehydrogenase NAD	glu-L[c] + h2o[c] + nad[c] <=> akg[c] + h[c] + nh4[c] + nadh[c]	Glutamate Metabolism	-0.170852	-0.170852	-0.198207	-0.152561	-0.292591	-0.264662	-0.367622	-0.350804
GLUR	glutamate racemase	glu-D[c] <=> glu-L[c]	Glutamate Metabolism	-0.00167728	-0.00167728	-0.00194582	-0.00149771	-0.00287241	-0.00259822	-0.00360899	-0.00344389
GLUSy	glutamate synthase NADPH	akg[c] + h[c] + gln-L[c] + nadph[c] -> 2 glu-L[c] + nadp[c]	Glutamate Metabolism	1.56064e-21	0	1.07688e-20	0	0	2.75304e-19	0	4.6132e-21
GTHOr	glutathione oxidoreductase	h[c] + nadph[c] + gthox[c] <=> nadp[c] + 2 gthrd[c]	Glutamate Metabolism	2.77945e-07	5.09725e-07	3.19682e-07	9.04134e-07	-5.49753e-07	3.81123e-07	1.07574e-06	5.44329e-07
NADS2	NAD synthase glutamine hydrolysing	atp[c] + h2o[c] + gln-L[c] + dnad[c] -> glu-L[c] + amp[c] + ppi[c] + h[c] + nad[c]	Glutamate Metabolism	5.05952e-18	3.9103e-18	7.68525e-21	3.06626e-20	7.68776e-17	4.60194e-19	7.52425e-20	2.49632e-21
OPAH	5 Oxoproline amidohydrolase ATP hydrolysing	atp[c] + 2 h2o[c] + 5oxpro[c] <=> glu-L[c] + h[c] + pi[c] + adp[c]	Glutamate Metabolism	-3.05729e-21	-3.1258e-21	2.18738e-20	-5.45792e-19	1.30732e-20	-1.56849e-18	1.87869e-20	-9.17087e-21
P5CD	1 pyrroline 5 carboxylate dehydrogenase	2 h2o[c] + nad[c] + 1pyr5c[c] -> glu-L[c] + h[c] + nadh[c]	Glutamate Metabolism	1.36157e-21	2.42792e-21	1.95703e-21	3.72453e-20	0	4.94725e-20	0	0
SSALx	succinate semialdehyde dehydrogenase NAD	h2o[c] + nad[c] + sucsal[c] -> 2 h[c] + succ[c] + nadh[c]	Glutamate Metabolism	3.5783e-22	2.29564e-21	1.09253e-20	7.96834e-20	3.77923e-21	3.81943e-19	3.38425e-21	0
SSALy	succinate semialdehyde dehydrogenase NADP	h2o[c] + nadp[c] + sucsal[c] -> 2 h[c] + succ[c] + nadph[c]	Glutamate Metabolism	4.75211e-22	0	1.12221e-20	0	8.32685e-21	1.43812e-19	9.26295e-22	1.97712e-21
HOAS	2-Hydroxy-3-Oxoadipate synthase	akg[c] + 3 h[c] + glx[c] -> co2[c] + hoa[c]	Glutamate Metabolism	2.80772e-22	0	-1.88079e-37	1.30494e-19	1.90547e-21	1.62963e-19	0	1.42893e-23
SR1	Nonenzymatic spontaneous decarboxylation	hoa[c] -> co2[c] + hla[c]	Glutamate Metabolism	0	-2.35099e-38	0	0	0	0	0	3.08939e-22
ASAD	aspartate semialdehyde dehydrogenase	pi[c] + nadp[c] + aspsa[c] <=> h[c] + nadph[c] + 4pasp[c]	Glycine Serine and Threonine Metabolism	-0.0139361	-0.0139361	-0.0161674	-0.0124441	-0.0238661	-0.021588	-0.0299862	-0.0286144
ASPK	aspartate kinase	atp[c] + asp-L[c] <=> adp[c] + 4pasp[c]	Glycine Serine and Threonine Metabolism	0.0139361	0.0139361	0.0161674	0.0124441	0.0238661	0.021588	0.0299862	0.0286144
GCC2	glycine cleavage system lipoamide irreversible	thf[c] + alpam[c] -> nh4[c] + dhlam[c] + mlthf[c]	Glycine Serine and Threonine Metabolism	0	9.43808e-22	0	0	0	1.66662e-19	0	0
GCCa	glycine cleavage complex	h[c] + gly[c] + lpro[c] -> co2[c] + alpro[c]	Glycine Serine and Threonine Metabolism	0	1.62931e-21	4.82758e-22	0	0	0	4.41117e-22	0
GCCb	glycine cleavage complex	thf[c] + alpro[c] -> nh4[c] + mlthf[c] + dhlpro[c]	Glycine Serine and Threonine Metabolism	7.98303e-23	2.60107e-21	2.49592e-21	0	0	5.50993e-20	3.36677e-21	1.44805e-22
GHMT2	glycine hydroxymethyltransferase	thf[c] + ser-L[c] -> h2o[c] + mlthf[c] + gly[c]	Glycine Serine and Threonine Metabolism	0.0293225	0.0293225	0.0340173	0.0261833	0.050216	0.0454227	0.0630931	0.0602067
GLYCK	glycerate kinase	atp[c] + glyc-R[c] -> h[c] + adp[c] + 3pg[c]	Glycine Serine and Threonine Metabolism	0	0	3.29347e-21	0	1.36647e-21	0	3.86768e-22	9.4854e-22
HSDx	homoserine dehydrogenase NADH	nad[c] + hom-L[c] <=> h[c] + nadh[c] + aspsa[c]	Glycine Serine and Threonine Metabolism	-0.112915	-0.112913	-0.12521	-0.0852274	-0.172976	-0.0977378	-0.221817	-0.15933
HSDy	homoserine dehydrogenase NADPH	nadp[c] + hom-L[c] <=> h[c] + nadph[c] + aspsa[c]	Glycine Serine and Threonine Metabolism	0.102463	0.10246	0.113084	0.0758941	0.155076	0.0815464	0.199327	0.137869
HSK	homoserine kinase	atp[c] + hom-L[c] -> h[c] + adp[c] + phom[c]	Glycine Serine and Threonine Metabolism	0.00353328	0.00353457	0	0.00448953	3.00066e-21	4.66378e-20	5.90091e-21	1.98961e-21
PGCD	phosphoglycerate dehydrogenase	nad[c] + 3pg[c] -> h[c] + nadh[c] + 3php[c]	Glycine Serine and Threonine Metabolism	0.0361269	0.0361269	0.0419111	0.0322592	0.0618687	0.0559631	0.077734	0.0741779
PSERT	phosphoserine transaminase	glu-L[c] + 3php[c] -> akg[c] + pser-L[c]	Glycine Serine and Threonine Metabolism	0.0361269	0.0361269	0.0419111	0.0322592	0.0618687	0.0559631	0.077734	0.0741779
PSP_L	phosphoserine phosphatase L serine	h2o[c] + pser-L[c] -> pi[c] + ser-L[c]	Glycine Serine and Threonine Metabolism	0.0361269	0.0361269	0.0419111	0.0322592	0.0618687	0.0559631	0.077734	0.0741779
SERD_D	D serine deaminase	ser-D[c] -> pyr[c] + nh4[c]	Glycine Serine and Threonine Metabolism	0	0	0	0	0	3.95702e-19	2.5809e-21	0
THRS	threonine synthase	h2o[c] + phom[c] -> pi[c] + thr-L[c]	Glycine Serine and Threonine Metabolism	0.00353328	0.00353457	0	0.00448953	4.6276e-21	1.0121e-19	4.98639e-21	1.18809e-21
ACS	acetyl CoA synthetase	atp[c] + coa[c] + ac[c] -> amp[c] + ppi[c] + accoa[c]	Glycolysis	1.0242e-21	1.21695e-21	1.74784e-21	0	0	4.0191e-19	0	1.38472e-21
ALDD2x	aldehyde dehydrogenase acetaldehyde NAD	h2o[c] + nad[c] + acald[c] -> 2 h[c] + nadh[c] + ac[c]	Glycolysis	0	3.00064e-22	4.44888e-21	6.62513e-20	0	2.16093e-20	0	1.23832e-21
ENO	enolase	2pg[c] <=> h2o[c] + pep[c]	Glycolysis	2.90273	2.90273	3.19435	3.09497	3.09642	3.01779	3.01857	2.95849
ENTCS	enterochelin synthase	3 23dhba[c] + 3 seramp[c] -> 6 amp[c] + 9 h[c] + enter[c]	Glycolysis	0	0	0	0	0	0	0	0
FBA	fructose bisphosphate aldolase	fdp[c] <=> dhap[c] + g3p[c]	Glycolysis	-0.0196469	-0.0196469	0.130803	3.90943e-20	0.0978523	-1.3185e-19	0.0716582	4.0923e-22
FBP	fructose bisphosphatase	h2o[c] + fdp[c] -> pi[c] + f6p[c]	Glycolysis	0.0196469	0.0196469	0	0	0	0	0	7.74256e-22
GAPD	glyceraldehyde 3 phosphate dehydrogenase	pi[c] + nad[c] + g3p[c] <=> h[c] + nadh[c] + 13dpg[c]	Glycolysis	2.93886	2.93886	3.23626	3.12723	3.15828	3.07375	3.0963	3.03266
HEX1	hexokinase D glucoseATP	atp[c] + glc-D[c] -> h[c] + adp[c] + g6p[c]	Glycolysis	9.53e-22	0	7.08469e-21	0	4.49885e-21	0	0	0
LDH_L	L lactate dehydrogenase	nad[c] + lac-L[c] <=> pyr[c] + h[c] + nadh[c]	Glycolysis	-0.328622	-0.328622	-0.341633	-0.360682	-0.47817	-0.502645	-0.652601	-0.663916
PDH	pyruvate dehydrogenase	pyr[c] + nad[c] + coa[c] -> co2[c] + nadh[c] + accoa[c]	Glycolysis	5.76908e-22	9.21843e-22	1.53372e-20	0	3.80465e-21	2.677e-20	0	0
PDHa	pyruvate dehydrogenase lipoamide	pyr[c] + h[c] + lpam[c] -> co2[c] + adhlam[c]	Glycolysis	4.98053e-22	2.23583e-22	8.86409e-21	0	5.94087e-21	0	3.70934e-21	0
PDHbr	pyruvate dehydrogenase dihydrolipoamide reversible	coa[c] + adhlam[c] <=> accoa[c] + dhlam[c]	Glycolysis	1.16555e-22	4.94661e-22	1.02471e-21	-3.08211e-20	2.26301e-22	-4.84309e-19	1.35699e-21	2.04968e-21
PFK	phosphofructokinase	atp[c] + f6p[c] -> h[c] + adp[c] + fdp[c]	Glycolysis	0		0.130803		0.0978523		0.0716582
PGI	glucose 6 phosphate isomerase	g6p[c] <=> f6p[c]	Glycolysis	0.0265048	0.0265048	0.184344	-0.252267	0.176889	-0.143713	0.170963	-0.0602976
PGK	phosphoglycerate kinase	atp[c] + 3pg[c] <=> adp[c] + 13dpg[c]	Glycolysis	-2.93886	-2.93886	-3.23626	-3.12723	-3.15828	-3.07375	-3.0963	-3.03266
PGM	phosphoglycerate mutase	2pg[c] <=> 3pg[c]	Glycolysis	-2.90273	-2.90273	-3.19435	-3.09497	-3.09642	-3.01779	-3.01857	-2.95849
PGMT	phosphoglucomutase	g1p[c] <=> g6p[c]	Glycolysis	-0.00475762	-0.00475762	-0.00551935	-0.00424828	-0.00814761	-0.00736989	-0.0102369	-0.00976863
PPGKr	Polyphosphate glucokinase reversible	pi[c] + glc-D[c] <=> h2o[c] + g6p[c]	Glycolysis	0.0334344	0.0334344	0.192383	0.194137	0.188756	0.189829	0.185873	0.186519
PYK	pyruvate kinase	h[c] + adp[c] + pep[c] -> pyr[c] + atp[c]	Glycolysis	0.400966	0.400966	0.586738	0.350485	1.47566	1.07274	1.93732	1.83389
PYRDC	pyruvate decarboxylase	pyr[c] + h[c] -> co2[c] + acald[c]	Glycolysis	0	6.29331e-22	1.21047e-21	0	0	1.95109e-19	0	0
TPI	triose phosphate isomerase	dhap[c] <=> g3p[c]	Glycolysis	2.9755	2.9755	3.12518	2.99567	3.08954	2.99249	3.06122	2.99004
GLXO1	glyoxylate oxidase	h2o[c] + nad[c] + glx[c] -> 2 h[c] + nadh[c] + oxa[c]	Glyoxylate Metabolism	0	0	3.31396e-21	1.25842e-19	4.57452e-21	0	1.94197e-21	0
GLYCTO1	Glycolate oxidase	o2[c] + glyclt[c] -> h2o2[c] + glx[c]	Glyoxylate Metabolism	1.98932e-21	3.06479e-22	5.70555e-21	0	0	3.46491e-19	1.38536e-22	0
GLYCTO2	Glycolate oxidase	q8[c] + glyclt[c] -> q8h2[c] + glx[c]	Glyoxylate Metabolism	0	1.13921e-21	8.64284e-21	0	1.28077e-21	1.51789e-19	7.42445e-21	0
GLYCTO3	Glycolate oxidase	mqn8[c] + glyclt[c] -> mql8[c] + glx[c]	Glyoxylate Metabolism	0	0	0	0	5.27072e-21	0	0	1.47046e-21
GLYCTO4	Glycolate oxidase	2dmmq8[c] + glyclt[c] -> 2dmmql8[c] + glx[c]	Glyoxylate Metabolism	7.17676e-22	0	0	0	0	2.40741e-35	7.99059e-22	1.6834e-21
ICL	Isocitrate lyase	icit[c] -> succ[c] + glx[c]	Glyoxylate Metabolism	0	9.93401e-22	6.61672e-21	9.57477e-20	3.57531e-21	1.37047e-21	0	0
OXACOAL	oxalate coa ligase	atp[c] + coa[c] + oxa[c] <=> amp[c] + ppi[c] + oxalcoa[c]	Glyoxylate Metabolism	-3.10378e-21	2.38989e-22	1.16938e-21	1.72768e-20	4.01333e-21	1.90213e-20	2.4087e-21	-3.96099e-21
OXCDC	Oxalyl CoA decarboxylase	h[c] + oxalcoa[c] -> co2[c] + forcoa[c]	Glyoxylate Metabolism	0	0	5.46112e-22	0	2.67769e-22	0	4.23743e-21	0
PGLYCP	Phosphoglycolate phosphatase	h2o[c] + 2pglyc[c] -> pi[c] + glyclt[c]	Glyoxylate Metabolism	0	0	6.90108e-22	0	9.33703e-22	0	0	3.86339e-22
ATPPRT	ATP phosphoribosyltransferase	atp[c] + prpp[c] -> ppi[c] + prbatp[c]	Histidine Metabolism	0.00163454	0.00163454	0.00189624	0.00145955	0.00279922	0.00253202	0.00351703	0.00335613
HISTD	histidinol dehydrogenase	h2o[c] + 2 nad[c] + histd[c] -> 3 h[c] + 2 nadh[c] + his-L[c]	Histidine Metabolism	0.00163454	0.00163454	0.00189624	0.00145955	0.00279922	0.00253202	0.00351703	0.00335613
HISTP	histidinol phosphatase	h2o[c] + hisp[c] -> pi[c] + histd[c]	Histidine Metabolism	0.00163454	0.00163454	0.00189624	0.00145955	0.00279922	0.00253202	0.00351703	0.00335613
HSTPT	histidinol phosphate transaminase	glu-L[c] + imacp[c] -> akg[c] + hisp[c]	Histidine Metabolism	0.00163454	0.00163454	0.00189624	0.00145955	0.00279922	0.00253202	0.00351703	0.00335613
IG3PS	Imidazole glycerol 3 phosphate synthase	gln-L[c] + prlp[c] -> glu-L[c] + h[c] + aicar[c] + eig3p[c]	Histidine Metabolism	0.00163454	0.00163454	0.00189624	0.00145955	0.00279922	0.00253202	0.00351703	0.00335613
IGPDH	imidazoleglycerol phosphate dehydratase	eig3p[c] -> h2o[c] + imacp[c]	Histidine Metabolism	0.00163454	0.00163454	0.00189624	0.00145955	0.00279922	0.00253202	0.00351703	0.00335613
PRAIi	phosphoribosylanthranilate isomerase irreversible	pran[c] -> 2cpr5p[c]	Histidine Metabolism	0.000809845	0.000809845	0.000939508	0.000723145	0.00138689	0.00125451	0.00174254	0.00166282
PRAMPC	phosphoribosyl AMP cyclohydrolase	h2o[c] + prbamp[c] -> prfp[c]	Histidine Metabolism	0.00163454	0.00163454	0.00189624	0.00145955	0.00279922	0.00253202	0.00351703	0.00335613
PRATPP	phosphoribosyl ATP pyrophosphatase	h2o[c] + prbatp[c] -> ppi[c] + h[c] + prbamp[c]	Histidine Metabolism	0.00163454	0.00163454	0.00189624	0.00145955	0.00279922	0.00253202	0.00351703	0.00335613
PRMICIi	1 5 phosphoribosyl 5 5 phosphoribosylamino methylideneamino imidazole 4 carboxamide isomerase irreversible	prfp[c] -> prlp[c]	Histidine Metabolism	0.00163454	0.00163454	0.00189624	0.00145955	0.00279922	0.00253202	0.00351703	0.00335613
MANT1	Mannosyltransferase	decdman1p-tb[c] + PIM4[c] -> decd-tb[c] + LM[c]	LM/LAM Biosynthesis	0	0	2.11233e-21	0	2.80547e-21	0	0	0
ARABT	Arabinosyltransferase C	decda-tb[c] + LM[c] -> decd-tb[c] + LAM[c]	LM/LAM Biosynthesis	0	0	1.11968e-20	4.36667e-21	3.39191e-21	0	1.45704e-21	0
MANT2	Mannosyltranseferase	decdman1p-tb[c] + LAM[c] -> decd-tb[c] + ManLAM[c]	LM/LAM Biosynthesis	0	0	2.68229e-21	0	1.03597e-21	0	-1.88079e-37	1.02792e-21
DAPDC	diaminopimelate decarboxylase	h[c] + 26dap-M[c] -> co2[c] + lys-L[c]	Lysine Metabolism	0.00340478	0.00340478	0.00394991	0.00304027	0.00583082	0.00527424	0.00732604	0.00699089
DAPE	diaminopimelate epimerase	26dap-LL[c] <=> 26dap-M[c]	Lysine Metabolism	0.00348377	0.00348377	0.00404155	0.00311081	0.0059661	0.00539662	0.00749602	0.00715309
DHDPRy	dihydrodipicolinate reductase NADPH	h[c] + nadph[c] + 23dhdp[c] -> nadp[c] + thdp[c]	Lysine Metabolism	0.00348377	0.00348377	0.00404155	0.00311081	0.0059661	0.00539662	0.00749602	0.00715309
DHDPS	dihydrodipicolinate synthase	pyr[c] + aspsa[c] -> h[c] + 2 h2o[c] + 23dhdp[c]	Lysine Metabolism	0.00348377	0.00348377	0.00404155	0.00311081	0.0059661	0.00539662	0.00749602	0.00715309
SDPDS	succinyl diaminopimelate desuccinylase	h2o[c] + sl26da[c] -> succ[c] + 26dap-LL[c]	Lysine Metabolism	0.00348377	0.00348377	0.00404155	0.00311081	0.0059661	0.00539662	0.00749602	0.00715309
SDPTA	succinyldiaminopimelate transaminase	akg[c] + sl26da[c] <=> glu-L[c] + sl2a6o[c]	Lysine Metabolism	-0.00348377	-0.00348377	-0.00404155	-0.00311081	-0.0059661	-0.00539662	-0.00749602	-0.00715309
THDPS	tetrahydrodipicolinate succinylase	h2o[c] + succoa[c] + thdp[c] -> coa[c] + sl2a6o[c]	Lysine Metabolism	0.00348377	0.00348377	0.00404155	0.00311081	0.0059661	0.00539662	0.00749602	0.00715309
AACPS11	acyl acyl carrier protein synthetase	atp[c] + ACP[c] + 4hbz[c] -> amp[c] + ppi[c] + 4hbzACP[c]	Membrane Metabolism	0.000317918	0.000317918	0.000368819	0.000283882	0.000544447	0.000492477	0.000684061	0.000652768
ALAALAD	D alanine D alanine dipeptidase	h2o[c] + alaala[c] -> 2 ala-D[c]	Membrane Metabolism	5.55302e-22	1.06035e-21	0	1.89688e-19	0	0	0	3.70869e-21
ARABF	arabinan complex formation M tb	12 arab-D[c] + 12 tarab-D[c] + 8 mharab-D[c] -> 32 h2o[c] + arabinan[c]	Membrane Metabolism	2.94175e-05	2.94175e-05	3.41274e-05	2.62681e-05	5.03786e-05	4.55697e-05	6.32973e-05	6.04017e-05
ARACHTA	transacylase	ACP[c] + arachcoa[c] <=> coa[c] + arachACP[c]	Membrane Metabolism	1.09863e-05	1.09863e-05	1.27453e-05	9.81011e-06	1.88144e-05	1.70185e-05	2.36391e-05	2.25577e-05
ARI	arabinose ribose isomerase	arpp[c] <=> prpp[c]	Membrane Metabolism	-0.00113241	-0.00113282	-0.00131366	-0.00101008	-0.00193966	-0.00175528	-0.00243743	-0.00232498
CDAPPA160	CDP Diacylglycerol pyrophostatase n C160	h2o[c] + cdpdhdecg[c] -> 2 h[c] + pa160[c] + cmp[c]	Membrane Metabolism	0	2.65298e-21	0	5.69898e-20	0	6.06823e-20	2.04865e-21	1.85866e-21
CDAPPA160190	CDP Diacylglycerol pyrophostatase C160 C190	h2o[c] + cdpc16c19g[c] -> 2 h[c] + cmp[c] + pa160190[c]	Membrane Metabolism	0	0	0	1.17499e-19	0	3.26376e-19	0	1.9474e-21
CDAPPA190	CDP Diacylglycerol pyrophostatase C190	h2o[c] + cdpc19c19g[c] -> 2 h[c] + pa190190[c] + cmp[c]	Membrane Metabolism	7.34207e-22	0	6.32253e-21	0	1.9208e-21	0	0	1.83378e-21
CDPPT160	CDP diacylglycerol inositon 3 phosphatidyltransferase	cdpdhdecg[c] + inost[c] -> h[c] + cmp[c] + ptd1ino160[c]	Membrane Metabolism	1.91878e-21	3.79757e-22	2.531e-21	6.16463e-20	0	0	3.32968e-21	2.41254e-21
CHRPL	Chorismate pyruvate lyase	chor[c] -> pyr[c] + 4hbz[c]	Membrane Metabolism	0.000317918	0.000317918	0.000368819	0.000283882	0.000544447	0.000492477	0.000684061	0.000652768
CLPNS160190	cardiolipin synthase C160 C190 tuberculosis	2 pg160190[c] <=> clpn160190[c] + glyc[c]	Membrane Metabolism	0.000235782	0.000235782	0.000273533	0.00021054	0.000403787	0.000365244	0.000507331	0.000484122
DASYN190190	CDP diacylglycerol synthetase C190 C190	h[c] + ctp[c] + pa190190[c] -> ppi[c] + cdpc19c19g[c]	Membrane Metabolism	0.00023381	0.00023381	0.000271245	0.000208779	0.00040041	0.000362189	0.000503088	0.000480073
DCPDPP2	decaprenylphosphoryl arabinose phosphate dephosphatase	h2o[c] + decdpa-tb[c] -> decda-tb[c] + pi[c]	Membrane Metabolism	0.00113241	0.00113282	0.00131366	0.00101008	0.00193966	0.00175528	0.00243743	0.00232498
DCPT2	phosphoribose transferase undecaprenyl phosphate	decd-tb[c] + arpp[c] -> ppi[c] + decdpa-tb[c]	Membrane Metabolism	0.00113241	0.00113282	0.00131366	0.00101008	0.00193966	0.00175528	0.00243743	0.00232498
FACOAL200	fatty acid CoA ligase	atp[c] + coa[c] + arach[c] <=> amp[c] + ppi[c] + arachcoa[c]	Membrane Metabolism	1.09863e-05	1.09863e-05	1.27453e-05	9.81011e-06	1.88144e-05	1.70185e-05	2.36391e-05	2.25577e-05
FACOALPHDCA	fatty acid CoA ligase	atp[c] + coa[c] + phdca[c] <=> amp[c] + ppi[c] + phdcacoa[c]	Membrane Metabolism	-0.000259686	-0.000259686	-0.000301264	-0.000231885	-0.000444724	-0.000402273	-0.000558766	-0.000533204
FACOALPREPH	fatty acid CoA ligase phthiocerol precursor	atp[c] + coa[c] + prephth[c] <=> amp[c] + ppi[c] + prephthcoa[c]	Membrane Metabolism	-1.09863e-05	-1.09863e-05	-1.27453e-05	-9.81011e-06	-1.88144e-05	-1.70185e-05	-2.36391e-05	-2.25577e-05
FAH4	Fatty acid hydroxylase	h[c] + o2[c] + nadph[c] + omtta[c] -> h2o[c] + nadp[c] + homtta[c]	Membrane Metabolism	0	1.07475e-23	0	0	0	1.70631e-19	0	1.11438e-21
FASPHDCA	fatty acyl ACP synthase phdca	24 h[c] + 16 nadph[c] + 8 malACP[c] + 4hbzACP[c] -> 8 h2o[c] + 8 co2[c] + 16 nadp[c] + 8 ACP[c] + phdcaACP[c]	Membrane Metabolism	0.000317918	0.000317918	0.000368819	0.000283882	0.000544447	0.000492477	0.000684061	0.000652768
FASm1601	fatty acid synthase methyl octadecanoic acid	3 h[c] + 2 nadph[c] + hdca[c] + mmcoa-S[c] -> h2o[c] + co2[c] + 2 nadp[c] + coa[c] + m1ocdca[c]	Membrane Metabolism	9.30815e-05	9.30815e-05	0.000107985	8.31164e-05	0.000159406	0.00014419	0.000200283	0.00019112
FASm180	fatty acid synthase tuberculostearic acid	15 h[c] + 10 nadph[c] + octa[c] + 4 malcoa[c] + mmcoa-S[c] -> 5 h2o[c] + 5 co2[c] + 10 nadp[c] + 5 coa[c] + mocdca[c]	Membrane Metabolism	0.00648444	0.00648444	0.00752264	0.00579023	0.0111049	0.0100449	0.0139525	0.0133142
FASm1801	fatty acid synthase dimethyl arachic acid	3 h[c] + 2 nadph[c] + mmcoa-S[c] + m1ocdca[c] -> h2o[c] + co2[c] + 2 nadp[c] + coa[c] + dmarach[c]	Membrane Metabolism	9.30815e-05	9.30815e-05	0.000107985	8.31164e-05	0.000159406	0.00014419	0.000200283	0.00019112
FASm2001	fatty acid synthase tri methyl behenic acid	3 h[c] + 2 nadph[c] + mmcoa-S[c] + dmarach[c] -> h2o[c] + co2[c] + 2 nadp[c] + coa[c] + tmbhn[c]	Membrane Metabolism	9.30815e-05	9.30815e-05	0.000107985	8.31164e-05	0.000159406	0.00014419	0.000200283	0.00019112
FASm2002	fatty acid synthase methyl arachidic acid	3 h[c] + 2 nadph[c] + ocdca[c] + mmcoa-S[c] -> h2o[c] + co2[c] + 2 nadp[c] + coa[c] + marach[c]	Membrane Metabolism	0.000387538	0.000387538	0.000449586	0.000346049	0.000663674	0.000600324	0.000833862	0.000795715
FASm220	fatty acid synthase methyl behenic acid	3 h[c] + 2 nadph[c] + arach[c] + mmcoa-S[c] -> h2o[c] + co2[c] + 2 nadp[c] + coa[c] + mbhn[c]	Membrane Metabolism	0.000453938	0.000453938	0.000526617	0.000405341	0.000777387	0.000703183	0.000976736	0.000932053
FASm2201	fatty acid synthase tri methyl lignoceric acid	3 h[c] + 2 nadph[c] + mmcoa-S[c] + tmbhn[c] -> h2o[c] + co2[c] + 2 nadp[c] + coa[c] + tamlgnc[c]	Membrane Metabolism	9.30815e-05	9.30815e-05	0.000107985	8.31164e-05	0.000159406	0.00014419	0.000200283	0.00019112
FASm2202	fatty acid synthase di methyl behenic acid	3 h[c] + 2 nadph[c] + mmcoa-S[c] + marach[c] -> h2o[c] + co2[c] + 2 nadp[c] + coa[c] + dmbhn[c]	Membrane Metabolism	0.000387538	0.000387538	0.000449586	0.000346049	0.000663674	0.000600324	0.000833862	0.000795715
FASm240	fatty acid synthase di methyl lignoceric acid	3 h[c] + 2 nadph[c] + mmcoa-S[c] + mbhn[c] -> h2o[c] + co2[c] + 2 nadp[c] + coa[c] + dmlgnc[c]	Membrane Metabolism	0.000138435	0.000138435	0.0001606	0.000123615	0.000237076	0.000214446	0.00029787	0.000284243
FASm2401	fatty acid synthase penta methyl hexacosanoic acid	3 h[c] + 2 nadph[c] + mmcoa-S[c] + tamlgnc[c] -> h2o[c] + co2[c] + 2 nadp[c] + coa[c] + pmhexc[c]	Membrane Metabolism	9.30815e-05	9.30815e-05	0.000107985	8.31164e-05	0.000159406	0.00014419	0.000200283	0.00019112
FASm2402	fatty acid synthase tri methyl lignoceric acid	3 h[c] + 2 nadph[c] + mmcoa-S[c] + dmbhn[c] -> h2o[c] + co2[c] + 2 nadp[c] + coa[c] + tmlgnc[c]	Membrane Metabolism	0.000387538	0.000387538	0.000449586	0.000346049	0.000663674	0.000600324	0.000833862	0.000795715
FASm260	fatty acid synthase tri methyl cerotic acid	3 h[c] + 2 nadph[c] + mmcoa-S[c] + dmlgnc[c] -> h2o[c] + co2[c] + 2 nadp[c] + coa[c] + tmhexc[c]	Membrane Metabolism	0.000138435	0.000138435	0.0001606	0.000123615	0.000237076	0.000214446	0.00029787	0.000284243
FASm2601	fatty acid synthase hexa methyl octacosanoic acid	3 h[c] + 2 nadph[c] + mmcoa-S[c] + pmhexc[c] -> h2o[c] + co2[c] + 2 nadp[c] + coa[c] + hmocta[c]	Membrane Metabolism	9.30815e-05	9.30815e-05	0.000107985	8.31164e-05	0.000159406	0.00014419	0.000200283	0.00019112
FASm2602	fatty acid synthase tetra methyl hexacosanoic acid	3 h[c] + 2 nadph[c] + mmcoa-S[c] + tmlgnc[c] -> h2o[c] + co2[c] + 2 nadp[c] + coa[c] + tamhexc[c]	Membrane Metabolism	0.000186163	0.000186163	0.000215969	0.000166233	0.000318812	0.00028838	0.000400566	0.000382241
FASm280	fatty acid synthase tetra methyl octacosanoic acid	3 h[c] + 2 nadph[c] + mmcoa-S[c] + tmhexc[c] -> h2o[c] + co2[c] + 2 nadp[c] + coa[c] + tamocta[c]	Membrane Metabolism	0.000138435	0.000138435	0.0001606	0.000123615	0.000237076	0.000214446	0.00029787	0.000284243
FASm2801	fatty acid synthase hepta methyl triacontanoic acid	3 h[c] + 2 nadph[c] + mmcoa-S[c] + hmocta[c] -> h2o[c] + co2[c] + 2 nadp[c] + coa[c] + hpmtria[c]	Membrane Metabolism	9.30815e-05	9.30815e-05	0.000107985	8.31164e-05	0.000159406	0.00014419	0.000200283	0.00019112
FASm2802	fatty acid synthase penta methyl octacosanoic acid	3 h[c] + 2 nadph[c] + mmcoa-S[c] + tamhexc[c] -> h2o[c] + co2[c] + 2 nadp[c] + coa[c] + pmocta[c]	Membrane Metabolism	0.000186163	0.000186163	0.000215969	0.000166233	0.000318812	0.00028838	0.000400566	0.000382241
FASm300	fatty acid synthase hexa methyl triacontanoic acid	3 h[c] + 2 nadph[c] + mmcoa-S[c] + pmocta[c] -> h2o[c] + co2[c] + 2 nadp[c] + coa[c] + hmtria[c]	Membrane Metabolism	0.000186163	0.000186163	0.000215969	0.000166233	0.000318812	0.00028838	0.000400566	0.000382241
FASm3001	fatty acid synthase octa methyl dotriacontanoic acid	3 h[c] + 2 nadph[c] + mmcoa-S[c] + hpmtria[c] -> h2o[c] + co2[c] + 2 nadp[c] + coa[c] + omdtria[c]	Membrane Metabolism	7.17701e-22	9.24954e-22	5.87133e-21	9.59453e-20	1.80009e-21	4.05092e-19	2.08649e-21	2.92937e-21
FASm320	fatty acid synthase hepta methyl dotriacontanoic acid	3 h[c] + 2 nadph[c] + mmcoa-S[c] + hmtria[c] -> h2o[c] + co2[c] + 2 nadp[c] + coa[c] + hpmdtria[c]	Membrane Metabolism	0.000186163	0.000186163	0.000215969	0.000166233	0.000318812	0.00028838	0.000400566	0.000382241
FASm340	fatty acid synthase octa methyl tetracontatricosanoic acid	3 h[c] + 2 nadph[c] + mmcoa-S[c] + hpmdtria[c] -> h2o[c] + co2[c] + 2 nadp[c] + coa[c] + omtta[c]	Membrane Metabolism	0.000186163	0.000186163	0.000215969	0.000166233	0.000318812	0.00028838	0.000400566	0.000382241
GGLUCT2	gamma glutamylcyclotransferase	gluala[c] -> ala-L[c] + 5oxpro[c]	Membrane Metabolism	9.06396e-22	0	0	0	0	0	2.69417e-21	0
GMT1	gdp mannosyl phosphate transferase	decd-tb[c] + gdpmann[c] -> gdp[c] + decdman1p-tb[c]	Membrane Metabolism	0.000151192	0.000151192	0.000175399	0.000135006	0.000258922	0.000234207	0.000325319	0.000310436
GMT2	gdp mannosyl phosphate transferase	harab-D[c] + 3 gdpmann[c] -> 3 h[c] + 3 gdp[c] + mharab-D[c]	Membrane Metabolism	0.00023534	0.00023534	0.000273019	0.000210145	0.000403029	0.000364558	0.000506379	0.000483213
MCBTS	mycobactin synthesis	atp[c] + h[c] + 2 o2[c] + odecoa[c] + thr-L[c] + 2 lys-L[c] + bhb[c] + salc[c] -> 5 h2o[c] + co2[c] + pi[c] + adp[c] + coa[c] + mcbts[c]	Membrane Metabolism	5.64203e-05	5.64203e-05	6.54537e-05	5.03801e-05	9.66221e-05	8.73991e-05	0.000121399	0.000115846
MCBTS2	mycobactin synthesis	atp[c] + h[c] + 2 o2[c] + odecoa[c] + ser-L[c] + 2 lys-L[c] + bhb[c] + salc[c] -> 5 h2o[c] + co2[c] + pi[c] + adp[c] + coa[c] + mcbtt[c]	Membrane Metabolism	0	1.41122e-21	0	1.85391e-19	0	4.45064e-19	1.33245e-21	0
MCBTS3	carboxymycobactin synthesis	atp[c] + 3.5 o2[c] + 2 nadp[c] + occoa[c] + ser-L[c] + 2 lys-L[c] + bhb[c] + salc[c] -> 2 h[c] + 5 h2o[c] + co2[c] + pi[c] + adp[c] + 2 nadph[c] + coa[c] + cmcbtt[c]	Membrane Metabolism	6.02836e-05	6.02836e-05	6.99355e-05	5.38298e-05	0.000103238	9.33837e-05	0.000129712	0.000123778
PATS	penta acyl trehalose synthesis	5 h[c] + ocdca[c] + 4 tmlgnc[c] + tre[c] -> 5 h2o[c] + pat[c]	Membrane Metabolism	5.03437e-05	5.03437e-05	5.84041e-05	4.4954e-05	8.62156e-05	7.7986e-05	0.000108324	0.000103369
PDIMAS	PDIM A synthesis Mycobacterium Tuberculosis	2 h[c] + 2 tamocta[c] + phthiocerol[c] -> 2 h2o[c] + pdima[c]	Membrane Metabolism	1.09863e-05	1.09863e-05	1.27453e-05	9.81011e-06	1.88144e-05	1.70185e-05	2.36391e-05	2.25577e-05
PGLS	methoxy fucose rhamnose rhamnose phenol phthiocerol dimycocerosate synthesis	4 amet[c] + frrppdima[c] -> 4 h[c] + 4 ahcys[c] + mfrrppdima[c]	Membrane Metabolism	4.76474e-05	4.76474e-05	5.52761e-05	4.25464e-05	8.15981e-05	7.38092e-05	0.000102523	9.78325e-05
PGPP160	phosphatidylglycerol phosphate phosphatase n C160	h2o[c] + pgp160[c] -> pi[c] + pg160[c]	Membrane Metabolism	0.000261055	0.000261055	0.000302852	0.000233107	0.000447067	0.000404392	0.00056171	0.000536013
PGPP160190	phosphatidylglycerol phosphate phosphatase C160 C190	h2o[c] + pgp160190[c] -> pi[c] + pg160190[c]	Membrane Metabolism	0.000718253	0.000718253	0.000833251	0.000641359	0.00123004	0.00111262	0.00154546	0.00147476
PGPP190	phosphatidylglycerol phosphate phosphatase C190	h2o[c] + pgp190[c] -> pi[c] + pg190[c]	Membrane Metabolism	0.00023381	0.00023381	0.000271245	0.000208779	0.00040041	0.000362189	0.000503088	0.000480073
PGSA160190	Phosphatidylglycerol synthase C160 C190	glyc3p[c] + cdpc16c19g[c] -> h[c] + cmp[c] + pgp160190[c]	Membrane Metabolism	0.000718253	0.000718253	0.000833251	0.000641359	0.00123004	0.00111262	0.00154546	0.00147476
PGSA190	Phosphatidylglycerol synthase C190	glyc3p[c] + cdpc19c19g[c] -> h[c] + cmp[c] + pgp190[c]	Membrane Metabolism	0.00023381	0.00023381	0.000271245	0.000208779	0.00040041	0.000362189	0.000503088	0.000480073
PHTHDLS	phthiodolone synthesis	h[c] + prephth[c] -> co2[c] + phthdl[c]	Membrane Metabolism	1.09863e-05	1.09863e-05	1.27453e-05	9.81011e-06	1.88144e-05	1.70185e-05	2.36391e-05	2.25577e-05
PHTHDLS2	phenolphthiodolone synthesis	h[c] + prepphth[c] -> co2[c] + pphthdl[c]	Membrane Metabolism	5.82313e-05	5.82313e-05	6.75545e-05	5.19972e-05	9.97234e-05	9.02044e-05	0.000125296	0.000119564
PHTHS	phthiocerol synthesis	nadph[c] + amet[c] + phthdl[c] -> nadp[c] + ahcys[c] + phthiocerol[c]	Membrane Metabolism	1.09863e-05	1.09863e-05	1.27453e-05	9.81011e-06	1.88144e-05	1.70185e-05	2.36391e-05	2.25577e-05
PHTHS2	phenolphthiocerol synthesis	nadph[c] + amet[c] + pphthdl[c] -> nadp[c] + ahcys[c] + pphthiocerol[c]	Membrane Metabolism	5.82313e-05	5.82313e-05	6.75545e-05	5.19972e-05	9.97234e-05	9.02044e-05	0.000125296	0.000119564
PPDIMAS	PPDIM synthesis Mycobacterium Tuberculosis	2 h[c] + 2 tamocta[c] + pphthiocerol[c] -> 2 h2o[c] + ppdima[c]	Membrane Metabolism	5.82313e-05	5.82313e-05	6.75545e-05	5.19972e-05	9.97234e-05	9.02044e-05	0.000125296	0.000119564
PREPHACPH	fatty acyl ACP hydrolase	h2o[c] + prephthACP[c] -> h[c] + ACP[c] + prephth[c]	Membrane Metabolism	1.00398e-21	0	0	0	2.50989e-21	0	3.61275e-21	2.34969e-21
PREPPACPH	fatty acyl ACP hydrolase	h2o[c] + prepphthACP[c] -> h[c] + ACP[c] + prepphth[c]	Membrane Metabolism	5.82313e-05	5.82313e-05	6.75545e-05	5.19972e-05	9.97234e-05	9.02044e-05	0.000125296	0.000119564
PREPTHS	phthiocerol precursor synthesis	14 h[c] + 10 nadph[c] + 2 malcoa[c] + arachACP[c] + 2 mmcoa-S[c] -> 5 h2o[c] + 2 co2[c] + 10 nadp[c] + 4 coa[c] + prephthACP[c]	Membrane Metabolism	1.09863e-05	1.09863e-05	1.27453e-05	9.81011e-06	1.88144e-05	1.70185e-05	2.36391e-05	2.25577e-05
PREPTHS2	phenolic phthiocerol precursor synthesis	14 h[c] + 10 nadph[c] + 2 malcoa[c] + phdcaACP[c] + 2 mmcoa-S[c] -> 5 h2o[c] + 2 co2[c] + 10 nadp[c] + 4 coa[c] + prepphthACP[c]	Membrane Metabolism	5.82313e-05	5.82313e-05	6.75545e-05	5.19972e-05	9.97234e-05	9.02044e-05	0.000125296	0.000119564
PREPTTA	phthiocerol precursor ACP transacylase	ACP[c] + prephthcoa[c] <=> coa[c] + prephthACP[c]	Membrane Metabolism	-1.09863e-05	-1.09863e-05	-1.27453e-05	-9.81011e-06	-1.88144e-05	-1.70185e-05	-2.36391e-05	-2.25577e-05
SALCS	salicylate synthase	chor[c] -> pyr[c] + salc[c]	Membrane Metabolism	0.000116704	0.000116704	0.000135389	0.00010421	0.00019986	0.000180783	0.000251111	0.000239624
TATS	tetra acyl trehalose synthesis	4 h[c] + hdca[c] + 2 omtta[c] + hpmtria[c] + tre[c] -> 4 h2o[c] + tat[c]	Membrane Metabolism	4.73255e-05	4.73255e-05	5.49027e-05	4.22589e-05	8.10468e-05	7.33105e-05	0.00010183	9.71715e-05
TATSO	tetra acyl trehalose sulfate sulfolipid 1 synthesis	4 h[c] + hdca[c] + 2 omtta[c] + hpmtria[c] + tres[c] -> 4 h2o[c] + sl1[c]	Membrane Metabolism	4.5756e-05	4.5756e-05	5.30819e-05	4.08575e-05	7.8359e-05	7.08793e-05	9.84529e-05	9.3949e-05
TRE6PP	trehalose phosphatase	h2o[c] + tre6p[c] -> pi[c] + tre[c]	Membrane Metabolism	0.00125674	0.00125674	0.00145795	0.0011222	0.00215222	0.00194678	0.00270412	0.00258042
TRE6PS	alpha alpha trehalose phosphate synthase UDP forming	g6p[c] + udpg[c] -> h[c] + udp[c] + tre6p[c]	Membrane Metabolism	0.00151796	0.00151796	0.00176099	0.00135545	0.00259956	0.00235142	0.00326618	0.00311676
TRESULT	trehalose sulfotransferase	tre[c] + paps[c] -> h[c] + tres[c] + pap[c]	Membrane Metabolism	0.000306288	0.000306288	0.000355327	0.000273497	0.00052453	0.000474461	0.000659037	0.000628888
TRIATS	tri acyl trehalose sulfonation	3 h[c] + 2 ocdca[c] + tmlgnc[c] + tre[c] -> 3 h2o[c] + triat[c]	Membrane Metabolism	0	1.90663e-22	0	0	0	0	0	7.38339e-22
UAMRH	UDP MurNAc Hydroxylase	h[c] + o2[c] + nadph[c] + uamr[c] -> h2o[c] + nadp[c] + ugmr[c]	Membrane Metabolism	3.93172e-05	3.93172e-05	4.56122e-05	3.5108e-05	6.73322e-05	6.09051e-05	8.45985e-05	8.07283e-05
S7PI	Sedoheptulose 7 phosphate isomerase	s7p[c] -> gmhep7p[c]	Membrane Metabolism	6.58022e-22	1.38603e-21	1.07591e-20	0	2.33985e-21	0	2.05708e-21	0
AH7PK	D alpha D Heptose 7 phosphate kinase	atp[c] + gmhep7p[c] -> adp[c] + gmhep17bp[c]	Membrane Metabolism	0	9.73333e-22	0	0	0	1.26093e-19	0	0
BH7PK	D beta D Heptose 7 phosphate kinase	atp[c] + gmhep7p[c] -> adp[c] + gbmh17p-D[c]	Membrane Metabolism	0	3.17145e-22	0	0	0	0	0	0
ABH17BPP_a	D alpha beta D Heptose 1 7 bisphosphate phosphatase	h2o[c] + gmhep17bp[c] -> pi[c] + gmhep1p[c]	Membrane Metabolism	6.35888e-22	4.34318e-23	0	5.00935e-21	0	2.01999e-19	0	0
ABH17BPP_b	D alpha beta D Heptose 1 7 bisphosphate phosphatase	h2o[c] + gmhep17bp[c] -> pi[c] + gbmh1p-D[c]	Membrane Metabolism	0	5.24368e-22	2.76553e-21	0	2.89481e-21	0	0	0
MAN1PT3	D alpha D Heptose 1 phosphate guanylyltransferase	gtp[c] + gmhep1p[c] -> ppi[c] + gamgdp-D[c]	Membrane Metabolism	4.17027e-22	1.17549e-38	0	1.03578e-20	0	9.7957e-20	9.21819e-23	-9.40395e-38
H1PAT_b	D beta D Heptose 1 phosphate adenylyltransferase	atp[c] + gbmh1p-D[c] -> ppi[c] + adphep-DD[c]	Membrane Metabolism	0	5.82047e-22	1.64759e-21	0	0	0	1.00154e-21	0
HEADP_b	ADP D beta D heptose epimerase	h[c] + nadp[c] + adphep-DD[c] -> nadph[c] + adphep-LD[c]	Membrane Metabolism	0	0	3.64002e-21	8.4119e-20	1.5291e-21	3.73885e-19	0	0
ADMDCr	Adenosylmethionine decarboxylase	h[c] + amet[c] <=> co2[c] + ametam[c]	Methionine Metabolism	-3.33389e-22	9.19316e-22	-3.18807e-21	3.004e-20	-1.81376e-21	-1.66683e-19	7.8466e-22	6.73039e-22
AHC	adenosylhomocysteinase	h2o[c] + ahcys[c] <=> adn[c] + hcys-L[c]	Methionine Metabolism	0.00336856	0.00336856	0.00390789	0.00300793	0.00576879	0.00521814	0.00724811	0.00691653
AHCYSNS	S adenosylhomocysteine nucleosidase	h2o[c] + ahcys[c] -> ade[c] + rhcys[c]	Methionine Metabolism	0	1.4475e-22	1.28e-21	5.01769e-21	0	3.5084e-19	0	6.5951e-22
CYSTGL	cystathionine g lyase	h2o[c] + cyst-L[c] -> nh4[c] + cys-L[c] + 2obut[c]	Methionine Metabolism	0.00136971	0.00136961	0.00295613	0.000778588	0.0043632	0.00394692	0.00548318	0.00523165
CYSTL	cystathionine b lyase	h2o[c] + cyst-L[c] -> pyr[c] + nh4[c] + hcys-L[c]	Methionine Metabolism	0.00140403	0.00140403	0.00162883	0.00125372	0.00240446	0.00217494	0.00302104	0.00288284
CYSTS	cystathionine beta synthase	ser-L[c] + hcys-L[c] -> h2o[c] + cyst-L[c]	Methionine Metabolism	1.28762e-21	1.27775e-21	5.47207e-21	1.43342e-20	0	0	4.12537e-21	0
GCCc	glycine cleavage complex	nad[c] + dhlpro[c] -> h[c] + nadh[c] + lpro[c]	Methionine Metabolism	4.99886e-22	7.24012e-22	1.24502e-21	0	0	0	5.16369e-21	2.72955e-21
HCYSMT	homocysteine S methyltransferase	amet[c] + hcys-L[c] -> h[c] + met-L[c] + ahcys[c]	Methionine Metabolism	2.32013e-22	2.74927e-21	0	5.0335e-20	0	5.30625e-19	0	6.6035e-22
HSERTA	homoserine O trans acetylase	accoa[c] + hom-L[c] <=> coa[c] + achms[c]	Methionine Metabolism	-8.10574e-22	-6.27578e-22	-2.85376e-21	8.36101e-20	-5.15195e-21	6.7275e-20	-5.37548e-21	-1.85389e-21
METAT	methionine adenosyltransferase	atp[c] + h2o[c] + met-L[c] -> ppi[c] + pi[c] + amet[c]	Methionine Metabolism	0.00336856	0.00336856	0.00390789	0.00300793	0.00576879	0.00521814	0.00724811	0.00691653
METOX1s	methionine oxidation spontaneous	h2o2[c] + met-L[c] -> h2o[c] + metsox-S-L[c]	Methionine Metabolism	8.81621e-39	7.66247e-22	3.1498e-21	0	2.14089e-21	3.10431e-19	2.46773e-21	0
METOX2s	methionine oxidation 2 spontaneous	h2o2[c] + met-L[c] -> h2o[c] + metsox-R-L[c]	Methionine Metabolism	3.12072e-21	3.75721e-21	0	2.68188e-20	0	2.64584e-19	7.61432e-21	0
METS	methionine synthase	5mthf[c] + hcys-L[c] -> h[c] + met-L[c] + thf[c]	Methionine Metabolism	0.00477259	0.00477259	0.00553672	0.00426165	0.00817325	0.00739308	0.0102691	0.00979936
MHPGLUT	5 methyltetrahydropteroyltriglutamate homocysteine S methyltransferase	hcys-L[c] + mhpglu[c] -> met-L[c] + hpglu[c]	Methionine Metabolism	0	0	0	9.53334e-21	3.84011e-22	0	0	3.84982e-22
MTAN	methylthioadenosine nucleosidase	h2o[c] + 5mta[c] -> ade[c] + 5mtr[c]	Methionine Metabolism	8.16677e-22	0	9.06724e-22	4.4576e-20	0	0	3.50249e-22	2.71885e-22
THRD_Lr	L threonine deaminse reversible	thr-L[c] <=> nh4[c] + 2obut[c]	Methionine Metabolism	-0.00198448	-0.00198319	-0.0064012	-0.000437522	-0.00944939	-0.00854741	-0.0118725	-0.0113294
ACHMSSH	O-acetylhomoserine (thiol)-lyase	h2s[c] + achms[c] -> h[c] + ac[c] + hcys-L[c]	Methionine Metabolism	0	5.69194e-22	9.90977e-21	0	0	0	0	0
MMCD	Methylmalonyl CoA decarboxylase	h[c] + mmcoa-S[c] -> co2[c] + ppcoa[c]	Methylmalonyl Pathway	2.11645	2.11645	2.03904	1.96776	0.17191	0.573762	0	0
MME	methylmalonyl CoA epimerase	mmcoa-R[c] <=> mmcoa-S[c]	Methylmalonyl Pathway	2.12669	2.12669	2.05091	1.97691	0.189441	0.58962	0.0220271	0.0210194
MMM2r	Methylmalonyl CoA mutase	succoa[c] <=> mmcoa-R[c]	Methylmalonyl Pathway	2.12669	2.12669	2.05091	1.97691	0.189441	0.58962	0.0220271	0.0210194
PPCOAC	Propionyl CoA carboxylase	atp[c] + ppcoa[c] + hco3[c] -> h[c] + pi[c] + adp[c] + mmcoa-S[c]	Methylmalonyl Pathway	8.59911e-22	9.23637e-23	1.23584e-20	1.15415e-19	1.4359e-21	2.61114e-19	7.28913e-21	0
CMLDC	4 carboxymuconolactone decarboxylase	2c25dho[c] -> h[c] + co2[c] + 5odhf2a[c]	Miscellaneous	0	6.81623e-23	2.8833e-21	2.63088e-20	0	0	9.92347e-23	1.99378e-22
ECHH_0	Ech hydrogenase no electron transport	2 fdox[c] + h2[c] <=> 2 h[c] + 2 fdred[c]	Miscellaneous	-7.62054e-21	-2.9136e-21	-1.75219e-20	1.69471e-19	-9.97925e-21	4.93878e-19	-1.96255e-21	1.08262e-20
H2CO3D	carboxylic acid dissociation	h2o[c] + co2[c] <=> h2co3[c]	Miscellaneous	-3.84548e-22	-1.72709e-21	2.36448e-21	-8.50954e-20	3.54324e-11	2.91849e-14	1.6242	1.36026
HCO3E	HCO3 equilibration reaction	h2o[c] + co2[c] <=> h[c] + hco3[c]	Miscellaneous	0.281472	0.281472	0.326538	0.251339	0.482032	0.43602	0.605642	0.577935
PPA	inorganic diphosphatase	ppi[c] + h2o[c] -> h[c] + 2 pi[c]	Miscellaneous	0.072791	0.072791	0.0844455	0.225167	0.124658	0.112759	0.156624	0.149459
FUSA1	Elongation Factor	h2o[c] + gtp[c] -> h[c] + pi[c] + gdp[c]	Miscellaneous	3.23312e-22	2.11775e-22	0	1.51709e-19	2.70075e-21	2.16203e-19	0	2.08961e-21
MBP_1	Molybdopterin biosynthesis protein-1	h2o[c] + gtp[c] -> ppi[c] + cpmp[c]	Molybdopertin cofactor biosynthesis	8.74718e-22	5.52558e-22	5.55826e-21	0	3.4863e-21	0	0	0
MPTSS	MPT synthase sulfurylase	atp[c] + MoaD[c] -> ppi[c] + MoaD-AMP[c]	Molybdopertin cofactor biosynthesis	1.54661e-21	0	0	0	3.43285e-22	0	0	0
MBP_2	Molybdopterin biosynthesis protein-2	cys-L[c] + MoaD-AMP[c] -> ala-L[c] + MoaD-SH[c]	Molybdopertin cofactor biosynthesis	9.05836e-22	0	0	0	1.6817e-21	0	0	0
MODBS	Molybdopterin synthase	cpmp[c] + 2 MoaD-SH[c] -> 2 h2o[c] + 2 MoaD[c] + mobpt[c]	Molybdopertin cofactor biosynthesis	7.10494e-22	0	1.26764e-21	0	6.67861e-22	0	0	0
MODAT	Molybdopterin adenylyltransferase	atp[c] + h2[c] + mobpt[c] -> ppi[c] + mobptamp[c]	Molybdopertin cofactor biosynthesis	7.70731e-22	0	2.67588e-21	0	8.24644e-22	0	0	0
MOCO	Molybdenum-molybdopterin ligase	mobptamp[c] + mob[c] -> amp[c] + h2o[c] + moco[c]	Molybdopertin cofactor biosynthesis	2.5025e-22	2.0034e-22	4.15891e-22	0	5.36415e-22	3.00927e-36	1.88876e-22	0
MGDS	Molybdopterin-guanine dinucleotide biosynthesis protein	3 h[c] + gtp[c] + moco[c] -> ppi[c] + mgd[c]	Molybdopertin cofactor biosynthesis	3.1672e-22	0	0	0	0	-4.5139e-36	2.27635e-22	1.11776e-22
FAMPL1	Fatty Acid Ligase AMP mycolic acid	amp[c] + h[c] + meroacidcyc2ACP[c] -> ACP[c] + meroacidcyc2AMP[c]	Mycolic Acid Biosynthesis	0.000797491	0.000797491	0.000925175	0.000712114	0.00136573	0.00123537	0.00171596	0.00163746
FAMPL2	Fatty Acid Ligase AMP mycolic acid	amp[c] + h[c] + mmeroacidcyc2ACP[c] -> ACP[c] + mmeroacidcyc2AMP[c]	Mycolic Acid Biosynthesis	0.000133204	0.000133204	0.00015453	0.000118943	0.000228116	0.000206342	0.000286613	0.000273501
FAMPL3	Fatty Acid Ligase AMP mycolic acid	amp[c] + h[c] + kmeroacidcyc2ACP[c] -> ACP[c] + kmeroacidcyc2AMP[c]	Mycolic Acid Biosynthesis	0.000178758	0.000178758	0.000207379	0.000159621	0.000306131	0.000276909	0.000384633	0.000367037
FAMPL4	Fatty Acid Ligase AMP mycolic acid	amp[c] + h[c] + mmmeroacidcyc1ACP[c] -> ACP[c] + mmmeroacidcyc1AMP[c]	Mycolic Acid Biosynthesis	0.000224072	0.000224072	0.000259947	0.000200083	0.000383732	0.000347103	0.000482133	0.000460077
FAMPL5	Fatty Acid Ligase AMP mycolic acid	amp[c] + h[c] + mkmeroacidcyc1ACP[c] -> ACP[c] + mkmeroacidcyc1AMP[c]	Mycolic Acid Biosynthesis	0.000220852	0.000220852	0.000256212	0.000197208	0.000378218	0.000342116	0.000475206	0.000453467
MYC1CYC1	Mycolic Acid Cyclopropanation	amet[c] + meroacidACP[c] -> h[c] + ahcys[c] + meroacidcyc1ACP[c]	Mycolic Acid Biosynthesis	0.000797491	0.000797491	0.000925175	0.000712114	0.00136573	0.00123537	0.00171596	0.00163746
MYC1CYC2	Mycolic Acid Cyclopropanation	amet[c] + mmeroacidACP[c] -> h[c] + ahcys[c] + mmeroacidcyc1ACP[c]	Mycolic Acid Biosynthesis	0.000133204	0.000133204	0.00015453	0.000118943	0.000228116	0.000206342	0.000286613	0.000273501
MYC1CYC3	Mycolic Acid Cyclopropanation	amet[c] + kmeroacidACP[c] -> h[c] + ahcys[c] + kmeroacidcyc1ACP[c]	Mycolic Acid Biosynthesis	0.000178758	0.000178758	0.000207379	0.000159621	0.000306131	0.000276909	0.000384633	0.000367037
MYC1CYC4	Mycolic Acid Cyclopropanation	amet[c] + mmmeroacidACP[c] -> h[c] + ahcys[c] + mmmeroacidcyc1ACP[c]	Mycolic Acid Biosynthesis	0.000224072	0.000224072	0.000259947	0.000200083	0.000383732	0.000347103	0.000482133	0.000460077
MYC1CYC5	Mycolic Acid Cyclopropanation	amet[c] + mkmeroacidACP[c] -> h[c] + ahcys[c] + mkmeroacidcyc1ACP[c]	Mycolic Acid Biosynthesis	0.000220852	0.000220852	0.000256212	0.000197208	0.000378218	0.000342116	0.000475206	0.000453467
MYC1M1	Mycolic Acid Methyl Hydroxyl Addition	h2o[c] + amet[c] + mmeroacidACP[c] -> h[c] + ahcys[c] + mmmeroacidACP[c]	Mycolic Acid Biosynthesis	0.000224072	0.000224072	0.000259947	0.000200083	0.000383732	0.000347103	0.000482133	0.000460077
MYC1M2	Mycolic Acid Methyl Hydroxyl Addition	h2o[c] + amet[c] + kmeroacidACP[c] -> h[c] + ahcys[c] + mkmeroacidACP[c]	Mycolic Acid Biosynthesis	0.000220852	0.000220852	0.000256212	0.000197208	0.000378218	0.000342116	0.000475206	0.000453467
MYC2CYC1	Mycolic Acid Cyclopropanation	amet[c] + meroacidcyc1ACP[c] -> h[c] + ahcys[c] + meroacidcyc2ACP[c]	Mycolic Acid Biosynthesis	0.000797491	0.000797491	0.000925175	0.000712114	0.00136573	0.00123537	0.00171596	0.00163746
MYC2CYC2	Mycolic Acid Cyclopropanation	amet[c] + mmeroacidcyc1ACP[c] -> h[c] + ahcys[c] + mmeroacidcyc2ACP[c]	Mycolic Acid Biosynthesis	0.000133204	0.000133204	0.00015453	0.000118943	0.000228116	0.000206342	0.000286613	0.000273501
MYC2CYC3	Mycolic Acid Cyclopropanation	amet[c] + kmeroacidcyc1ACP[c] -> h[c] + ahcys[c] + kmeroacidcyc2ACP[c]	Mycolic Acid Biosynthesis	0.000178758	0.000178758	0.000207379	0.000159621	0.000306131	0.000276909	0.000384633	0.000367037
MYCFLUX1	mycolic acid conglomeration flux	mycolate[c] -> rmyc[c]	Mycolic Acid Biosynthesis	1.54754e-21	3.01051e-21	0	2.84485e-19	3.49511e-22	5.10527e-19	0	4.44161e-23
MYCFLUX2	mycolic acid conglomeration flux	mmycolate[c] -> rmyc[c]	Mycolic Acid Biosynthesis	1.92308e-22	0	0	0	8.77192e-22	0	3.37594e-21	0
MYCFLUX3	mycolic acid conglomeration flux	kmycolate[c] -> rmyc[c]	Mycolic Acid Biosynthesis	0	0	5.17753e-21	5.47912e-20	6.09361e-22	3.44148e-19	8.19924e-22	0
MYCFLUX4	mycolic acid conglomeration flux	mmmycolate[c] -> rmyc[c]	Mycolic Acid Biosynthesis	4.76931e-22	0	2.45974e-21	0	0	4.81482e-35	1.6559e-21	0
MYCFLUX5	mycolic acid conglomeration flux	mkmycolate[c] -> rmyc[c]	Mycolic Acid Biosynthesis	0	0	0	0	4.96233e-22	0	0	0
MYCON1	Mycolic Acid Condensation	2 h2o[c] + chexccoa[c] + meroacidcyc2AMP[c] -> amp[c] + 2 h[c] + co2[c] + coa[c] + mycolate[c]	Mycolic Acid Biosynthesis	0.000797491	0.000797491	0.000925175	0.000712114	0.00136573	0.00123537	0.00171596	0.00163746
MYCON2	Mycolic Acid Condensation	2 h2o[c] + chexccoa[c] + mmeroacidcyc2AMP[c] -> amp[c] + 2 h[c] + co2[c] + coa[c] + mmycolate[c]	Mycolic Acid Biosynthesis	0.000133204	0.000133204	0.00015453	0.000118943	0.000228116	0.000206342	0.000286613	0.000273501
MYCON3	Mycolic Acid Condensation	2 h2o[c] + chexccoa[c] + kmeroacidcyc2AMP[c] -> amp[c] + 2 h[c] + co2[c] + coa[c] + kmycolate[c]	Mycolic Acid Biosynthesis	0.000178758	0.000178758	0.000207379	0.000159621	0.000306131	0.000276909	0.000384633	0.000367037
MYCON4	Mycolic Acid Condensation	2 h2o[c] + chexccoa[c] + mmmeroacidcyc1AMP[c] -> amp[c] + 2 h[c] + co2[c] + coa[c] + mmmycolate[c]	Mycolic Acid Biosynthesis	0.000224072	0.000224072	0.000259947	0.000200083	0.000383732	0.000347103	0.000482133	0.000460077
MYCON5	Mycolic Acid Condensation	2 h2o[c] + chexccoa[c] + mkmeroacidcyc1AMP[c] -> amp[c] + 2 h[c] + co2[c] + coa[c] + mkmycolate[c]	Mycolic Acid Biosynthesis	0.000220852	0.000220852	0.000256212	0.000197208	0.000378218	0.000342116	0.000475206	0.000453467
MYCSacp50	mycolic acid synthase C50	33 h[c] + 24 nadph[c] + hexc[c] + 12 malACP[c] -> 13 h2o[c] + 12 co2[c] + 24 nadp[c] + 11 ACP[c] + meroacidACP[c]	Mycolic Acid Biosynthesis	0.000797491	0.000797491	0.000925175	0.000712114	0.00136573	0.00123537	0.00171596	0.00163746
MYCSacp56	mycolic acid synthase C56	42 h[c] + 30 nadph[c] + hexc[c] + 15 malACP[c] -> 16 h2o[c] + 15 co2[c] + 30 nadp[c] + 14 ACP[c] + mmeroacidACP[c]	Mycolic Acid Biosynthesis	0.000357275	0.000357275	0.000414478	0.000319026	0.000611848	0.000553445	0.000768747	0.000733579
MYCSacp58	mycolic acid synthase C58	47 h[c] + 30 nadph[c] + hexc[c] + 16 malACP[c] -> 17 h2o[c] + 16 co2[c] + 30 nadp[c] + 15 ACP[c] + kmeroacidACP[c]	Mycolic Acid Biosynthesis	0.000399611	0.000399611	0.000463591	0.000356829	0.000684349	0.000619025	0.000859839	0.000820504
ADK3	adentylate kinase GTP	amp[c] + gtp[c] <=> adp[c] + gdp[c]	Nucleotide Sugar Metabolism	0.370447	0.370447	0.387657	0.449485	0.253888	0.298083	0.182549	0.187455
ADK4	adentylate kinase ITP	amp[c] + itp[c] <=> adp[c] + idp[c]	Nucleotide Sugar Metabolism	-0.103183	-0.103183	-0.105669	-0.078313	-0.0498652	-0.0679152	-0.0171729	-0.020804
ADNK1	adenosine kinase	atp[c] + adn[c] -> amp[c] + h[c] + adp[c]	Nucleotide Sugar Metabolism	0	3.92663e-22	0	0	0	0	0	0
ADNK3	adenosine kinase	gtp[c] + adn[c] -> amp[c] + h[c] + gdp[c]	Nucleotide Sugar Metabolism	0.00249437	0.00249437	0.00289373	0.00222733	0.0042717	0.00386395	0.00536711	0.00512158
ADNK4	adenosine kinase	adn[c] + dgtp[c] -> amp[c] + h[c] + dgdp[c]	Nucleotide Sugar Metabolism	0	1.12705e-21	0	8.99153e-20	0	1.56375e-21	0	1.17116e-21
AIRC2	phosphoribosylaminoimidazole carboxylase	atp[c] + hco3[c] + air[c] -> h[c] + pi[c] + adp[c] + 5caiz[c]	Nucleotide Sugar Metabolism	0	8.09105e-22	7.52681e-21	5.35176e-20	2.98896e-21	2.1492e-19	2.32813e-21	2.07055e-21
AIRC3	phosphoribosylaminoimidazole carboxylase mutase rxn	5aizc[c] <=> 5caiz[c]	Nucleotide Sugar Metabolism	3.50019e-21	-6.87396e-22	-1.07917e-20	-6.63246e-20	-1.54816e-21	-6.76711e-20	-5.28572e-21	-9.45636e-22
CYTDK2	cytidine kinase GTP	gtp[c] + cytd[c] -> h[c] + gdp[c] + cmp[c]	Nucleotide Sugar Metabolism	0	4.68462e-22	3.5779e-20	0	5.92655e-21	0	2.1234e-20	0
DADA	Deoxyadenosine deaminase	h[c] + h2o[c] + dad-2[c] -> nh4[c] + din[c]	Nucleotide Sugar Metabolism	0	7.72512e-23	0	0	4.44721e-21	1.33075e-19	1.27431e-21	3.71466e-22
DADK	deoxyadenylate kinase	atp[c] + damp[c] <=> adp[c] + dadp[c]	Nucleotide Sugar Metabolism	-0.000140528	-0.000140528	-0.000163027	-0.000125483	-0.000240659	-0.000217687	-0.000302372	-0.00028854
GALT	galactose 1 phosphate uridylyltransferase	h[c] + utp[c] + gal1p[c] <=> ppi[c] + udpgal[c]	Nucleotide Sugar Metabolism	-0.00223243	-0.00223243	-0.00258986	-0.00199343	-0.00382312	-0.00345819	-0.0048035	-0.00458375
GSNK	guanosine kinase	atp[c] + gsn[c] -> h[c] + adp[c] + gmp[c]	Nucleotide Sugar Metabolism	6.66386e-22	0	0	9.91935e-20	1.61444e-21	6.8386e-20	0	0
GUAD	guanine deaminase	h[c] + h2o[c] + gua[c] -> nh4[c] + xan[c]	Nucleotide Sugar Metabolism	0	4.56455e-22	5.33473e-21	7.48071e-21	9.34599e-23	6.01853e-36	4.31975e-21	0
GUAPRT	guanine phosphoribosyltransferase	prpp[c] + gua[c] -> ppi[c] + gmp[c]	Nucleotide Sugar Metabolism	3.00459e-21	0	2.40258e-20	1.5834e-20	7.8969e-21	0	1.741e-21	4.05558e-22
INSK	insosine kinase	atp[c] + ins[c] -> h[c] + adp[c] + imp[c]	Nucleotide Sugar Metabolism	5.94482e-22	3.34328e-22	5.03298e-21	0	1.65055e-22	2.27544e-19	2.01155e-21	0
NTD10	5 nucleotidase XMP	h2o[c] + xmp[c] -> pi[c] + xtsn[c]	Nucleotide Sugar Metabolism	6.65653e-23	0	0	0	0	1.61507e-19	0	3.88962e-22
NTD11	5 nucleotidase IMP	h2o[c] + imp[c] -> pi[c] + ins[c]	Nucleotide Sugar Metabolism	0	0	-7.52316e-37	0	1.74561e-22	6.06117e-20	9.55567e-22	1.39466e-21
NTD3	5 nucleotidase dCMP	h2o[c] + dcmp[c] -> pi[c] + dcyt[c]	Nucleotide Sugar Metabolism	8.29315e-23	3.58888e-22	6.25801e-21	7.18701e-20	6.56714e-21	1.12243e-20	1.73255e-21	0
NTD5	5 nucleotidase dTMP	h2o[c] + dtmp[c] -> pi[c] + thymd[c]	Nucleotide Sugar Metabolism	0	1.45007e-21	0	7.88975e-20	0	0	0	7.45572e-22
NTD6	5 nucleotidase dAMP	h2o[c] + damp[c] -> pi[c] + dad-2[c]	Nucleotide Sugar Metabolism	1.39671e-21	9.16561e-22	9.85149e-21	0	0	7.94033e-19	0	4.42122e-21
NTD7	5 nucleotidase AMP	amp[c] + h2o[c] -> pi[c] + adn[c]	Nucleotide Sugar Metabolism	0	9.09314e-22	2.383e-21	6.0995e-20	0	0	0	1.02075e-22
NTD8	5 nucleotidase dGMP	h2o[c] + dgmp[c] -> pi[c] + dgsn[c]	Nucleotide Sugar Metabolism	1.94993e-22	4.80627e-22	0	1.56779e-19	1.18108e-21	0	0	2.04461e-21
NTD9	5 nucleotidase GMP	h2o[c] + gmp[c] -> pi[c] + gsn[c]	Nucleotide Sugar Metabolism	1.96128e-21	0	6.48408e-21	1.72647e-19	1.47136e-20	0	0	3.59339e-21
NTPP2	Nucleoside triphosphate pyrophosphorylase gtp	h2o[c] + gtp[c] -> ppi[c] + h[c] + gmp[c]	Nucleotide Sugar Metabolism	0	2.36701e-22	0	0	0	0	0	1.00963e-21
NTPP3	Nucleoside triphosphate pyrophosphorylase dctp	h2o[c] + dctp[c] -> ppi[c] + h[c] + dcmp[c]	Nucleotide Sugar Metabolism	1.23055e-21	0	4.02583e-21	9.68742e-20	4.59267e-22	0	5.20042e-22	0
NTPP5	Nucleoside triphosphate pyrophosphorylase datp	h2o[c] + datp[c] -> ppi[c] + h[c] + damp[c]	Nucleotide Sugar Metabolism	0	2.10668e-21	0	7.00611e-20	5.60363e-21	0	1.90036e-22	2.05129e-21
NTPP7	Nucleoside triphosphate pyrophosphorylase dttp	h2o[c] + dttp[c] -> ppi[c] + h[c] + dtmp[c]	Nucleotide Sugar Metabolism	0	0	4.78508e-21	9.33801e-21	0	4.06375e-19	3.34927e-21	4.97005e-24
NTPP8	Nucleoside triphosphate pyrophosphorylase utp	h2o[c] + utp[c] -> ppi[c] + h[c] + ump[c]	Nucleotide Sugar Metabolism	0	0	2.14108e-21	8.47596e-20	0	3.36529e-19	2.28626e-21	1.90065e-21
TMDK1	thymidine kinase ATPthymidine	atp[c] + thymd[c] -> h[c] + adp[c] + dtmp[c]	Nucleotide Sugar Metabolism	0	1.13947e-21	0	9.70039e-21	0	0	0	2.49913e-23
UDPG4E	UDPglucose 4 epimerase	udpg[c] <=> udpgal[c]	Nucleotide Sugar Metabolism	0.00311495	0.00311495	0.00361368	0.00278147	0.00533448	0.00482528	0.00670242	0.0063958
UDPGD	UDPglucose 6 dehydrogenase	h2o[c] + 2 nad[c] + udpg[c] -> 3 h[c] + 2 nadh[c] + udpglcur[c]	Nucleotide Sugar Metabolism	1.17899e-21	5.9424e-22	1.57211e-20	8.32892e-22	1.14094e-20	2.41379e-20	2.07737e-21	0
XPPT	xanthine phosphoribosyltransferase	prpp[c] + xan[c] -> ppi[c] + xmp[c]	Nucleotide Sugar Metabolism	0	7.29653e-24	1.18343e-20	1.54978e-22	6.42583e-22	2.33686e-19	2.57914e-21	0
ACODA	acetylornithine deacetylase	h2o[c] + acorn[c] -> orn[c] + ac[c]	Other Amino Acid Metabolism	5.09953e-22	3.32281e-22	9.82942e-21	0	8.48711e-21	0	9.04968e-22	-4.70198e-38
ALAD_L	L alanine dehydrogenase	ala-L[c] + h2o[c] + nad[c] -> pyr[c] + h[c] + nh4[c] + nadh[c]	Other Amino Acid Metabolism	4.11324e-21	0	1.83399e-22	0	0	0	9.93795e-21	0
AMID4	amidase	h2o[c] + ad[c] -> nh4[c] + ac[c]	Other Amino Acid Metabolism	1.27654e-22	0	1.66073e-21	5.03847e-20	0	0	1.35165e-21	2.23267e-21
AMPTASECG	alanyl aminopeptidase cys gly	h2o[c] + cgly[c] -> cys-L[c] + gly[c]	Other Amino Acid Metabolism	6.96078e-22	1.75724e-22	3.63784e-21	0	2.42155e-21	0	8.01674e-21	0
BETALDHx	betaine aldehyde dehydrogenase	h2o[c] + nad[c] + betald[c] -> 2 h[c] + nadh[c] + glyb[c]	Other Amino Acid Metabolism	2.91294e-21	0	1.81196e-20	0	0	0	0	0
BPNT	3 5 bisphosphate nucleotidase	h2o[c] + pap[c] -> amp[c] + pi[c]	Other Amino Acid Metabolism	0.00259566	0.00259566	0.00301124	0.162486	0.00444517	0.00402086	0.00558506	0.00532956
CHOLD	choline dehydrogenase	nad[c] + chol[c] -> h[c] + nadh[c] + betald[c]	Other Amino Acid Metabolism	1.3472e-21	2.30084e-21	1.51127e-20	1.92662e-19	1.23946e-21	4.21788e-19	1.20755e-21	0
DALAOX	D Alanine Oxidase	h2o[c] + o2[c] + ala-D[c] -> pyr[c] + nh4[c] + h2o2[c]	Other Amino Acid Metabolism	1.55996e-22	1.36629e-21	1.07789e-20	1.20473e-19	0	2.16071e-19	1.53372e-21	9.3889e-22
FDH	formate dehydrogenase	nad[c] + for[c] -> co2[c] + nadh[c]	Other Amino Acid Metabolism	9.69575e-22	8.26676e-24	0	6.56891e-20	0	4.59097e-19	4.70409e-22	8.49031e-22
GTMLT	g glutamyltransferase	ala-L[c] + gthrd[c] -> gluala[c] + cgly[c]	Other Amino Acid Metabolism	4.886e-22	0	1.104e-21	0	0	0	5.08346e-21	0
HSST	homoserine O succinyltransferase	succoa[c] + hom-L[c] -> coa[c] + suchms[c]	Other Amino Acid Metabolism	0.00691905	0.00691776	0.0121258	0.00484381	0.0179	0.0161914	0.0224902	0.0214613
METSOXR1	L methionine S oxide reductase	metsox-S-L[c] + trdrd[c] -> h2o[c] + met-L[c] + trdox[c]	Other Amino Acid Metabolism	0	7.30241e-25	0	5.59192e-20	0	2.21099e-19	0	-9.40395e-38
METSOXR2	L methionine R sulfoxide reductase	metsox-R-L[c] + trdrd[c] -> h2o[c] + met-L[c] + trdox[c]	Other Amino Acid Metabolism	2.02244e-21	3.05967e-21	0	0	1.74921e-21	1.87795e-19	6.6913e-21	0
NH4OHDs	NH4OH dissociation	h[c] + nh4oh[c] <=> h2o[c] + nh4[c]	Other Amino Acid Metabolism	-7.68813e-22	-1.31318e-21	-1.92625e-20	-9.24402e-20	2.90653e-21	3.21762e-19	4.42436e-21	-1.89322e-20
PAPR	Phosphoadenosine phosphosulfate reductase	paps[c] + trdrd[c] <=> 2 h[c] + pap[c] + trdox[c] + so3[c]	Other Amino Acid Metabolism	0.00228937	0.00228937	0.00265592	0.162213	0.00392064	0.0035464	0.00492602	0.00470067
PGAMT	phosphoglucosamine mutase	gam1p[c] <=> gam6p[c]	Other Amino Acid Metabolism	-0.0127594	-0.0127594	-0.0148023	-0.0113935	-0.0218511	-0.0197653	-0.0274544	-0.0261985
PHETA1	phenylalanine transaminase	akg[c] + phe-L[c] <=> glu-L[c] + phpyr[c]	Other Amino Acid Metabolism	-0.00193576	-0.00193576	-0.00224569	-0.00172852	-0.00331506	-0.00299863	-0.00416516	-0.00397461
SADT2	Sulfate adenyltransferase	atp[c] + h2o[c] + gtp[c] + so4[c] -> ppi[c] + pi[c] + gdp[c] + aps[c]	Other Amino Acid Metabolism	0	1.94179e-21	9.92301e-21	0	2.67271e-21	0	0	3.02918e-21
SELCYSLY	selenocysteine lyase	dtt[c] + selcys[c] -> ala-L[c] + h[c] + dttOX[c] + seln[c]	Other Amino Acid Metabolism	0	0	3.54625e-21	0	1.88975e-21	0	2.23722e-21	0
SHCHCS2	2 succinyl 6 hydroxy 2 4 cyclohexadiene 1 carboxylate synthase	ichor[c] + ssaltpp[c] -> pyr[c] + 2shchc[c] + thmpp[c]	Other Amino Acid Metabolism	0	7.64816e-19	2.06221e-22	6.68488e-20	1.36794e-22	3.52799e-19	0	5.69026e-17
SULR	sulfite reductase NADPH2	3 h2o[c] + 3 nadp[c] + h2s[c] <=> 5 h[c] + 3 nadph[c] + so3[c]	Other Amino Acid Metabolism	-0.00228937	-0.00228937	-0.00265592	-0.162213	-0.00392064	-0.0035464	-0.00492602	-0.00470067
TARTD	L tartrate dehydratase	tartr-L[c] -> h2o[c] + oaa[c]	Other Amino Acid Metabolism	0	1.44753e-21	0	3.30063e-20	0	8.25212e-20	0	0
TAU	taurine dioxygenase	akg[c] + o2[c] + taur[c] -> 2 h[c] + co2[c] + succ[c] + so3[c] + aacald[c]	Other Amino Acid Metabolism	3.82987e-22	0	0	0	0	1.2056e-19	1.62938e-21	0
TRPTA	tryptophan transaminase	akg[c] + trp-L[c] <=> glu-L[c] + indpyr[c]	Other Amino Acid Metabolism	-4.94981e-22	3.08379e-23	3.05655e-20	7.89215e-20	1.41216e-20	-4.01496e-20	2.35057e-21	-1.95671e-22
TYRTA	tyrosine transaminase	akg[c] + tyr-L[c] <=> glu-L[c] + 34hpp[c]	Other Amino Acid Metabolism	-0.00127795	-0.00127795	-0.00148256	-0.00114114	-0.00218854	-0.00197963	-0.00274975	-0.00262396
5DGLCNR	5 dehydro D gluconate reductase	h[c] + nadph[c] + 5dglcn[c] <=> nadp[c] + glcn[c]	Pantothenate and CoA Metabolism	-7.29075e-22	-8.41212e-22	-3.69356e-21	-3.48311e-20	-2.37819e-21	-1.41309e-19	-1.44622e-21	-1.83241e-21
ACPS1	acyl carrier protein synthase	coa[c] + apoACP[c] -> h[c] + ACP[c] + pap[c]	Pantothenate and CoA Metabolism	0	7.18096e-22	4.458e-21	0	3.5553e-21	0	0	0
DPCOAK	dephospho CoA kinase	atp[c] + dpcoa[c] -> h[c] + adp[c] + coa[c]	Pantothenate and CoA Metabolism	2.62627e-21	7.2426e-21	2.96902e-20	8.59755e-18	0	0	3.90061e-21	4.09142e-16
DPR	2 dehydropantoate 2 reductase	h[c] + nadph[c] + 2dhp[c] -> nadp[c] + pant-R[c]	Pantothenate and CoA Metabolism	2.79889e-22	1.07883e-21	0	8.29816e-18	3.03204e-22	0	1.23952e-21	4.09137e-16
MOHMT	3 methyl 2 oxobutanoate hydroxymethyltransferase	h2o[c] + mlthf[c] + 3mob[c] -> thf[c] + 2dhp[c]	Pantothenate and CoA Metabolism	2.14537e-22	3.1456e-21	0	8.35395e-18	0	0	1.66933e-21	4.09138e-16
NADK	NAD kinase	atp[c] + nad[c] -> h[c] + adp[c] + nadp[c]	Pantothenate and CoA Metabolism	5.77936e-20	5.23824e-18	1.8994e-20	9.85074e-18	4.09198e-17	9.68707e-19	2.60507e-20	1.45935e-17
NADTRHD	NAD transhydrogenase	nadph[c] + nad[c] -> nadp[c] + nadh[c]	Pantothenate and CoA Metabolism	0	0	0	0	0	1.18789e-19	0	0
NAPRTr	NAPRTase rev	h[c] + prpp[c] + nac[c] <=> ppi[c] + nicrnt[c]	Pantothenate and CoA Metabolism	7.40122e-22	1.37377e-20	-1.02291e-20	4.66973e-19	-6.54063e-21	1.64015e-18	1.14052e-21	-5.6192e-21
NNAM	nicotinamidase	h2o[c] + ncam[c] -> nh4[c] + nac[c]	Pantothenate and CoA Metabolism	1.81723e-22	5.75992e-22	2.01643e-21	1.0089e-19	1.57599e-21	1.04472e-19	0	0
NNAT	nicotinate nucleotide adenylyltransferase	atp[c] + h[c] + nicrnt[c] -> ppi[c] + dnad[c]	Pantothenate and CoA Metabolism	5.05983e-18	3.91e-18	9.95868e-21	0	7.68776e-17	9.5335e-20	7.25166e-20	1.90506e-21
NNDPR	nicotinate nucleotide diphosphorylase carboxylating	2 h[c] + prpp[c] + quln[c] -> ppi[c] + co2[c] + nicrnt[c]	Pantothenate and CoA Metabolism	5.05845e-18	3.90964e-18	1.85089e-20	0	7.68845e-17	0	7.42485e-20	2.84647e-21
PANTS	pantothenate synthase	ala-B[c] + atp[c] + pant-R[c] -> amp[c] + ppi[c] + h[c] + pnto-R[c]	Pantothenate and CoA Metabolism	0	9.40395e-38	0	8.2519e-18	3.34353e-22	1.2326e-32	4.31114e-21	4.09136e-16
PDX5PO	pyridoxine 5 phosphate oxidase	o2[c] + pdx5p[c] <=> h2o2[c] + pydx5p[c]	Pantothenate and CoA Metabolism	4.20496e-22	1.25419e-21	-8.40724e-21	1.0348e-19	-5.53654e-21	5.18901e-19	9.68084e-23	8.25116e-22
PNTK	pantothenate kinase	atp[c] + pnto-R[c] -> h[c] + adp[c] + 4ppan[c]	Pantothenate and CoA Metabolism	6.6245e-22	-9.40395e-38	1.46121e-20	8.11182e-18	4.90731e-22	0	2.14213e-21	4.09137e-16
PPCDC	phosphopantothenoylcysteine decarboxylase	h[c] + 4ppcys[c] -> co2[c] + pan4p[c]	Pantothenate and CoA Metabolism	2.61044e-21	4.88516e-21	1.21026e-20	8.54722e-18	0	1.2326e-32	0	4.09142e-16
PPNCL2	phosphopantothenate cysteine ligase	cys-L[c] + ctp[c] + 4ppan[c] -> ppi[c] + h[c] + 4ppcys[c] + cmp[c]	Pantothenate and CoA Metabolism	0	0	0	0	4.38202e-21	0	3.32211e-21	0
PTPATi	pantetheine phosphate adenylyltransferase	atp[c] + h[c] + pan4p[c] -> ppi[c] + dpcoa[c]	Pantothenate and CoA Metabolism	2.58524e-21	6.38273e-21	3.01523e-20	8.5243e-18	0	6.16298e-33	2.17992e-21	4.09141e-16
PYAM5PO	pyridoxamine 5 phosphate oxidase	h2o[c] + o2[c] + pyam5p[c] -> nh4[c] + h2o2[c] + pydx5p[c]	Pantothenate and CoA Metabolism	9.14833e-22	2.8632e-22	3.01357e-21	5.03474e-20	3.52311e-21	0	1.54757e-21	1.54075e-21
QULNS	quinolinate synthase	iasp[c] + dhap[c] -> 2 h2o[c] + pi[c] + quln[c]	Pantothenate and CoA Metabolism	5.05869e-18	3.90958e-18	2.16538e-20	0	7.68831e-17	0	7.31483e-20	4.09667e-21
DRPA	deoxyribose phosphate aldolase	2dr5p[c] -> acald[c] + g3p[c]	Pentose Phosphate Pathway	0	-2.35099e-38	0	1.34771e-20	0	0	0	0
G6PDH2	glucose 6 phosphate dehydrogenase	nadp[c] + g6p[c] -> 3 h[c] + nadph[c] + 6pgl[c]	Pentose Phosphate Pathway	0	4.1437e-22	8.70088e-21	0.440216	2.25361e-21	0.322808	0	0.232589
GND	phosphogluconate dehydrogenase	nadp[c] + 6pgc[c] -> co2[c] + nadph[c] + ru5p-D[c]	Pentose Phosphate Pathway	0	1.972e-21	8.73548e-21	0.440216	0	0.322808	9.69048e-22	0.232589
PGL	6 phosphogluconolactonase	h2o[c] + 6pgl[c] -> h[c] + 6pgc[c]	Pentose Phosphate Pathway	0	2.60047e-21	4.30982e-21	0.440216	0	0.322808	5.02043e-21	0.232589
PRPPS	phosphoribosylpyrophosphate synthetase	atp[c] + r5p[c] <=> amp[c] + h[c] + prpp[c]	Pentose Phosphate Pathway	0.0373147	0.0373147	0.0432891	0.0333199	0.063903	0.0578032	0.0802899	0.0766168
RBK	ribokinase	atp[c] + rib-D[c] -> h[c] + adp[c] + r5p[c]	Pentose Phosphate Pathway	0	0	0	4.48293e-20	3.09679e-21	1.00982e-19	0	0
RPE	ribulose 5 phosphate 3 epimerase	ru5p-D[c] <=> xu5p-D[c]	Pentose Phosphate Pathway	-0.0269901	-0.0269901	-0.0313114	0.251614	-0.0462217	0.173396	-0.0580745	0.0996413
RPI	ribose 5 phosphate isomerase	r5p[c] <=> ru5p-D[c]	Pentose Phosphate Pathway	-0.0260488	-0.0260488	-0.0302194	-0.169999	-0.0446095	-0.147954	-0.0560489	-0.131014
TALA	transaldolase	g3p[c] + s7p[c] <=> 2 h[c] + e4p[c] + f6p[c]	Pentose Phosphate Pathway	-0.011266	-0.011266	-0.0130697	0.136679	-0.0192934	0.090151	-0.0242409	0.0543975
TKT1	transketolase	2 h[c] + r5p[c] + xu5p-D[c] <=> g3p[c] + s7p[c]	Pentose Phosphate Pathway	-0.011266	-0.011266	-0.0130697	0.136679	-0.0192934	0.090151	-0.0242409	0.0543975
TKT2	transketolase	e4p[c] + xu5p-D[c] <=> g3p[c] + f6p[c]	Pentose Phosphate Pathway	-0.0157241	-0.0157241	-0.0182417	0.132698	-0.0269282	0.0832449	-0.0338335	0.0452438
G6PDH	glucose 6 phosphate dehydrogenase	f420-2[c] + g6p[c] -> 6pgl[c] + f420-2h2[c]	Pentose Phosphate Pathway	0	1.37649e-22	3.14544e-21	0	3.00455e-21	3.92976e-20	2.031e-21	0
GLNSP1	glutamine synthetase uaaAgld	atp[c] + nh4[c] + uaaAgla[c] -> h[c] + pi[c] + adp[c] + uaaAgtla[c]	Peptidoglycan Metabolism	0	0	0	2.56351e-20	0	1.04989e-19	6.00418e-22	0
GLNSP2	glutamine synthetase uaaGgla	atp[c] + nh4[c] + uaaGgla[c] -> h[c] + pi[c] + adp[c] + uaaGgtla[c]	Peptidoglycan Metabolism	0	0	0	6.85418e-20	0	0	0	4.34571e-22
GLNSP3	glutamine synthetase uaagmda	atp[c] + nh4[c] + uaagmda[c] -> h[c] + pi[c] + adp[c] + uaagtmda[c]	Peptidoglycan Metabolism	7.7205e-22	1.42262e-21	0	0	2.46819e-21	8.00471e-20	4.11468e-22	1.52678e-21
MI1PS	myo Inositol 1 phosphate synthase	g6p[c] -> mi1p-D[c]	Peptidoglycan Metabolism	0.000653985	0.000653985	0.000758693	0.000583971	0.00111998	0.00101307	0.00140718	0.0013428
MI3PP	myo inositol 3 phosphatase	h2o[c] + mi3p-D[c] -> pi[c] + inost[c]	Peptidoglycan Metabolism	0	5.90211e-22	0	4.83597e-20	0	0	0	3.95822e-22
MI4PP	myo inositol 4 phosphatase	h2o[c] + mi4p-D[c] -> pi[c] + inost[c]	Peptidoglycan Metabolism	4.02157e-22	0	0	2.37909e-20	0	1.91785e-20	0	7.41271e-22
PAPPT1	phospho N acetylmuramoyl pentapeptide transferase alpha glutamate	udcpp[c] + uAgla[c] -> ump[c] + uaAgla[c]	Peptidoglycan Metabolism	0.000799141	0.000799141	0.000927089	0.000713587	0.00136856	0.00123793	0.00171951	0.00164084
PAPPT2	phospho N acetylmuramoyl pentapeptide transferase gamma glutamate	udcpp[c] + uGgla[c] -> ump[c] + uaGgla[c]	Peptidoglycan Metabolism	0.000799141	0.000799141	0.000927089	0.000713587	0.00136856	0.00123793	0.00171951	0.00164084
PAPPT3	phospho N acetylmuramoyl pentapeptide transferase meso 2 6 diaminopimelate	udcpp[c] + ugmda[c] -> ump[c] + uagmda[c]	Peptidoglycan Metabolism	3.96794e-05	3.96794e-05	4.60323e-05	3.54314e-05	6.79525e-05	6.14661e-05	8.53778e-05	8.1472e-05
PGPPT3	phospho N glycolylmuramoyl pentapeptide transferase meso 2 6 diaminopimelate	udcpp[c] + uggmda[c] -> ump[c] + ugggmda[c]	Peptidoglycan Metabolism	3.93172e-05	3.93172e-05	4.56122e-05	3.5108e-05	6.73322e-05	6.09051e-05	8.45985e-05	8.07283e-05
PPTGS	Peptidoglycan subunit synthesis	uaagmda[c] -> h[c] + udcpdp[c] + peptido-EC[c]	Peptidoglycan Metabolism	0	5.96597e-22	2.89282e-22	0	0	4.33299e-21	6.44975e-22	0
PPTGS_TB1	Peptidoglycan subunit synthesis	uaaAgla[c] -> h[c] + udcpdp[c] + peptido-TB1[c]	Peptidoglycan Metabolism	0.000758576	0.000758576	0.00088003	0.000677365	0.00129909	0.00117509	0.00163222	0.00155755
PPTGS_TB2	Peptidoglycan subunit synthesis	uaaGgla[c] -> h[c] + udcpdp[c] + peptido-TB2[c]	Peptidoglycan Metabolism	0.000758576	0.000758576	0.00088003	0.000677365	0.00129909	0.00117509	0.00163222	0.00155755
UAAGDS	UDP N acetylmuramoyl L alanyl D glutamyl meso 2 6 diaminopimelate synthetase	atp[c] + 26dap-M[c] + uamag[c] -> h[c] + pi[c] + adp[c] + ugmd[c]	Peptidoglycan Metabolism	3.96794e-05	3.96794e-05	4.60323e-05	3.54314e-05	6.79525e-05	6.14661e-05	8.53778e-05	8.1472e-05
UAAGLS1	UDP N acetylmuramoyl L alanyl D glutamate lysine synthetase alpha glutamate	atp[c] + lys-L[c] + uamag[c] -> h[c] + pi[c] + adp[c] + uAgl[c]	Peptidoglycan Metabolism	0.000799141	0.000799141	0.000927089	0.000713587	0.00136856	0.00123793	0.00171951	0.00164084
UAAGLS2	UDP N acetylmuramoyl L alanyl D glutamyl L lysine synthetase gamma glutamate	atp[c] + lys-L[c] + uamag[c] -> h[c] + pi[c] + adp[c] + uGgl[c]	Peptidoglycan Metabolism	0.000799141	0.000799141	0.000927089	0.000713587	0.00136856	0.00123793	0.00171951	0.00164084
UAGPT1	UDP N acetylglucosamine N acetylmuramyl pentapeptide pyrophosphoryl undecaprenol N acetylglucosamine transferase	uacgam[c] + uaAgla[c] -> h[c] + udp[c] + uaaAgla[c]	Peptidoglycan Metabolism	0.000799141	0.000799141	0.000927089	0.000713587	0.00136856	0.00123793	0.00171951	0.00164084
UAGPT2	UDP N acetylglucosamine N acetylmuramyl pentapeptide pyrophosphoryl undecaprenol N acetylglucosamine transferase	uacgam[c] + uaGgla[c] -> h[c] + udp[c] + uaaGgla[c]	Peptidoglycan Metabolism	0.000799141	0.000799141	0.000927089	0.000713587	0.00136856	0.00123793	0.00171951	0.00164084
UAGPT3	UDP N acetylglucosamine N acetylmuramyl pentapeptide pyrophosphoryl undecaprenol N acetylglucosamine transferase	uacgam[c] + uagmda[c] -> h[c] + udp[c] + uaagmda[c]	Peptidoglycan Metabolism	3.96794e-05	3.96794e-05	4.60323e-05	3.54314e-05	6.79525e-05	6.14661e-05	8.53778e-05	8.1472e-05
UAMAGS	UDP N acetylmuramoyl L alanyl D glutamate synthetase	atp[c] + glu-D[c] + uama[c] -> h[c] + pi[c] + adp[c] + uamag[c]	Peptidoglycan Metabolism	0.00163796	0.00163796	0.00190021	0.00146261	0.00280507	0.00253732	0.00352439	0.00336316
UAMAS	UDP N acetylmuramoyl L alanine synthetase	ala-L[c] + atp[c] + uamr[c] -> h[c] + pi[c] + adp[c] + uama[c]	Peptidoglycan Metabolism	0.00163796	0.00163796	0.00190021	0.00146261	0.00280507	0.00253732	0.00352439	0.00336316
UGAGDS	UDP N glycolylmuramoyl L alanyl D glutamyl meso 2 6 diaminopimelate synthetase	atp[c] + 26dap-M[c] + ugmag[c] -> h[c] + pi[c] + adp[c] + uggmd[c]	Peptidoglycan Metabolism	3.93172e-05	3.93172e-05	4.56122e-05	3.5108e-05	6.73322e-05	6.09051e-05	8.45985e-05	8.07283e-05
UGGPT3	UDP N glycolylglucosamine N acetylmuramyl pentapeptide pyrophosphoryl undecaprenol N acetylglucosamine transferase	uacgam[c] + ugggmda[c] -> h[c] + udp[c] + ugagmda[c]	Peptidoglycan Metabolism	3.93172e-05	3.93172e-05	4.56122e-05	3.5108e-05	6.73322e-05	6.09051e-05	8.45985e-05	8.07283e-05
UGLDDS1	UDP N acetylmuramoyl L alanyl D glutamyl L lysyl D alanyl D alanine synthetase alpha glutamate	atp[c] + alaala[c] + uAgl[c] -> pi[c] + adp[c] + uAgla[c]	Peptidoglycan Metabolism	0.000799141	0.000799141	0.000927089	0.000713587	0.00136856	0.00123793	0.00171951	0.00164084
UGLDDS2	UDP N acetylmuramoyl L alanyl D glutamyl L lysyl D alanyl D alanine synthetase gamma glutamate	atp[c] + alaala[c] + uGgl[c] -> pi[c] + adp[c] + uGgla[c]	Peptidoglycan Metabolism	0.000799141	0.000799141	0.000927089	0.000713587	0.00136856	0.00123793	0.00171951	0.00164084
UGMAGS	UDP N glycolylmuramoyl L alanyl D glutamate synthetase	atp[c] + glu-D[c] + ugma[c] -> h[c] + pi[c] + adp[c] + ugmag[c]	Peptidoglycan Metabolism	3.93172e-05	3.93172e-05	4.56122e-05	3.5108e-05	6.73322e-05	6.09051e-05	8.45985e-05	8.07283e-05
UGMAS	UDP N glycolylmuramoyl L alanine synthetase	ala-L[c] + atp[c] + ugmr[c] -> h[c] + pi[c] + adp[c] + ugma[c]	Peptidoglycan Metabolism	3.93172e-05	3.93172e-05	4.56122e-05	3.5108e-05	6.73322e-05	6.09051e-05	8.45985e-05	8.07283e-05
UGMDDS	UDP N acetylmuramoyl L alanyl D glutamyl meso 2 6 diaminopimeloyl D alanyl D alanine synthetase	atp[c] + alaala[c] + ugmd[c] -> h[c] + pi[c] + adp[c] + ugmda[c]	Peptidoglycan Metabolism	3.96794e-05	3.96794e-05	4.60323e-05	3.54314e-05	6.79525e-05	6.14661e-05	8.53778e-05	8.1472e-05
UGMDDS2	UDP N glycolylmuramoyl L alanyl D glutamyl meso 2 6 diaminopimeloyl D alanyl D alanine synthetase	atp[c] + alaala[c] + uggmd[c] -> h[c] + pi[c] + adp[c] + uggmda[c]	Peptidoglycan Metabolism	3.93172e-05	3.93172e-05	4.56122e-05	3.5108e-05	6.73322e-05	6.09051e-05	8.45985e-05	8.07283e-05
FRRPPDIMAS	fucose rhamnose rhamnose phenol phthiocerol dimycocerosate synthesis	gdpfuc[c] + rrppdima[c] -> h[c] + gdp[c] + frrppdima[c]	Phenolic glycolipid biosynthesis	4.76474e-05	4.76474e-05	5.52761e-05	4.25464e-05	8.15981e-05	7.38092e-05	0.000102523	9.78325e-05
RPPDIMAS	rhamnose phenol phthiocerol dimycocerosate synthesis	dtdprmn[c] + ppdima[c] -> h[c] + dtdp[c] + rppdima[c]	Phenolic glycolipid biosynthesis	4.76474e-05	4.76474e-05	5.52761e-05	4.25464e-05	8.15981e-05	7.38092e-05	0.000102523	9.78325e-05
RRPPDIMAS	rhamnose rhamnose phenol phthiocerol dimycocerosate synthesis	dtdprmn[c] + rppdima[c] -> h[c] + dtdp[c] + rrppdima[c]	Phenolic glycolipid biosynthesis	4.76474e-05	4.76474e-05	5.52761e-05	4.25464e-05	8.15981e-05	7.38092e-05	0.000102523	9.78325e-05
ALDD19x	aldehyde dehydrogenase phenylacetaldehyde NAD	h2o[c] + nad[c] + pacald[c] -> 2 h[c] + nadh[c] + pac[c]	Phenylalanine Tyrosine Tryptophan Metabolism	1.06842e-22	0	8.55719e-21	4.21976e-20	2.21526e-21	1.45149e-19	2.09916e-21	9.43446e-22
ANPRT	anthranilate phosphoribosyltransferase	prpp[c] + anth[c] -> ppi[c] + pran[c]	Phenylalanine Tyrosine Tryptophan Metabolism	0.000809845	0.000809845	0.000939508	0.000723145	0.00138689	0.00125451	0.00174254	0.00166282
ANS	anthranilate synthase	gln-L[c] + chor[c] -> glu-L[c] + pyr[c] + h[c] + anth[c]	Phenylalanine Tyrosine Tryptophan Metabolism	0.000809845	0.000809845	0.000939508	0.000723145	0.00138689	0.00125451	0.00174254	0.00166282
CHORM	chorismate mutase	chor[c] -> pphn[c]	Phenylalanine Tyrosine Tryptophan Metabolism	0.00321371	0.00321371	0.00372825	0.00286966	0.0055036	0.00497826	0.00691491	0.00659857
CHORS	chorismate synthase	3psme[c] -> pi[c] + chor[c]	Phenylalanine Tyrosine Tryptophan Metabolism	0.00445817	0.00445817	0.00517196	0.00398089	0.0076348	0.00690603	0.00959262	0.00915378
DDPA	3 deoxy D arabino heptulosonate 7 phosphate synthetase	h2o[c] + pep[c] + e4p[c] -> pi[c] + 2dda7p[c]	Phenylalanine Tyrosine Tryptophan Metabolism	0.00445817	0.00445817	0.00517196	0.00398089	0.0076348	0.00690603	0.00959262	0.00915378
DHQD	3 dehydroquinate dehydratase	3dhq[c] <=> h2o[c] + 3dhsk[c]	Phenylalanine Tyrosine Tryptophan Metabolism	0.00445817	0.00445817	0.00517196	0.00398089	0.0076348	0.00690603	0.00959262	0.00915378
DHQS	3 dehydroquinate synthase	2dda7p[c] -> pi[c] + 3dhq[c]	Phenylalanine Tyrosine Tryptophan Metabolism	0.00445817	0.00445817	0.00517196	0.00398089	0.0076348	0.00690603	0.00959262	0.00915378
IGPS	indole 3 glycerol phosphate synthase	h[c] + 2cpr5p[c] -> h2o[c] + co2[c] + 3ig3p[c]	Phenylalanine Tyrosine Tryptophan Metabolism	0.000809845	0.000809845	0.000939508	0.000723145	0.00138689	0.00125451	0.00174254	0.00166282
PEAMNO	Phenethylamine oxidase	h2o[c] + o2[c] + peamn[c] -> nh4[c] + h2o2[c] + pacald[c]	Phenylalanine Tyrosine Tryptophan Metabolism	2.09292e-22	0	4.02295e-21	0	9.35635e-22	0	3.71102e-21	9.70114e-22
PHYCBOXL	L Phenylalanine carboxy lyase	h[c] + phe-L[c] -> co2[c] + peamn[c]	Phenylalanine Tyrosine Tryptophan Metabolism	0	0	0	0	0	0	0	0
PPND	prephenate dehydrogenase	nad[c] + pphn[c] -> co2[c] + nadh[c] + 34hpp[c]	Phenylalanine Tyrosine Tryptophan Metabolism	0.00127795	0.00127795	0.00148256	0.00114114	0.00218854	0.00197963	0.00274975	0.00262396
PPNDH	prephenate dehydratase	h[c] + pphn[c] -> h2o[c] + co2[c] + phpyr[c]	Phenylalanine Tyrosine Tryptophan Metabolism	3.02604	3.02604	3.45898	4.19784	4.09658	4.62885	3.14329	3.78506
PSCVT	3 phosphoshikimate 1 carboxyvinyltransferase	pep[c] + skm5p[c] <=> pi[c] + 3psme[c]	Phenylalanine Tyrosine Tryptophan Metabolism	0.00445817	0.00445817	0.00517196	0.00398089	0.0076348	0.00690603	0.00959262	0.00915378
SHK3Dr	shikimate dehydrogenase	h[c] + nadph[c] + 3dhsk[c] <=> nadp[c] + skm[c]	Phenylalanine Tyrosine Tryptophan Metabolism	0.00445817	0.00445817	0.00517196	0.00398089	0.0076348	0.00690603	0.00959262	0.00915378
SHKK	shikimate kinase	atp[c] + skm[c] -> h[c] + adp[c] + skm5p[c]	Phenylalanine Tyrosine Tryptophan Metabolism	0.00445817	0.00445817	0.00517196	0.00398089	0.0076348	0.00690603	0.00959262	0.00915378
TRPS1	tryptophan synthase indoleglycerol phosphate	ser-L[c] + 3ig3p[c] -> h2o[c] + g3p[c] + trp-L[c]	Phenylalanine Tyrosine Tryptophan Metabolism	0.000539435	0.000540063	0.00062604	0.000482259	0.000924797	0.000834656	0.00116132	0.00110871
TRPS2	tryptophan synthase indole	ser-L[c] + indole[c] -> h2o[c] + trp-L[c]	Phenylalanine Tyrosine Tryptophan Metabolism	0.00027041	0.000269783	0.000313468	0.000240887	0.000462095	0.000419852	0.000581216	0.000554107
TRPS3	tryptophan synthase indoleglycerol phosphate	3ig3p[c] -> g3p[c] + indole[c]	Phenylalanine Tyrosine Tryptophan Metabolism	0.00027041	0.000269783	0.000313468	0.000240887	0.000462095	0.000419852	0.000581216	0.000554107
PreDeh	Prephenate Dehydratase	pphn[c] <=> h2o[c] + co2[c] + phpyr[c]	Phenylalanine Tyrosine Tryptophan Metabolism	-3.02411	-3.02411	-3.45673	-4.19611	-4.09327	-4.62585	-3.13913	-3.78108
AGPAT160190	1 hexadecanoyl sn glycerol 3 phosphate O acyltransferase	mstrACP[c] + 1hdecg3p[c] -> ACP[c] + pa160190[c]	PIM Biosynthesis	0.00164581	0.00164581	0.00190931	0.00146961	0.00281851	0.00254947	0.00354127	0.00337927
CDPPT160190	CDP diacylglycerol inositon 3 phosphatidyltransferase	inost[c] + cdpc16c19g[c] -> h[c] + cmp[c] + ptd1ino160190[c]	PIM Biosynthesis	0.000653985	0.000653985	0.000758693	0.000583971	0.00111998	0.00101307	0.00140718	0.0013428
DASYN160190	CDP diacylglycerol synthetase C160 C190	h[c] + ctp[c] + pa160190[c] -> ppi[c] + cdpc16c19g[c]	PIM Biosynthesis	0.00137224	0.00137224	0.00159194	0.00122533	0.00235001	0.00212569	0.00295263	0.00281756
G16MTM1	Glycolipid 1 6 alpha D mannosyltransferase	gdpmann[c] + ptd1ino160190[c] -> h[c] + gdp[c] + PIM1[c]	PIM Biosynthesis	0.000653985	0.000653985	0.000758693	0.000583971	0.00111998	0.00101307	0.00140718	0.0013428
G16MTM10	Glycolipid 16 alpha D mannosyltransferase	gdpmann[c] + PIM5[c] -> h[c] + gdp[c] + PIM6[c]	PIM Biosynthesis	4.64401e-05	4.64401e-05	5.38756e-05	4.14684e-05	7.95306e-05	7.19391e-05	9.99249e-05	9.53536e-05
G16MTM2	Glycolipid 16 alpha D mannosyltransferase	gdpmann[c] + Ac1PIM1[c] -> h[c] + gdp[c] + Ac1PIM2[c]	PIM Biosynthesis	0.000162275	0.00016201	0.00018833	0.000144619	0.000277916	0.000251603	0.000348996	0.000333177
G16MTM4	Glycolipid 16 alpha D mannosyltransferase	decdman1p-tb[c] + Ac1PIM2[c] -> h[c] + decd-tb[c] + Ac1PIM3[c]	PIM Biosynthesis	0.000102458	0.000102458	0.000118862	9.14892e-05	0.000175464	0.000158715	0.000220458	0.000210373
G16MTM5	Glycolipid 16 alpha D mannosyltransferase	decdman1p-tb[c] + Ac1PIM3[c] -> h[c] + decd-tb[c] + Ac1PIM4[c]	PIM Biosynthesis	4.8734e-05	4.8734e-05	5.65367e-05	4.35167e-05	8.34589e-05	7.54924e-05	0.000104861	0.000100063
G16MTM6	Glycolipid 16 alpha D mannosyltransferase	gdpmann[c] + PIM1[c] -> h[c] + gdp[c] + PIM2[c]	PIM Biosynthesis	0.000340518	0.000340783	0.000394964	0.000304346	0.000583137	0.000527259	0.00073286	0.000699187
G16MTM7	Glycolipid 16 alpha D mannosyltransferase	gdpmann[c] + PIM2[c] -> h[c] + gdp[c] + PIM3[c]	PIM Biosynthesis	0.00021715	0.00021715	0.000251917	0.000193902	0.000371878	0.000336381	0.00046724	0.000445865
G16MTM8	Glycolipid 16 alpha D mannosyltransferase	gdpmann[c] + PIM3[c] -> h[c] + gdp[c] + PIM4[c]	PIM Biosynthesis	0.000153848	0.000153848	0.00017848	0.000137378	0.000263471	0.000238322	0.000331034	0.00031589
G16MTM9	Glycolipid 16 alpha D mannosyltransferase	PIM4[c] + gdpmann[c] -> h[c] + gdp[c] + PIM5[c]	PIM Biosynthesis	9.73875e-05	9.73875e-05	0.00011298	8.69614e-05	0.00016678	0.00015086	0.000209548	0.000199962
MANAT1	mannosyl acyl transferase	pmtcoa[c] + PIM1[c] -> coa[c] + Ac1PIM1[c]	PIM Biosynthesis	0.000229923	0.000229658	0.000266809	0.000205025	0.000393766	0.000356395	0.000494554	0.000472076
MANAT2	mannosyl acyl transferase	pmtcoa[c] + PIM2[c] -> coa[c] + Ac1PIM2[c]	PIM Biosynthesis	5.13337e-05	5.15985e-05	5.94792e-05	4.61212e-05	8.78975e-05	7.92914e-05	0.000110624	0.000105417
MANAT3	mannosyl acyl transferase	pmtcoa[c] + Ac1PIM2[c] -> coa[c] + Ac2PIM2[c]	PIM Biosynthesis	5.12693e-05	5.12693e-05	5.94779e-05	4.57805e-05	8.78007e-05	7.94197e-05	0.000110316	0.000105269
CDPMEK	4 cytidine 5 diphospho 2 C methyl D erythritol kinase	atp[c] + 4c2me[c] -> h[c] + adp[c] + 2p4c2me[c]	Polyprenyl Metabolism	0.00208498	0.00208498	0.0024188	0.00186177	0.00357061	0.00322978	0.00448623	0.004281
DCPDP	decaprenyl diphosphatase	h2o[c] + decdp-tb[c] -> h[c] + decd-tb[c] + pi[c]	Polyprenyl Metabolism	0	0	0	0	0	0	8.7503e-21	0
DCPDPS	Decaprenyl diphosphate synthase	7 ipdp[c] + frdp[c] -> 7 ppi[c] + decdp-tb[c]	Polyprenyl Metabolism	0	1.59198e-21	0	2.11123e-20	1.1169e-21	2.53819e-20	0	3.24134e-21
DPPS	decaprenyl synthase	7 ipdp[c] + frdp[c] -> 7 ppi[c] + decdp[c]	Polyprenyl Metabolism	5.45128e-22	0	5.08314e-21	0	0	0	1.88966e-21	0
DXPRIi	1 deoxy D xylulose reductoisomerase	h[c] + nadph[c] + dxyl5p[c] -> nadp[c] + 2me4p[c]	Polyprenyl Metabolism	0.00208498	0.00208498	0.0024188	0.00186177	0.00357061	0.00322978	0.00448623	0.004281
DXPS	1 deoxy D xylulose 5 phosphate synthase	pyr[c] + h[c] + g3p[c] -> co2[c] + dxyl5p[c]	Polyprenyl Metabolism	0.00208498	0.00208498	0.0024188	0.00186177	0.00357061	0.00322978	0.00448623	0.004281
GRTT	geranyltranstransferase	ipdp[c] + grdp[c] -> ppi[c] + frdp[c]	Polyprenyl Metabolism	0.000189543	0.000189543	0.000219891	0.000169251	0.000324601	0.000293616	0.000407839	0.000389182
IPDDI	isopentenyl diphosphate D isomerase	ipdp[c] <=> dmpp[c]	Polyprenyl Metabolism	0.000189543	0.000189543	0.000219891	0.000169251	0.000324601	0.000293616	0.000407839	0.000389182
IPDPS	1 hydroxy 2 methyl 2 E butenyl 4 diphosphate reductase ipdp	h[c] + nadh[c] + h2mb4p[c] -> h2o[c] + nad[c] + ipdp[c]	Polyprenyl Metabolism	5.38803e-22	0	0	1.09196e-20	4.30271e-21	0	8.33808e-22	0
MECDPDH	2C methyl D erythritol 2 4 cyclodiphosphate dehydratase	h[c] + 2mecdp[c] -> h2o[c] + h2mb4p[c]	Polyprenyl Metabolism	4.78005e-22	2.80294e-22	0	0	0	0	1.42551e-21	0
MECDPS	2 C methyl D erythritol 2 4 cyclodiphosphate synthase	2p4c2me[c] -> cmp[c] + 2mecdp[c]	Polyprenyl Metabolism	0.00208498	0.00208498	0.0024188	0.00186177	0.00357061	0.00322978	0.00448623	0.004281
MEPCT	2 C methyl D erythritol 4 phosphate cytidylyltransferase	h[c] + ctp[c] + 2me4p[c] -> ppi[c] + 4c2me[c]	Polyprenyl Metabolism	0.00208498	0.00208498	0.0024188	0.00186177	0.00357061	0.00322978	0.00448623	0.004281
UDPDPS	undecaprenyl diphosphate synthase	ipdp[c] + decdp[c] -> ppi[c] + udcpdp[c]	Polyprenyl Metabolism	2.8276e-22	0	1.11086e-20	0	0	0	1.6972e-21	0
UDPDPS2	undecaprenyl diphosphate synthase	ipdp[c] + decdp-tb[c] -> ppi[c] + udcpdp[c]	Polyprenyl Metabolism	5.52656e-20	1.14667e-20	3.87219e-19	5.67101e-20	1.01702e-19	0	0	1.70551e-20
HMEDS	E 4 hydroxy 3 methylbut 2 enyl diphosphate synthase	2mecdp[c] + 2 fdxrd[c] -> h2o[c] + 2 fdxox[c] + hmbpp[c]	Polyprenyl Metabolism	0.00208498	0.00208498	0.0024188	0.00186177	0.00357061	0.00322978	0.00448623	0.004281
HMEDR	E 4 hydroxy 3 methylbut 2 en 1 yl diphosphate reductase	h[c] + nadh[c] + hmbpp[c] -> h2o[c] + nad[c] + ipdp[c]	Polyprenyl Metabolism	0.00208498	0.00208498	0.0024188	0.00186177	0.00357061	0.00322978	0.00448623	0.004281
FRTT	Farnesyltranstransferase	3 h[c] + ipdp[c] + frdp[c] -> ppi[c] + ggdp[c]	Polyprenyl Metabolism	0.000189543	0.000189543	0.000219891	0.000169251	0.000324601	0.000293616	0.000407839	0.000389182
UCE_1	Uncharacterized Enzyme	3 h[c] + ipdp[c] + ggdp[c] -> ppi[c] + ptdp[c]	Polyprenyl Metabolism	1.01371e-21	0	0	1.1418e-19	0	3.6893e-19	3.6619e-21	1.37893e-21
PRTT	Trans Pentaprenyltrantransferase	3 h[c] + ipdp[c] + ptdp[c] -> ppi[c] + hpdp[c]	Polyprenyl Metabolism	0	1.07711e-21	1.36536e-21	9.90229e-20	4.41796e-22	2.20186e-19	0	4.36561e-22
HTPS	Heptaprenyl pyrophosphate synthase	3 h[c] + ipdp[c] + hpdp[c] -> ppi[c] + htdp[c]	Polyprenyl Metabolism	0	3.45602e-22	0	2.01441e-20	1.48237e-22	0	1.21001e-22	-9.40395e-38
IPDPUDCT	IPDP undecaprenylcistransferase	7 ipdp[c] + ggdp[c] -> 7 ppi[c] + udcpdp[c]	Polyprenyl Metabolism	0.000189543	0.000189543	0.000219891	0.000169251	0.000324601	0.000293616	0.000407839	0.000389182
ADCPS2	adenosylcobinamide phosphate synthase	atp[c] + adcobhex[c] + applp[c] -> h[c] + pi[c] + adp[c] + adocbip[c]	Porphyrin Metabolism	0	1.31103e-22	0	3.42427e-20	0	3.76303e-20	7.21927e-23	0
ADCYRS	adenosylcobyric acid synthase glutamine hydrolysing	4 atp[c] + 4 h2o[c] + 4 gln-L[c] + adcobdam[c] -> 4 glu-L[c] + 4 h[c] + 4 pi[c] + 4 adp[c] + adcobhex[c]	Porphyrin Metabolism	2.80451e-22	1.09378e-20	9.02643e-21	6.04613e-19	5.5696e-21	1.93003e-18	2.64704e-21	0
ADOCBIK	Adenosyl cobinamide kinase	atp[c] + adocbi[c] -> h[c] + adp[c] + adocbip[c]	Porphyrin Metabolism	0	1.10952e-20	4.98833e-21	5.77583e-19	0	2.20719e-18	8.41835e-23	0
ADOCBLS	Adenosylcobalamin 5 phosphate synthase	agdpcbi[c] + rdmbzi[c] -> h[c] + gmp[c] + adocbl[c]	Porphyrin Metabolism	0	1.41024e-20	2.86136e-21	5.90352e-19	3.76054e-21	2.03863e-18	3.08361e-21	0
CBIAT	Cobinamide adenyltransferase	atp[c] + h[c] + cbi[c] <=> adocbi[c] + pppi[c]	Porphyrin Metabolism	-6.89752e-22	-1.59297e-21	-2.55826e-21	9.25953e-21	-2.20374e-21	-8.19133e-20	-2.47454e-22	-1.48806e-21
CBLAT	cob I alamin adenosyltransferase	atp[c] + h[c] + cbl1[c] <=> pppi[c] + adocbl[c]	Porphyrin Metabolism	-5.9645e-23	-1.20492e-20	-8.84336e-21	-5.25738e-19	-2.90622e-21	-1.86568e-18	-1.83891e-21	3.5628e-21
COCHL	cobaltochelatase	atp[c] + h2o[c] + hgbam[c] + cobalt2[c] -> 2 h[c] + pi[c] + adp[c] + co2dam[c]	Porphyrin Metabolism	0	1.18824e-20	5.17349e-21	6.00438e-19	2.55363e-21	2.35708e-18	1.21505e-21	0
CPC2MT	precorrin 2 C20 methyltransferase	amet[c] + copre2[c] -> h[c] + ahcys[c] + copre3[c]	Porphyrin Metabolism	9.8476e-22	3.25104e-21	3.31548e-20	0	3.8466e-20	0	3.00951e-22	2.29664e-21
CPC3MT	precorrin 3B C17 methyltransferase	amet[c] + copre3[c] -> ahcys[c] + copre4[c]	Porphyrin Metabolism	2.85333e-22	6.11706e-21	8.23986e-20	8.29509e-20	5.28153e-20	2.26103e-19	2.78956e-21	2.71121e-21
CPC4MT	precorrin 4 C11 methyltransferase	amet[c] + copre4[c] -> h[c] + ahcys[c] + copre5[c]	Porphyrin Metabolism	1.96447e-22	5.13442e-21	1.96102e-20	1.28589e-19	1.58083e-20	2.20915e-19	2.61522e-21	3.96332e-21
CPC6MT	precorrin 6Y C5 15 methyltransferase decarboxylating	2 amet[c] + codhpre6[c] -> h[c] + co2[c] + 2 ahcys[c] + copre8[c]	Porphyrin Metabolism	0	3.24906e-22	0	7.13912e-20	0	7.73755e-19	0	0
CPC6R	precorrin 6A reductase	h[c] + nadph[c] + copre6[c] -> nadp[c] + codhpre6[c]	Porphyrin Metabolism	0	1.68878e-22	0	7.81204e-20	0	5.47566e-19	0	0
CPC8MM	precorrin 8X methylmutase	copre8[c] <=> cobya[c]	Porphyrin Metabolism	5.95052e-22	-3.51132e-23	8.97636e-22	-9.97465e-21	1.26981e-21	2.00034e-19	1.20035e-21	-5.19732e-22
CPPPGO	coproporphyrinogen oxidase O2 required	2 h[c] + o2[c] + cpppg3[c] -> 2 h2o[c] + 2 co2[c] + pppg9[c]	Porphyrin Metabolism	3.99708e-21	4.12945e-21	8.55917e-21	2.58742e-19	9.19083e-21	8.50535e-19	0	6.29104e-21
FCLT	Ferrochelatase	ppp9[c] + fe2[c] -> 2 h[c] + pheme[c]	Porphyrin Metabolism	0	0	1.12183e-21	2.66739e-20	1.61283e-21	0	1.65599e-19	1.56056e-21
FCLT2	Ferrochelatase	ppp9[c] + fmcbtt[c] -> 2 h[c] + mcbtt[c] + pheme[c]	Porphyrin Metabolism	1.28663e-21	1.63521e-21	0	0	0	1.44265e-19	0	-4.70198e-38
G1SATi	glutamate 1 semialdehyde aminotransferase	glu1sa[c] -> 5aop[c]	Porphyrin Metabolism	1.65744e-24	0	1.38736e-23	0	5.38756e-23	0	0	1.9191e-22
HMBS	hydroxymethylbilane synthase	h2o[c] + 4 ppbng[c] -> 4 nh4[c] + hmbil[c]	Porphyrin Metabolism	0	4.39738e-21	3.59058e-21	3.11385e-19	0	8.36148e-19	0	0
PPBNGS	porphobilinogen synthase	2 5aop[c] -> h[c] + 2 h2o[c] + ppbng[c]	Porphyrin Metabolism	0	3.38732e-21	0	2.17486e-19	0	8.37404e-19	0	0
PPPGO	protoporphyrinogen oxidase aerobic	1.5 o2[c] + pppg9[c] -> 3 h2o[c] + ppp9[c]	Porphyrin Metabolism	4.40528e-21	0	8.16585e-21	0	6.61015e-21	0	2.82737e-21	9.80281e-22
SHCHF	sirohydrochlorin ferrochetalase	scl[c] + fe2[c] -> 3 h[c] + sheme[c]	Porphyrin Metabolism	3.35207e-22	0	0	1.39778e-19	4.2102e-21	1.41547e-19	0	7.33062e-22
SHCHF3	sirohydrochlorin ferrochetalase mycobactin	scl[c] + fmcbtt[c] -> 3 h[c] + sheme[c] + mcbtt[c]	Porphyrin Metabolism	0	2.1499e-21	0	0	0	3.86712e-19	4.74243e-22	0
UPP3MT	uroporphyrinogen methyltransferase	2 amet[c] + uppg3[c] -> h[c] + 2 ahcys[c] + dscl[c]	Porphyrin Metabolism	0	9.23025e-21	0	4.06689e-19	0	1.71097e-18	0	0
UPP3S	uroporphyrinogen III synthase	hmbil[c] -> h2o[c] + uppg3[c]	Porphyrin Metabolism	7.13781e-23	8.49271e-21	4.53738e-21	4.03909e-19	2.43503e-21	1.3553e-18	1.04021e-22	0
UPPDC1	uroporphyrinogen decarboxylase uroporphyrinogen III	4 h[c] + uppg3[c] -> 4 co2[c] + cpppg3[c]	Porphyrin Metabolism	3.08465e-21	1.05139e-21	4.22659e-21	1.17071e-21	3.92978e-21	2.35937e-20	0	3.33473e-21
UPPDC2	uroporphyrinogen decarboxylase uroporphyrinogen I	4 h[c] + uppg1[c] -> 4 co2[c] + cpppg1[c]	Porphyrin Metabolism	3.02738e-22	0	0	4.09089e-21	0	0	0	0
2MCD	2 Methylcitrate dehydratase	2mcit[c] -> h2o[c] + 2mcacn[c]	Propanoate Metabolism	0	2.82437e-21	0	0	0	1.61646e-19	0	0
2MCS	2 Methylcitrate synthase	h2o[c] + oaa[c] + ppcoa[c] -> h[c] + coa[c] + 2mcit[c]	Propanoate Metabolism	7.04882e-22	1.68901e-21	0	0	0	2.50017e-20	0	9.43377e-22
2MID	2 Methylisocitrate dehydratase	h2o[c] + 2mcacn[c] -> micit[c]	Propanoate Metabolism	9.41821e-22	2.5429e-21	0	0	0	0	0	0
2MIL	2 Methylisocitrate lyase	micit[c] -> pyr[c] + succ[c]	Propanoate Metabolism	6.05494e-22	2.53477e-21	0	0	0	9.16795e-20	0	0
ADA	Adenosine deaminase	h[c] + h2o[c] + adn[c] -> nh4[c] + ins[c]	Purine Metabolism	5.59905e-21	0	2.32448e-20	1.85094e-19	1.36511e-20	9.54758e-20	0	0
ADK1	adenylate kinase	atp[c] + amp[c] <=> 2 adp[c]	Purine Metabolism	-0.206365	-0.206365	-0.211338	-0.156625	-0.0997312	-0.13583	-0.03434	-0.0416093
ADK2	adenylate kinase Inorganic triphosphate	amp[c] + pppi[c] <=> ppi[c] + adp[c]	Purine Metabolism	-1.53034e-22	-1.40225e-21	6.62672e-21	1.13425e-19	6.58245e-21	4.54592e-19	-3.26223e-21	-3.6305e-21
ADNCYC	adenylate cyclase	atp[c] -> ppi[c] + camp[c]	Purine Metabolism	1.02141e-22	0	1.59395e-20	0	9.17968e-21	4.48088e-19	4.20715e-21	2.10015e-22
ADPT	adenine phosphoribosyltransferase	prpp[c] + ade[c] -> amp[c] + ppi[c]	Purine Metabolism	0.000874193	0.000874193	0.00101416	0.000780605	0.00149709	0.00135419	0.001881	0.00179495
ADSK	adenylyl sulfate kinase	atp[c] + aps[c] -> h[c] + adp[c] + paps[c]	Purine Metabolism	0.00259566	0.00259566	0.00301124	0.162486	0.00444517	0.00402086	0.00558506	0.00532956
ADSL1r	adenylsuccinate lyase	dcamp[c] <=> fum[c] + amp[c]	Purine Metabolism	0.00737002	0.00737002	0.00855001	0.006581	0.0126215	0.0114167	0.015858	0.0151326
ADSL2r	adenylosuccinate lyase	25aics[c] <=> fum[c] + aicar[c]	Purine Metabolism	0.0158086	0.0158086	0.0183397	0.0141162	0.0270729	0.0244886	0.0340153	0.0324592
ADSS	adenylosuccinate synthase	asp-L[c] + gtp[c] + imp[c] -> 2 h[c] + pi[c] + gdp[c] + dcamp[c]	Purine Metabolism	0.00737002	0.00737002	0.00855001	0.006581	0.0126215	0.0114167	0.015858	0.0151326
AICART	phosphoribosylaminoimidazolecarboxamide formyltransferase	10fthf[c] + aicar[c] <=> thf[c] + fprica[c]	Purine Metabolism	0.00867895	0.00867965	0.0100692	0.00774994	0.0148633	0.0134451	0.0186747	0.0178208
AICART2	phosphoribosylaminoimidazolecarboxamide formyltransferase 2	atp[c] + for[c] + aicar[c] <=> pi[c] + adp[c] + fprica[c]	Purine Metabolism	0.00876419	0.00876349	0.0101667	0.00782578	0.0150088	0.0135756	0.0188576	0.0179945
AIRCr	phosphoribosylaminoimidazole carboxylase	co2[c] + air[c] <=> h[c] + 5aizc[c]	Purine Metabolism	0.0158086	0.0158086	0.0183397	0.0141162	0.0270729	0.0244886	0.0340153	0.0324592
ATPS4r	ATP synthase four protons for one ATP	pi[c] + adp[c] + 4 h[e] <=> atp[c] + 3 h[c] + h2o[c]	Purine Metabolism	0.275924	0.275924	0.348867	0.374072	1.52452	1.42412	2.29505	2.29191
CYO1b	cytochrome c oxidase 2 protons	0.5 o2[c] + 2 focytc[c] -> h2o[c] + 2 ficytc[c]	Purine Metabolism	0.150632	0.150631	0.14757	0.157004	0.515678	0.552908	0.853517	0.879949
DGK1	deoxyguanylate kinase dGMPATP	atp[c] + dgmp[c] <=> adp[c] + dgdp[c]	Purine Metabolism	-0.000267976	-0.000267976	-0.000310882	-0.000239288	-0.00045892	-0.000415115	-0.000576603	-0.000550225
GARFT	phosphoribosylglycinamide formyltransferase	10fthf[c] + gar[c] <=> h[c] + thf[c] + fgam[c]	Purine Metabolism	0.0158086	0.0158086	0.0183397	0.0141162	0.0270729	0.0244886	0.0340153	0.0324592
GK1	guanylate kinase GMPATP	atp[c] + gmp[c] <=> adp[c] + gdp[c]	Purine Metabolism	0.000267976	0.000267976	0.000310882	0.000239288	0.00045892	0.000415115	0.000576603	0.000550225
GLUPRT	glutamine phosphoribosyldiphosphate amidotransferase	h2o[c] + gln-L[c] + prpp[c] -> glu-L[c] + ppi[c] + pram[c]	Purine Metabolism	0.0158086	0.0158086	0.0183397	0.0141162	0.0270729	0.0244886	0.0340153	0.0324592
GMPS2	GMP synthase	atp[c] + h2o[c] + gln-L[c] + xmp[c] -> glu-L[c] + amp[c] + ppi[c] + 2 h[c] + gmp[c]	Purine Metabolism	0.0100731	0.0100731	0.0116859	0.00899472	0.0172506	0.015604	0.0216743	0.0206827
GTPDPK	GTP diphosphokinase	atp[c] + gtp[c] -> amp[c] + h[c] + gdptp[c]	Purine Metabolism	8.29632e-22	4.49851e-21	0	9.51297e-20	3.15288e-24	2.22192e-20	6.10845e-22	0
GTPH1	GTP diphosphohydrolase	2 h2o[c] + gtp[c] -> 2 h[c] + 2 pi[c] + gmp[c]	Purine Metabolism	2.51254e-22	0	0	2.13521e-20	0	2.22565e-20	5.38406e-21	3.07617e-22
GUACYC	guanylate cyclase	gtp[c] -> ppi[c] + 35cgmp[c]	Purine Metabolism	0	1.68054e-21	0	1.44596e-19	0	8.33109e-19	0	1.28094e-21
HXPRT	hypoxanthine phosphoribosyltransferase Hypoxanthine	prpp[c] + hxan[c] -> ppi[c] + imp[c]	Purine Metabolism	0	0	-3.76158e-37	0	7.73073e-21	0	2.58253e-21	0
IMPC	IMP cyclohydrolase	h2o[c] + imp[c] <=> fprica[c]	Purine Metabolism	-0.0174431	-0.0174431	-0.0202359	-0.0155757	-0.0298721	-0.0270207	-0.0375323	-0.0358153
IMPD	IMP dehydrogenase	h2o[c] + nad[c] + imp[c] -> h[c] + nadh[c] + xmp[c]	Purine Metabolism	0.0100731	0.0100731	0.0116859	0.00899472	0.0172506	0.015604	0.0216743	0.0206827
INSH	Inosine hydrolase	h2o[c] + ins[c] -> rib-D[c] + hxan[c]	Purine Metabolism	0.000874193	0.000874193	0.00101416	0.000780605	0.00149709	0.00135419	0.001881	0.00179495
NTPTP1	Nucleoside triphosphate tripolyhydrolase	h2o[c] + dgtp[c] -> pppi[c] + dgsn[c]	Purine Metabolism	2.83781e-23	1.65262e-22	7.28318e-21	6.42769e-20	0	0	4.02072e-21	0
NTPTP2	Nucleoside triphosphate tripolyhydrolase	h2o[c] + gtp[c] -> pppi[c] + gsn[c]	Purine Metabolism	0	8.5647e-23	0	0	6.48497e-22	3.19624e-19	0	0
PDE1	3 5 cyclic nucleotide phosphodiesterase	h2o[c] + camp[c] -> amp[c] + h[c]	Purine Metabolism	0	2.46846e-22	6.44662e-21	0	4.79256e-21	8.88952e-19	6.16933e-21	0
PDE4	3 5 cyclic nucleotide phosphodiesterase	h2o[c] + 35cgmp[c] -> h[c] + gmp[c]	Purine Metabolism	3.08401e-22	5.98045e-22	0	4.80167e-20	0	5.91e-19	2.67716e-21	1.22715e-21
PPK2	polyphosphate kinase	atp[c] + ppi[c] -> adp[c] + pppi[c]	Purine Metabolism	1.61039e-22	4.63497e-22	0	2.11505e-20	4.10916e-21	1.57935e-19	0	4.26414e-22
PRAGSr	phosphoribosylglycinamide synthase	atp[c] + gly[c] + pram[c] <=> h[c] + pi[c] + adp[c] + gar[c]	Purine Metabolism	0.0158086	0.0158086	0.0183397	0.0141162	0.0270729	0.0244886	0.0340153	0.0324592
PRAIS	phosphoribosylaminoimidazole synthase	atp[c] + fpram[c] -> 2 h[c] + pi[c] + adp[c] + air[c]	Purine Metabolism	0.0158086	0.0158086	0.0183397	0.0141162	0.0270729	0.0244886	0.0340153	0.0324592
PRASCS	phosphoribosylaminoimidazolesuccinocarboxamide synthase	atp[c] + asp-L[c] + 5aizc[c] <=> h[c] + pi[c] + adp[c] + 25aics[c]	Purine Metabolism	0.0158086	0.0158086	0.0183397	0.0141162	0.0270729	0.0244886	0.0340153	0.0324592
PRFGS	phosphoribosylformylglycinamidine synthase	atp[c] + h2o[c] + gln-L[c] + fgam[c] -> glu-L[c] + h[c] + pi[c] + adp[c] + fpram[c]	Purine Metabolism	0.0158086	0.0158086	0.0183397	0.0141162	0.0270729	0.0244886	0.0340153	0.0324592
PUNP1	purine nucleoside phosphorylase Adenosine	pi[c] + adn[c] <=> ade[c] + r1p[c]	Purine Metabolism	0.000874193	0.000874193	0.00101416	0.000780605	0.00149709	0.00135419	0.001881	0.00179495
PUNP2	purine nucleoside phosphorylase Deoxyadenosine	pi[c] + dad-2[c] <=> ade[c] + 2dr1p[c]	Purine Metabolism	2.96717e-21	-4.44445e-22	1.75383e-20	1.39363e-19	-2.205e-20	3.66044e-19	-4.97796e-21	3.43661e-21
PUNP3	purine nucleoside phosphorylase Guanosine	pi[c] + gsn[c] <=> gua[c] + r1p[c]	Purine Metabolism	1.5031e-21	-3.76816e-21	2.06274e-20	-5.54539e-20	1.21147e-20	-4.00981e-19	4.28652e-21	2.20573e-21
PUNP4	purine nucleoside phosphorylase Deoxyguanosine	pi[c] + dgsn[c] <=> gua[c] + 2dr1p[c]	Purine Metabolism	9.51097e-22	1.21379e-21	6.44126e-21	1.16042e-19	-8.80398e-23	1.38434e-20	8.94092e-22	-1.10898e-21
PUNP5	purine nucleoside phosphorylase Inosine	pi[c] + ins[c] <=> hxan[c] + r1p[c]	Purine Metabolism	-0.000874193	-0.000874193	-0.00101416	-0.000780605	-0.00149709	-0.00135419	-0.001881	-0.00179495
PUNP6	purine nucleoside phosphorylase Deoxyinosine	pi[c] + din[c] <=> hxan[c] + 2dr1p[c]	Purine Metabolism	-1.48841e-21	-2.54233e-22	-1.99773e-21	-2.13914e-19	5.15966e-21	1.13373e-19	1.20123e-21	2.18067e-23
PUNP7	purine nucleoside phosphorylase Xanthosine	pi[c] + xtsn[c] <=> xan[c] + r1p[c]	Purine Metabolism	3.54592e-23	-9.62826e-22	7.44481e-21	-9.09502e-22	-1.66337e-21	2.61318e-19	-5.02919e-21	-2.20761e-22
RNDR1	ribonucleoside diphosphate reductase ADP	adp[c] + trdrd[c] -> h2o[c] + dadp[c] + trdox[c]	Purine Metabolism	0.000140528	0.000140528	0.000163027	0.000125483	0.000240659	0.000217687	0.000302372	0.00028854
RNDR2	ribonucleoside diphosphate reductase GDP	gdp[c] + trdrd[c] -> h2o[c] + dgdp[c] + trdox[c]	Purine Metabolism	0.000267976	0.000267976	0.000310882	0.000239288	0.00045892	0.000415115	0.000576603	0.000550225
RNDR3	ribonucleoside diphosphate reductase CDP	cdp[c] + trdrd[c] -> h2o[c] + trdox[c] + dcdp[c]	Purine Metabolism	0.000268137	0.000268137	0.000311068	0.000239431	0.000459196	0.000415364	0.00057695	0.000550556
RNDR4	ribonucleoside diphosphate reductase UDP	udp[c] + trdrd[c] -> h2o[c] + trdox[c] + dudp[c]	Purine Metabolism	0.000147007	0.000147007	0.000170544	0.000131269	0.000251755	0.000227724	0.000316313	0.000301843
SADT	sulfate adenylyltransferase	atp[c] + h[c] + so4[c] -> ppi[c] + aps[c]	Purine Metabolism	0.00259566	0.00259566	0.00301124	0.162486	0.00444517	0.00402086	0.00558506	0.00532956
TMDPP	thymidine phosphorylase	pi[c] + thymd[c] <=> 2dr1p[c] + thym[c]	Purine Metabolism	-3.05349e-23	-1.84425e-22	1.21473e-21	3.45953e-20	2.59373e-21	2.46035e-19	1.9952e-22	-3.35359e-22
UREA	urease	2 h[c] + h2o[c] + urea[c] -> 2 nh4[c] + co2[c]	Purine Metabolism	0	0	2.0427e-21	1.91803e-20	9.87411e-22	2.20935e-19	0	2.51439e-21
PPPGP	Guanosine Pentaphosphatase	5 h[c] + h2o[c] + gdptp[c] -> pi[c] + gdpdp[c]	Purine Metabolism	6.25036e-22	0	0	0	5.86834e-22	0	1.95363e-21	0
PPGPP	PPGPP-3-pyrophosphohydrolase	h2o[c] + gdpdp[c] -> ppi[c] + gdp[c]	Purine Metabolism	0	3.1383e-21	4.47355e-22	2.13537e-20	0	8.80966e-20	3.69008e-22	2.59102e-22
ADPRDP	ADP ribose diphosphatase	h2o[c] + adprib[c] -> amp[c] + r5p[c]	Purine Metabolism	0	0	0	0	1.55805e-21	0	0	0
ASPCT	aspartate carbamoyltransferase	asp-L[c] + cbp[c] -> h[c] + pi[c] + cbasp[c]	Pyrimidine Metabolism	0.0159224	0.0159224	0.0184717	0.0142178	0.0272678	0.0246649	0.0342601	0.0326928
CBPS	carbamoyl phosphate synthase glutamine hydrolysing	2 atp[c] + h2o[c] + gln-L[c] + hco3[c] -> glu-L[c] + 2 h[c] + pi[c] + 2 adp[c] + cbp[c]	Pyrimidine Metabolism	0.0207684	0.0207684	0.0240936	0.018545	0.0355668	0.0321718	0.0446873	0.042643
CTPS1	CTP synthase NH3	atp[c] + nh4[c] + utp[c] -> 2 h[c] + pi[c] + adp[c] + ctp[c]	Pyrimidine Metabolism	0.0103671	0.0103671	0.0120269	0.00925719	0.017754	0.0160593	0.0223067	0.0212863
CTPS2	CTP synthase glutamine	atp[c] + h2o[c] + gln-L[c] + utp[c] -> glu-L[c] + 2 h[c] + pi[c] + adp[c] + ctp[c]	Pyrimidine Metabolism	0	2.60918e-21	3.15415e-21	3.98528e-20	7.54689e-22	0	0	1.71665e-21
CYTD	cytidine deaminase	h[c] + h2o[c] + cytd[c] -> nh4[c] + uri[c]	Pyrimidine Metabolism	2.56289e-21	1.07031e-21	8.09665e-21	4.10343e-20	3.23562e-21	1.51416e-19	5.47036e-21	1.44434e-21
CYTK1	cytidylate kinase CMP	atp[c] + cmp[c] <=> adp[c] + cdp[c]	Pyrimidine Metabolism	-0.00598341	-0.00598341	-0.0069414	-0.00534285	-0.0102468	-0.00926873	-0.0128745	-0.0122855
CYTK2	cytidylate kinase dCMP	atp[c] + dcmp[c] <=> adp[c] + dcdp[c]	Pyrimidine Metabolism	-0.000268137	-0.000268137	-0.000311068	-0.000239431	-0.000459196	-0.000415364	-0.00057695	-0.000550556
DCTPD	dCTP deaminase	h[c] + h2o[c] + dctp[c] -> nh4[c] + dutp[c]	Pyrimidine Metabolism	0	0	2.43644e-22	1.78635e-20	0	0	0	5.12305e-23
DCTPD2	dCTP deaminase	h[c] + h2o[c] + ctp[c] -> nh4[c] + utp[c]	Pyrimidine Metabolism	4.47037e-22	0	0	0	0	0	0	0
DCYTD	deoxycytidine deaminase	h[c] + h2o[c] + dcyt[c] -> nh4[c] + duri[c]	Pyrimidine Metabolism	0	8.67388e-22	2.3227e-21	6.74849e-20	0	1.51913e-20	1.5245e-21	0
DHORD2	dihydoorotic acid dehydrogenase quinone8	q8[c] + dhor-S[c] -> q8h2[c] + orot[c]	Pyrimidine Metabolism	4.75676e-22	0	2.03149e-21	1.65676e-21	1.10185e-20	0	0.0602519	0.024766
DHORD3	dihydroorotic acid dehydrogenase menaquinone 6	mqn6[c] + dhor-S[c] <=> mql6[c] + orot[c]	Pyrimidine Metabolism	0.0159224	0.0159224	0.0184717	0.0142178	0.0272678	0.0246649	-0.0862449	-0.0168396
DHORD5	dihydroorotic acid menaquinone 8	mqn8[c] + dhor-S[c] -> mql8[c] + orot[c]	Pyrimidine Metabolism	8.53027e-22	0	0	0	4.03086e-21	2.60146e-19	0.0602532	0.0247665
DHORTS	dihydroorotase	h2o[c] + dhor-S[c] <=> h[c] + cbasp[c]	Pyrimidine Metabolism	-0.0159224	-0.0159224	-0.0184717	-0.0142178	-0.0272678	-0.0246649	-0.0342601	-0.0326928
DTMPK	dTMP kinase	atp[c] + dtmp[c] <=> adp[c] + dtdp[c]	Pyrimidine Metabolism	-3.24199e-21	2.30447e-20	1.37234e-20	3.90134e-21	1.03816e-20	2.7117e-19	-4.71105e-21	7.28919e-21
DURIK1	deoxyuridine kinase ATPDeoxyuridine	atp[c] + duri[c] -> h[c] + adp[c] + dump[c]	Pyrimidine Metabolism	0	8.50207e-22	1.6274e-20	0	0	8.02718e-20	0	1.42766e-21
DURIPP	deoxyuridine phosphorylase	pi[c] + duri[c] <=> 2dr1p[c] + ura[c]	Pyrimidine Metabolism	-1.4894e-21	-3.67188e-22	-1.33219e-20	6.80487e-20	1.87226e-20	-1.33094e-19	2.44771e-21	-1.6749e-21
DUTPDP	dUTP diphosphatase	h2o[c] + dutp[c] -> ppi[c] + h[c] + dump[c]	Pyrimidine Metabolism	1.83577e-21	0	2.99463e-21	1.09107e-19	4.71311e-21	1.20371e-35	2.59938e-21	0
NDPK1	nucleoside diphosphate kinase ATPGDP	atp[c] + gdp[c] <=> adp[c] + gtp[c]	Pyrimidine Metabolism	-0.576811	-0.576812	-0.598996	-0.606112	-0.353619	-0.433913	-0.216888	-0.229065
NDPK2	nucleoside diphosphate kinase ATPUDP	atp[c] + udp[c] <=> adp[c] + utp[c]	Pyrimidine Metabolism	0.0162639	0.0162639	0.0188679	0.0145227	0.0278526	0.025194	0.0349949	0.033394
NDPK3	nucleoside diphosphate kinase ATPCDP	atp[c] + cdp[c] <=> adp[c] + ctp[c]	Pyrimidine Metabolism	-0.00625155	-0.00625155	-0.00725247	-0.00558228	-0.010706	-0.0096841	-0.0134514	-0.0128361
NDPK4	nucleoside diphosphate kinase ATPdTDP	atp[c] + dtdp[c] <=> adp[c] + dttp[c]	Pyrimidine Metabolism	0.000124712	0.000124712	0.00014468	0.000111361	0.000213575	0.000193188	0.000268343	0.000256067
NDPK5	nucleoside diphosphate kinase ATPdGDP	atp[c] + dgdp[c] <=> adp[c] + dgtp[c]	Pyrimidine Metabolism	1.02035e-23	4.13885e-21	1.40462e-20	2.94911e-20	3.01461e-21	1.9759e-19	-1.59733e-21	6.11052e-21
NDPK6	nucleoside diphosphate kinase ATPdUDP	atp[c] + dudp[c] <=> adp[c] + dutp[c]	Pyrimidine Metabolism	1.94145e-23	-1.79628e-22	1.67475e-20	7.20821e-20	5.73559e-21	-6.93303e-19	8.14357e-21	-2.97064e-21
NDPK7	nucleoside diphosphate kinase ATPdCDP	atp[c] + dcdp[c] <=> adp[c] + dctp[c]	Pyrimidine Metabolism	9.37657e-22	-1.36547e-21	1.04136e-21	3.41985e-20	-6.47155e-21	-7.22171e-19	-3.4745e-21	-1.24773e-21
NDPK8	nucleoside diphosphate kinase ATPdADP	atp[c] + dadp[c] <=> adp[c] + datp[c]	Pyrimidine Metabolism	-6.20656e-22	2.19275e-21	4.47459e-21	5.04453e-20	3.2695e-21	3.24956e-20	-5.27519e-22	7.03234e-22
NDPK9	nucleoside diphosphate kinase ATPIDP	atp[c] + idp[c] <=> adp[c] + itp[c]	Pyrimidine Metabolism	-0.103183	-0.103183	-0.105669	-0.078313	-0.0498652	-0.0679152	-0.0171729	-0.020804
NTD1	5 nucleotidase dUMP	h2o[c] + dump[c] -> pi[c] + duri[c]	Pyrimidine Metabolism	0	1.66732e-21	7.29295e-21	0	2.03944e-20	0	2.47546e-21	3.27142e-22
NTD2	5 nucleotidase UMP	h2o[c] + ump[c] -> pi[c] + uri[c]	Pyrimidine Metabolism	1.30173e-22	6.88257e-22	0	2.07784e-20	0	1.96347e-19	0	2.82412e-23
NTD4	5 nucleotidase CMP	h2o[c] + cmp[c] -> pi[c] + cytd[c]	Pyrimidine Metabolism	0	8.68717e-22	1.2708e-20	0	0	1.00469e-19	3.23195e-22	0
NTPP4	Nucleoside triphosphate pyrophosphorylase ctp	h2o[c] + ctp[c] -> ppi[c] + h[c] + cmp[c]	Pyrimidine Metabolism	2.07325e-21	4.20375e-22	0	0	7.13548e-21	0	0	0
OMPDC	orotidine 5 phosphate decarboxylase	h[c] + orot5p[c] -> co2[c] + ump[c]	Pyrimidine Metabolism	0.0159224	0.0159224	0.0184717	0.0142178	0.0272678	0.0246649	0.0342601	0.0326928
ORPT	orotate phosphoribosyltransferase	ppi[c] + orot5p[c] <=> prpp[c] + orot[c]	Pyrimidine Metabolism	-0.0159224	-0.0159224	-0.0184717	-0.0142178	-0.0272678	-0.0246649	-0.0342601	-0.0326928
RNTR4	ribonucleoside triphosphate reductase UTP	utp[c] + trdrd[c] -> h2o[c] + trdox[c] + dutp[c]	Pyrimidine Metabolism	1.14563e-21	1.35339e-21	4.73853e-21	0	1.41781e-22	1.36633e-19	8.40041e-22	1.24522e-21
TMDS	thymidylate synthase	mlthf[c] + dump[c] -> dhf[c] + dtmp[c]	Pyrimidine Metabolism	0.000147007	0.000147007	0.000170544	0.000131269	0.000251755	0.000227724	0.000316313	0.000301843
TRDR	thioredoxin reductase NADPH	h[c] + nadph[c] + trdox[c] -> nadp[c] + trdrd[c]	Pyrimidine Metabolism	0.00311302	0.00311302	0.00361144	0.162948	0.00533117	0.00482229	0.00669826	0.00639183
UMPK	UMP kinase	atp[c] + ump[c] <=> adp[c] + udp[c]	Pyrimidine Metabolism	0.0123332	0.0123332	0.0143078	0.0110128	0.021121	0.0191049	0.0265372	0.0253232
UPPRT	uracil phosphoribosyltransferase	prpp[c] + ura[c] -> ppi[c] + ump[c]	Pyrimidine Metabolism	0	0	0	0	9.73324e-21	0	4.21286e-21	0
URIDK2r	uridylate kinase dUMP	atp[c] + dump[c] <=> adp[c] + dudp[c]	Pyrimidine Metabolism	-0.000147007	-0.000147007	-0.000170544	-0.000131269	-0.000251755	-0.000227724	-0.000316313	-0.000301843
URIK2	uridine kinase GTPUridine	gtp[c] + uri[c] -> h[c] + ump[c] + gdp[c]	Pyrimidine Metabolism	2.36749e-21	8.1194e-22	2.40263e-21	0	5.74102e-21	1.30251e-19	0	7.81176e-22
YUMPS	yUMP synthetase	r5p[c] + ura[c] <=> h2o[c] + psd5p[c]	Pyrimidine Metabolism	7.93251e-22	1.14395e-21	1.59132e-20	2.40576e-20	9.64119e-21	7.19397e-20	-2.30212e-22	5.72949e-23
ACACCT	acetyl CoAacetoacetyl CoA transferase	accoa[c] + acac[c] -> ac[c] + aacoa[c]	Pyruvate Metabolism	0.0265	0.0265	0.152317	0.0161078	0.834373	0.492664	1.54061	1.29028
ACACT1r	acetyl CoA C acetyltransferase	2 accoa[c] <=> coa[c] + aacoa[c]	Pyruvate Metabolism	0.000116704	0.000116704	0.000135389	0.00010421	0.00019986	0.000180783	0.000251111	0.000239624
ACALDi	acetaldehyde dehydrogenase acetylating	nad[c] + coa[c] + acald[c] -> h[c] + nadh[c] + accoa[c]	Pyruvate Metabolism	1.99614e-22	2.51659e-22	-7.52316e-37	0	0	0	0	0
ACCOACr	acetyl CoA carboxylase reversible reaction	atp[c] + accoa[c] + hco3[c] <=> h[c] + pi[c] + adp[c] + malcoa[c]	Pyruvate Metabolism	0.260704	0.260704	0.302444	0.232794	0.446466	0.403849	0.560954	0.535292
ACKr	acetate kinase	atp[c] + ac[c] -> adp[c] + actp[c]	Pyruvate Metabolism	1.89797e-21	1.60766e-21	1.25183e-20	5.67881e-20	1.67685e-21	1.59614e-19	0	1.16591e-21
ACPr	acetate phosphatase	atp[c] + actp[c] -> adp[c] + ac[c]	Pyruvate Metabolism	0	0	0	0	0	0	0	0
BDH	R 3 HydroxybutanoateNAD oxidoreductase	nad[c] + bhb[c] <=> h[c] + nadh[c] + acac[c]	Pyruvate Metabolism	-0.000116704	-0.000116704	-0.000135389	-0.00010421	-0.00019986	-0.000180783	-0.000251111	-0.000239624
HOPNTAL	4 hydroxy 2 oxopentanoate aldolase	4h2opntn[c] -> pyr[c] + acald[c]	Pyruvate Metabolism	1.90818e-22	0	0	0	0	0	0	0
INDPYRD	Indole 3 pyruvate decarboxylase	h[c] + indpyr[c] <=> co2[c] + id3acald[c]	Pyruvate Metabolism	-1.29424e-21	1.03029e-21	2.53538e-20	7.96481e-20	1.40675e-20	-2.27421e-19	2.2448e-21	9.87051e-22
LO	L lactate oxidase	o2[c] + lac-L[c] -> h2o[c] + co2[c] + ac[c]	Pyruvate Metabolism	0	0	4.2678e-21	6.85116e-20	0	3.0652e-19	2.88943e-22	1.77483e-22
L_LACD	L Lactate dehydrogenase irreversible	lac-L[c] + 2 ficytc[c] -> pyr[c] + 2 focytc[c]	Pyruvate Metabolism	0	8.80253e-22	0	0	0	0	0	0
L_LACD2	L Lactate dehydrogenase ubiquinone	lac-L[c] + q8[c] -> pyr[c] + q8h2[c]	Pyruvate Metabolism	0	1.4504e-21	0	5.41413e-20	0.165627	0.155539	0.326301	0.331958
L_LACD3	L Lactate dehydrogenase menaquinone	mqn8[c] + lac-L[c] -> pyr[c] + mql8[c]	Pyruvate Metabolism	0.328622	0.328622	0.341633	0.360682	0.312543	0.347105	0.3263	0.331958
MALS	malate synthase	h2o[c] + accoa[c] + glx[c] -> h[c] + coa[c] + mal-L[c]	Pyruvate Metabolism	3.95922e-21	1.28336e-22	1.28327e-20	0	2.53944e-22	3.70806e-20	0	0
ME1	malic enzyme NAD	nad[c] + mal-L[c] -> pyr[c] + co2[c] + nadh[c]	Pyruvate Metabolism	7.92479e-22	9.05279e-22	0	0	5.5527e-21	0	0.409033	0.22526
PFL	pyruvate formate lyase	pyr[c] + coa[c] -> accoa[c] + for[c]	Pyruvate Metabolism	0.337815	0.337815	0.513476	0.294094	1.36751	0.974913	2.21047	1.92949
PPDK	Pyruvate phosphate dikinase	pyr[c] + atp[c] + pi[c] -> amp[c] + ppi[c] + h[c] + pep[c]	Pyruvate Metabolism	5.11782e-22	1.65488e-21	1.07993e-21	6.81229e-20	0	1.69244e-19	0	2.80871e-21
PTAr	phosphotransacetylase	pi[c] + accoa[c] <=> coa[c] + actp[c]	Pyruvate Metabolism	-3.00183e-21	-1.97385e-21	-6.7075e-20	-6.41664e-20	-5.80079e-20	-1.01374e-19	2.0116e-21	-2.37444e-21
2O4EH	2-oxopent-4-enoate hydratase	h2o[c] + 2h24pdn[c] -> 4h2opntn[c]	Pyruvate Metabolism	6.79195e-22	0	0	4.49605e-20	0	1.33903e-19	3.18537e-22	0
SR2	Spontaneous reaction	dhap[c] -> mthgxl[c]	Pyruvate Metabolism	1.39192e-21	0	3.40523e-21	0	0	0	0	0
MR	Methylglyoxal reductase	h[c] + nadh[c] + mthgxl[c] -> nad[c] + lald[c]	Pyruvate Metabolism	6.87528e-22	0	3.90316e-21	1.15793e-19	5.00862e-20	0	0	0
GLYCS_I	Glyoxylase I	gthrd[c] + mthgxl[c] -> lgt-s[c]	Pyruvate Metabolism	0	0	0	0	0	0	0	0
GLYCS_II	Glyoxylase II	h2o[c] + lgt-s[c] -> h[c] + lac-L[c] + gthrd[c]	Pyruvate Metabolism	6.22121e-22	0	0	0	-5.26621e-36	3.71129e-20	0	0
LALDD	Lactaldehyde dehydrogenase	h2o[c] + nad[c] + lald[c] -> 2 h[c] + nadh[c] + lac-L[c]	Pyruvate Metabolism	2.89363e-21	8.63383e-22	3.54012e-21	2.36396e-20	4.81253e-20	0	1.30489e-21	3.76158e-37
ALDD1	aldehyde dehydrogenase formaldehyde NAD	h2o[c] + nad[c] + fald[c] -> 2 h[c] + nadh[c] + for[c]	Redox Metabolism	0	8.40476e-22	7.52316e-37	1.39501e-19	0	4.09004e-19	2.77579e-22	9.75673e-22
BMNMSHS	conjugated mycothiol synthesis	bmn[c] + msh[c] -> 2 h[c] + bmnmsh[c]	Redox Metabolism	0	1.2507e-21	5.81377e-21	3.65495e-20	0	6.75673e-19	0	6.92721e-21
CAT	catalase	2 h2o2[c] -> 2 h2o[c] + o2[c]	Redox Metabolism	2.02392e-21	0	0	0	2.21281e-21	0	0	0
CIGAMS	cys 1D myo inositol 2 deoxy D glucopyranoside synthase	atp[c] + cys-L[c] + igam[c] -> amp[c] + ppi[c] + 2 h[c] + cigam[c]	Redox Metabolism	8.09083e-22	7.20074e-22	1.67915e-20	0	1.06315e-20	3.47063e-19	4.18193e-21	3.61915e-21
CMCBTFL	carboxymycobactin Fe3 loading	cmcbtt[c] + fe3[e] -> fcmcbtt[c]	Redox Metabolism	6.02836e-05	6.02836e-05	6.99355e-05	5.38298e-05	0.000103238	9.33837e-05	0.000129712	0.000123778
CMCBTFU	carboxymycobactin Fe3 unloading	fcmcbtt[c] -> cmcbtt[c] + fe3[c]	Redox Metabolism	5.29586e-23	2.06872e-21	2.29867e-21	1.4606e-19	0	4.75316e-20	4.99747e-21	7.32318e-22
CODH2r	carbon monoxide dehydrogenase acetyl CoA synthase 2	h2o[c] + 2 fdox[c] + co[c] <=> 2 h[c] + co2[c] + 2 fdred[c]	Redox Metabolism	7.0554e-21	1.28224e-21	2.35118e-20	-2.50581e-19	1.20567e-20	-6.13698e-19	-5.63005e-22	-1.31635e-20
CODH3	carbon monoxide dehydrogenase acetyl CoA synthase 2	2 h2o[c] + 2 co[c] + adfdOX[c] -> 2 h[c] + 2 co2[c] + adfdRD[c]	Redox Metabolism	0	0	0	1.01939e-19	0	1.22095e-19	0	2.29998e-21
CYANST	Cyanide sulfurtransferase	cyan[c] + tsul[c] -> h[c] + so3[c] + tcynt[c]	Redox Metabolism	0	0	8.90591e-21	0	3.72926e-21	0	3.46542e-21	0
CYO1a	cytochrome c reductase ubiquinol 2 protons	2 h[c] + 2 ficytc[c] + qh2[c] -> 2 h[e] + 2 focytc[c] + q[c]	Redox Metabolism	0.150632	0.150631	0.14757	0.157004	0.515678	0.552908	0.853517	0.879949
CYTBD	cytochrome oxidase bd ubiquinol 8 2 protons	2 h[c] + 0.5 o2[c] + q8h2[c] -> h2o[c] + 2 h[e] + q8[c]	Redox Metabolism	0.242132	0.242133	0.244036	0.236535	0.809424	0.813726	1.36546	1.3526
CYTBD2	cytochrome oxidase bd menaquinol 8 2 protons	2 h[c] + 0.5 o2[c] + mql8[c] -> h2o[c] + mqn8[c] + 2 h[e]	Redox Metabolism	9.66542e-22	4.33808e-22	0	8.03446e-20	0.662507	0.622158	1.36546	1.3526
FCOAH2	formyl coa hydrolase	h2o[c] + forcoa[c] -> h[c] + coa[c] + for[c]	Redox Metabolism	0	7.40633e-22	0	2.93045e-20	0	0	8.36344e-23	0
FE3Ri	Fe III reduction	fadh2[c] + 2 fe3[c] -> 2 h[c] + fad[c] + 2 fe2[c]	Redox Metabolism	2.05312e-22	7.30251e-22	1.50917e-21	0	0	3.4426e-20	0	1.50661e-21
FETRANS	Mycobactin Fe transfer	fmcbtt[c] <=> fe2[c] + mcbtt[c]	Redox Metabolism	-1.01551e-21	-3.40509e-21	1.26966e-20	1.0367e-19	1.0512e-20	-6.32896e-19	1.62454e-19	3.22405e-23
FHL	Formate hydrogen lyase	h[c] + for[c] -> co2[c] + h2[c]	Redox Metabolism	0.328966	0.328966	0.50321	0.286193	1.35236	0.961205	2.17519	1.91132
FORMCOAL	formyl coa CoA ligase	atp[c] + coa[c] + for[c] <=> amp[c] + ppi[c] + forcoa[c]	Redox Metabolism	2.78264e-21	1.39147e-21	-6.18526e-21	6.86965e-20	-8.81378e-22	3.26857e-19	-5.34354e-21	2.50976e-21
FRDO2r	ferredoxin oxidoreductase	2 nadp[c] + adfdRD[c] <=> 2 nadph[c] + adfdOX[c]	Redox Metabolism	0.215375	0.215377	0.238295	0.161122	0.32805	0.179285	0.421141	0.2972
FRDO3r	ferredoxin oxidoreductase	2 nad[c] + adfdRD[c] <=> 2 nadh[c] + adfdOX[c]	Redox Metabolism	-0.215375	-0.215377	-0.238295	-0.161122	-0.32805	-0.179285	-0.421141	-0.2972
FRDOr	ferredoxin oxidoreductase	nadp[c] + fdxrd[c] <=> h[c] + nadph[c] + fdxox[c]	Redox Metabolism	-0.00416995	-0.00416995	-0.0048376	-0.00372353	-0.00714121	-0.00645956	-0.00897246	-0.008562
GTHS	glutathione synthetase	atp[c] + gly[c] + glucys[c] -> h[c] + pi[c] + adp[c] + gthrd[c]	Redox Metabolism	0	9.87351e-23	4.62206e-21	1.9246e-20	6.8533e-21	1.56709e-19	2.06962e-21	6.76188e-22
IACGAMS	1D myo inositol 2 Acetamido 2 deoxy D glucopyranoside synthesis	mi1p-D[c] + acgam[c] -> pi[c] + iacgam[c]	Redox Metabolism	0	4.61218e-22	7.01597e-21	3.20018e-20	2.54316e-21	5.11776e-19	2.11083e-21	0
IGAMD	1D myo inositol 2 Acetamido 2 deoxy D glucopyranoside deacetylase	h2o[c] + iacgam[c] -> ac[c] + igam[c]	Redox Metabolism	0	7.30704e-23	4.47912e-21	0	4.02508e-21	0	5.41545e-21	0
MDFDH	mycothiol dependent formaldehyde dehydrogenase	nad[c] + mshfald[c] <=> h[c] + nadh[c] + mshfaldox[c]	Redox Metabolism	-1.93388e-21	3.24368e-22	5.58806e-21	1.10228e-19	1.1052e-21	2.30348e-19	1.52588e-20	1.43644e-21
MSHAMID	conjugated glutathione amidase Mtb	h2o[c] + bmnmsh[c] -> igam[c] + acysbmn[c]	Redox Metabolism	0	4.49167e-21	5.95823e-23	2.55238e-19	0	1.25529e-18	0	1.53709e-21
MSHOXH	mshfaldox hydrolysis Mtb	h2o[c] + mshfaldox[c] -> h[c] + for[c] + msh[c]	Redox Metabolism	0	0	7.16143e-22	5.01591e-20	0	5.26862e-19	8.06217e-21	1.07313e-21
MSHS	mycothiol synthase	accoa[c] + cigam[c] -> coa[c] + msh[c]	Redox Metabolism	2.80224e-22	0	2.59245e-20	1.21373e-19	6.82318e-21	2.60049e-19	4.62823e-21	3.41219e-21
MYCTR	mycothiol reductase nadp dependent	nadp[c] + 2 msh[c] <=> h[c] + nadph[c] + mssg[c]	Redox Metabolism	2.77945e-07	5.09725e-07	3.19682e-07	9.04134e-07	-5.49753e-07	3.81123e-07	1.07574e-06	5.44329e-07
MYCTR2	mycothiol reductase glutathione exchange	gthox[c] + 2 msh[c] <=> 2 gthrd[c] + mssg[c]	Redox Metabolism	-2.77945e-07	-5.09725e-07	-3.19682e-07	-9.04134e-07	5.49753e-07	-3.81123e-07	-1.07574e-06	-5.44329e-07
NADH2r	NADH dehydrogenase	h[c] + nadh[c] + q[c] <=> nad[c] + qh2[c]	Redox Metabolism	0.183005	0.183004	0.192933	0.159063	0.421864	0.366097	0.637332	0.588574
NADH5	NADH dehydrogenase ubiquinone 8	h[c] + nadh[c] + q8[c] -> nad[c] + q8h2[c]	Redox Metabolism	0.242132	0.242133	0.244036	0.236535	0.643796	0.658187	0.978904	0.995873
NO	peroxynitrite formation spontanous	o2s[c] + no[c] -> no3[c]	Redox Metabolism	0	5.64037e-22	0	0	0	0	0	4.27453e-22
PRDX	Peroxidase multiple substrates	h2o2[c] + meoh[c] -> 2 h2o[c] + fald[c]	Redox Metabolism	0	8.64253e-22	8.95318e-21	0	0	1.66814e-19	2.85292e-21	2.10484e-22
QRr	Quinone reductase	h[c] + nadph[c] + q[c] <=> nadp[c] + qh2[c]	Redox Metabolism	-0.0323721	-0.032373	-0.0453631	-0.00205858	0.0938133	0.186811	0.216185	0.291375
ACP1_FMN	acid phosphatase FMN	h2o[c] + fmn[c] -> pi[c] + ribflv[c]	Riboflavin Metabolism	0	0	0	3.36789e-19	1.14562e-20	1.13788e-18	0	5.79436e-21
APRAUR	5 amino 6 5 phosphoribosylamino uracil reductase	h[c] + nadph[c] + 5apru[c] -> nadp[c] + 5aprbu[c]	Riboflavin Metabolism	3.11781e-22	1.97532e-20	1.79635e-20	0	1.0101e-20	0	5.72084e-21	0
DHPPDA	diaminohydroxyphosphoribosylaminopyrimidine deaminase	h[c] + h2o[c] + 25dhpp[c] -> nh4[c] + 5apru[c]	Riboflavin Metabolism	0	8.55798e-22	1.70614e-20	0	4.3892e-20	6.5415e-19	1.06803e-20	0
DHPPDA2	diaminohydroxyphosphoribosylaminopryrimidine deaminase 25drapp	h[c] + h2o[c] + 25drapp[c] -> nh4[c] + 5apru[c]	Riboflavin Metabolism	0	1.73909e-20	2.9258e-21	5.78734e-20	1.12847e-36	0	0	0
FMNAT	FMN adenylyltransferase	atp[c] + h[c] + fmn[c] -> ppi[c] + fad[c]	Riboflavin Metabolism	5.27252e-21	2.16662e-20	1.96536e-20	2.97374e-20	0	1.13122e-19	5.91839e-21	0
GTPCII	GTP cyclohydrolase II	3 h2o[c] + gtp[c] -> ppi[c] + 2 h[c] + for[c] + 25dhpp[c]	Riboflavin Metabolism	0	1.32954e-21	5.56432e-21	0	3.92828e-20	7.83433e-19	6.25613e-21	2.08202e-21
NNDMBRT	Nicotinate nucleotide dimethylbenzimidazole phosphoribosyltransferase	nicrnt[c] + dmbzid[c] -> h[c] + 5prdmbz[c] + nac[c]	Riboflavin Metabolism	0	1.31859e-20	0	4.61835e-19	3.73614e-22	1.70778e-18	0	0
RBFK	riboflavin kinase	atp[c] + ribflv[c] -> h[c] + adp[c] + fmn[c]	Riboflavin Metabolism	0	0	0	0	0	0	0	0
RBFSa	riboflavin synthase	db4p[c] + 4r5au[c] -> 2 h2o[c] + pi[c] + dmlz[c]	Riboflavin Metabolism	0	4.03535e-20	2.61977e-20	0	7.23668e-21	1.56971e-20	1.53572e-20	0
RBFSb	riboflavin synthase	2 dmlz[c] -> 4r5au[c] + ribflv[c]	Riboflavin Metabolism	3.771e-22	2.1681e-20	2.04191e-20	1.0726e-19	3.97078e-21	5.12838e-19	1.15009e-20	0
ACGAMPM	phosphoacetylglucosamine mutase	acgam6p[c] <=> acgam1p[c]	Sugar Metabolism	2.08376e-21	-3.99299e-22	-2.26471e-20	-1.01031e-19	-5.48681e-21	6.03715e-20	-7.27606e-22	-4.30512e-22
ACS2	acetyl CoA synthase propionate	atp[c] + coa[c] + ppa[c] -> amp[c] + ppi[c] + ppcoa[c]	Sugar Metabolism	0	0	0	0	-1.88079e-37	0	0	5.17477e-22
AGDC	N acetylglucosamine 6 phosphate deacetylase	h2o[c] + acgam6p[c] -> ac[c] + gam6p[c]	Sugar Metabolism	5.60576e-22	0	1.54293e-20	1.04476e-19	1.76325e-21	0	3.14264e-21	8.0129e-22
ARABI	arabinose isomerase	arab-D[c] <=> rbl-D[c]	Sugar Metabolism	-0.000941358	-0.000941358	-0.00109208	-0.018603	-0.00161211	-0.00145823	-0.00202551	-0.00193285
ARAI	L arabinose isomerase	arab-L[c] <=> rbl-L[c]	Sugar Metabolism	7.27683e-22	6.08784e-22	-4.15379e-21	1.11844e-19	-2.74801e-21	-3.04784e-20	-4.02633e-21	2.02569e-21
DGC3D	2 deoxy D gluconate 3 dehydrogenase	nad[c] + 2dglcn[c] -> h[c] + nadh[c] + 3ddgc[c]	Sugar Metabolism	0	5.46731e-22	0	5.21034e-20	0	1.27901e-19	6.50323e-22	0
FCLPA	L fuculose 1 phosphate aldolase	fc1p[c] <=> dhap[c] + lald-L[c]	Sugar Metabolism	7.3196e-22	-5.72269e-22	4.92349e-21	-9.49594e-20	1.06127e-21	-2.17278e-19	-1.17236e-22	-1.08283e-21
G1PACT	glucosamine 1 phosphate N acetyltransferase	accoa[c] + gam1p[c] -> h[c] + coa[c] + acgam1p[c]	Sugar Metabolism	0.0127594	0.0127594	0.0148023	0.0113935	0.0218511	0.0197653	0.0274544	0.0261985
GALKr	galactokinase	atp[c] + gal[c] <=> h[c] + adp[c] + gal1p[c]	Sugar Metabolism	-0.00223243	-0.00223243	-0.00258986	-0.00199343	-0.00382312	-0.00345819	-0.0048035	-0.00458375
GALUi	UTP glucose 1 phosphate uridylyltransferase irreversible	h[c] + g1p[c] + utp[c] -> ppi[c] + udpg[c]	Sugar Metabolism	0.00463291	0.00463291	0.00537467	0.00413692	0.00793404	0.0071767	0.00996859	0.00951256
GFUCS	GDP L fucose synthase	h[c] + nadph[c] + gdpddman[c] -> nadp[c] + gdpfuc[c]	Sugar Metabolism	4.76474e-05	4.76474e-05	5.52761e-05	4.25464e-05	8.15981e-05	7.38092e-05	0.000102523	9.78325e-05
GLCP	glycogen phosphorylase	pi[c] + glycogen[c] -> g1p[c]	Sugar Metabolism	1.79322e-21	0	0	0	0	1.28658e-19	8.09594e-21	3.0254e-21
GLCS1	glycogen synthase ADPGlc	adpglc[c] -> h[c] + adp[c] + glycogen[c]	Sugar Metabolism	1.56878e-21	2.22537e-21	0	9.16501e-20	0	3.57212e-19	9.60091e-21	3.65005e-21
GLGC	glucose 1 phosphate adenylyltransferase	atp[c] + h[c] + g1p[c] -> ppi[c] + adpglc[c]	Sugar Metabolism	5.83392e-22	3.26799e-21	-1.50463e-36	0	0	4.53931e-19	8.18009e-21	1.54388e-23
GLYK	glycerol kinase	atp[c] + glyc[c] -> h[c] + adp[c] + glyc3p[c]	Sugar Metabolism	2.99922	2.99922	2.99909	2.9993	2.99866	2.99878	2.99831	2.99839
GMAND	GDP D mannose dehydratase	gdpmann[c] -> h2o[c] + gdpddman[c]	Sugar Metabolism	4.76474e-05	4.76474e-05	5.52761e-05	4.25464e-05	8.15981e-05	7.38092e-05	0.000102523	9.78325e-05
LACZ	b galactosidase	h2o[c] + lcts[c] -> glc-D[c] + gal[c]	Sugar Metabolism	4.40504e-22	1.27708e-21	0	0	0	0	2.62778e-22	0
MALT	alpha glucosidase	h2o[c] + malt[c] -> 2 glc-D[c]	Sugar Metabolism	6.95452e-22	0	6.14274e-21	0	0	0	4.07892e-21	0
MAN1PT	mannose 1 phosphate guanylyltransferase	h[c] + gtp[c] + man1p[c] -> ppi[c] + gdpmann[c]	Sugar Metabolism	4.40827e-22	0	2.38321e-21	1.44034e-19	0	0	3.20856e-21	0
MAN1PT2	mannose 1 phosphate guanylyltransferase GDP	h[c] + gdp[c] + man1p[c] -> pi[c] + gdpmann[c]	Sugar Metabolism	0.00257646	0.00257646	0.00298897	0.00230063	0.00441229	0.00399112	0.00554376	0.00529014
MAN6PI	mannose 6 phosphate isomerase	man6p[c] <=> f6p[c]	Sugar Metabolism	-0.00640214	-0.00640214	-0.00742717	-0.00571674	-0.0109639	-0.00991737	-0.0137754	-0.0131453
MMSAD1	methylmalonate semialdehyde dehydrogenase	nad[c] + coa[c] + 2mop[c] -> co2[c] + nadh[c] + ppcoa[c]	Sugar Metabolism	0	1.58834e-21	0	3.00927e-36	0	1.32369e-19	2.55417e-21	6.51836e-23
MMSAD2	methylmalonate semialdehyde dehydrogenase propanol	nad[c] + coa[c] + ppal[c] -> h[c] + nadh[c] + ppcoa[c]	Sugar Metabolism	0	3.23144e-21	0	1.19709e-20	8.35226e-21	2.5936e-19	3.38825e-24	2.32912e-21
MMSAD3	methylmalonate semialdehyde dehydrogenase malonic semialdehyde	msa[c] + nad[c] + coa[c] -> co2[c] + nadh[c] + accoa[c]	Sugar Metabolism	0	3.65079e-23	0	0	0	0	1.42434e-21	1.43599e-22
MN6PP	mannose 6 phosphate phosphatase	h2o[c] + man6p[c] -> pi[c] + man[c]	Sugar Metabolism	0.00382568	0.00382568	0.0044382	0.00341611	0.00655163	0.00592625	0.00823168	0.00785511
MOTH	maltooligosyltrehalose trehalohydrolase	h2o[c] + motre[c] -> tre[c] + maltpt[c]	Sugar Metabolism	1.19862e-22	0	3.33534e-21	0	4.64583e-23	2.07109e-21	0	0
MOTS	maltooligosyltrehalose synthase	malthp[c] -> motre[c]	Sugar Metabolism	4.54249e-22	2.17482e-21	1.03161e-20	1.02077e-19	1.89264e-21	1.12079e-19	4.58339e-21	1.26681e-21
MTI	maltose trehalose isomerase	tre[c] <=> malt[c]	Sugar Metabolism	-6.37556e-22	-3.73522e-21	-8.76314e-21	8.19583e-20	-1.77328e-20	1.5558e-19	2.8061e-21	-1.88306e-21
PMANM	phosphomannomutase	man1p[c] <=> man6p[c]	Sugar Metabolism	-0.00257646	-0.00257646	-0.00298897	-0.00230063	-0.00441229	-0.00399112	-0.00554376	-0.00529014
RBK_Dr	D ribulokinase reversible	atp[c] + rbl-D[c] <=> h[c] + adp[c] + ru5p-D[c]	Sugar Metabolism	-0.000941358	-0.000941358	-0.00109208	-0.018603	-0.00161211	-0.00145823	-0.00202551	-0.00193285
RBK_L1r	L ribulokinase L ribulose reversible	atp[c] + rbl-L[c] <=> h[c] + adp[c] + ru5p-L[c]	Sugar Metabolism	3.22154e-22	1.31706e-21	-4.40339e-21	5.08849e-20	-7.21855e-22	-1.83349e-20	7.01063e-22	1.05421e-21
THZPSN	thiazole phosphate synthesis	atp[c] + cys-L[c] + tyr-L[c] + dxyl5p[c] -> ala-L[c] + amp[c] + ppi[c] + h[c] + h2o[c] + co2[c] + 4hba[c] + 4mpetz[c]	Sugar Metabolism	0	5.57898e-18	0	1.6415e-18	0	6.6795e-18	0	0
THZSN	thiazole synthesis from xylulose	cys-L[c] + tyr-L[c] + dxyl[c] -> pyr[c] + h[c] + h2o[c] + nh4[c] + co2[c] + 4mhetz[c] + 4hba[c]	Sugar Metabolism	7.99329e-22	3.55527e-21	1.17721e-21	6.29061e-20	3.24908e-21	0	0	0
UAGCVT	UDP N acetylglucosamine 1 carboxyvinyltransferase	uacgam[c] + pep[c] -> pi[c] + uaccg[c]	Sugar Metabolism	0.00178968	0.00178968	0.00207622	0.00159808	0.00306489	0.00277234	0.00385083	0.00367467
UAGDP	UDP N acetylglucosamine diphosphorylase	h[c] + utp[c] + acgam1p[c] -> ppi[c] + uacgam[c]	Sugar Metabolism	0.00349637	0.00349637	0.00405617	0.00312206	0.00598768	0.00541613	0.00752312	0.00717896
UAPGR	UDP N acetylenolpyruvoylglucosamine reductase	h[c] + nadph[c] + uaccg[c] -> nadp[c] + uamr[c]	Sugar Metabolism	0.00178968	0.00178968	0.00207622	0.00159808	0.00306489	0.00277234	0.00385083	0.00367467
XYLK	xylulokinase	atp[c] + xylu-D[c] -> h[c] + adp[c] + xu5p-D[c]	Sugar Metabolism	1.6556e-22	7.1285e-22	0	0.0177625	-9.40395e-38	3.73905e-19	1.8004e-21	1.76345e-21
TREP	Trehalose phosphorylase	pi[c] + tre[c] -> g1p[c] + glc-D[c]	Sugar Metabolism	7.11528e-22	2.68263e-21	0	3.49874e-20	8.41159e-21	3.12646e-19	0	7.75671e-22
3HIBD	3-hydroxyisobutyrate dehydrogenase	nad[c] + 3hmp[c] -> h[c] + nadh[c] + 2mop[c]	Sugar Metabolism	0	1.31079e-21	3.00306e-21	0	3.50036e-21	0	1.27747e-21	0
TDMS1	trehalose dimycolate synthesis	2 h[c] + tre[c] + mycolate[c] + mmycolate[c] -> 2 h2o[c] + tdm1[c]	TDM biosynthesis	0.000133204	0.000133204	0.00015453	0.000118943	0.000228116	0.000206342	0.000286613	0.000273501
TDMS2	trehalose dimycolate synthesis	2 h[c] + tre[c] + mycolate[c] + mmmycolate[c] -> 2 h2o[c] + tdm2[c]	TDM biosynthesis	8.86548e-05	8.86548e-05	0.000102849	7.91637e-05	0.000151825	0.000137333	0.000190758	0.000182031
TDMS3	trehalose dimycolate synthesis	2 h[c] + tre[c] + mycolate[c] + mkmycolate[c] -> 2 h2o[c] + tdm3[c]	TDM biosynthesis	8.84133e-05	8.84133e-05	0.000102569	7.8948e-05	0.000151411	0.000136959	0.000190238	0.000181535
TDMS4	trehalose dimycolate synthesis	2 h[c] + tre[c] + mycolate[c] + kmycolate[c] -> 2 h2o[c] + tdm4[c]	TDM biosynthesis	4.4428e-05	4.4428e-05	5.15413e-05	3.96717e-05	7.60847e-05	6.88221e-05	9.55954e-05	9.12222e-05
TMHAS1	trehalose dimycolate synthesis	tre[c] + tdm1[c] + tdm2[c] -> 2 h2o[c] + tmha1[c]	TDM biosynthesis	4.45085e-05	4.45085e-05	5.16346e-05	3.97435e-05	7.62226e-05	6.89468e-05	9.57686e-05	9.13875e-05
TMHAS2	trehalose dimycolate synthesis	tre[c] + tdm1[c] + tdm3[c] -> 2 h2o[c] + tmha2[c]	TDM biosynthesis	4.4267e-05	4.4267e-05	5.13545e-05	3.95279e-05	7.58091e-05	6.85728e-05	9.52491e-05	9.08917e-05
TMHAS3	trehalose dimycolate synthesis	tre[c] + tdm1[c] + tdm4[c] -> 2 h2o[c] + tmha3[c]	TDM biosynthesis	4.4428e-05	4.4428e-05	5.15413e-05	3.96717e-05	7.60847e-05	6.88221e-05	9.55954e-05	9.12222e-05
TMHAS4	trehalose dimycolate synthesis	tre[c] + tdm2[c] + tdm3[c] -> 2 h2o[c] + tmha4[c]	TDM biosynthesis	4.41463e-05	4.41463e-05	5.12145e-05	3.94201e-05	7.56023e-05	6.83858e-05	9.49893e-05	9.06438e-05
TMHAS5	trehalose dimycolate synthesis	tre[c] + tdm2[c] + tdm4[c] -> 2 h2o[c] + tmha5[c]	TDM biosynthesis	0	0	0	2.44484e-20	0	5.2075e-20	0	0
TMHAS6	trehalose dimycolate synthesis	tre[c] + tdm3[c] + tdm4[c] -> 2 h2o[c] + tmha6[c]	TDM biosynthesis	0	2.33231e-22	8.78323e-21	0	2.24846e-21	7.24419e-20	5.66922e-22	6.23599e-22
PMPK	phosphomethylpyrimidine kinase	atp[c] + 4ampm[c] -> adp[c] + 2mahmp[c]	Thiamine Metabolism	1.05653e-21	5.57961e-18	2.82119e-37	1.90234e-18	0	7.30192e-18	0	0
TMPKr	thiamine phosphate kinase	atp[c] + thmmp[c] <=> adp[c] + thmpp[c]	Thiamine Metabolism	1.32004e-21	5.57737e-18	-2.4672e-21	1.7826e-18	-1.27497e-21	7.00587e-18	-1.70262e-21	-4.98361e-18
TMPPP	thiamine phosphate diphosphorylase	h[c] + 4mpetz[c] + 2mahmp[c] -> ppi[c] + thmmp[c]	Thiamine Metabolism	8.29552e-22	5.57856e-18	0	1.67881e-18	0	6.86849e-18	2.02344e-21	0
ACYSBMNt	acysbmn transport mtb	acysbmn[c] <=> acysbmn[e]	Transport	-3.00594e-22	3.7802e-21	9.30905e-21	2.27097e-19	1.23567e-22	1.24216e-18	-1.39691e-21	5.13638e-21
ALAt2r	L alanine reversible transport via proton symport	h[e] + ala-L[e] <=> ala-L[c] + h[c]	Transport	2.51098e-22	1.62829e-21	7.41174e-21	2.478e-20	2.63732e-22	3.4827e-19	-5.42496e-22	3.36938e-21
ARB_Dabc	L arabinose transport via ABC system	atp[c] + h2o[c] + arab-D[e] -> h[c] + pi[c] + adp[c] + arab-D[c]	Transport	1.29278e-21	0	2.28129e-21	1.20415e-20	0	0	4.64827e-21	1.60671e-21
ARBabc	L arabinose transport via ABC system	atp[c] + h2o[c] + arab-L[e] -> h[c] + pi[c] + adp[c] + arab-L[c]	Transport	0	6.77792e-22	7.78183e-22	-6.01853e-36	0	0	5.27593e-21	1.27183e-21
ARBt2r	L arabinose transport via proton symport	h[e] + arab-L[e] <=> h[c] + arab-L[c]	Transport	-4.15189e-22	2.24317e-21	-1.36838e-20	1.89053e-19	1.98156e-21	3.79362e-19	-2.14067e-20	-1.61537e-21
ARGt5r	L arginine transport via diffusion	arg-L[e] <=> arg-L[c]	Transport	9.78583e-22	-2.151e-21	9.37502e-21	-1.04908e-20	4.9038e-21	-3.23497e-19	-5.15695e-21	-2.54121e-21
ASNt2r	L asparagine reversible transport via proton symport	h[e] + asn-L[e] <=> h[c] + asn-L[c]	Transport	9.06922e-22	-1.39835e-21	-4.58244e-21	3.08737e-20	-2.48846e-21	2.62209e-19	-4.40624e-21	1.89102e-22
ASPt2r	L aspartate reversible transport via proton symport	h[e] + asp-L[e] <=> asp-L[c] + h[c]	Transport	6.01608e-22	2.33693e-21	-8.88169e-22	1.32374e-19	6.47626e-21	6.99213e-19	1.08071e-21	-3.16134e-22
ATPS1	H exporting ATPase	atp[c] + h[c] + h2o[c] -> pi[c] + adp[c] + 2 h[e]	Transport	1.00404e-21	0	1.17251e-21	4.46404e-21	5.3866e-21	4.11279e-19	4.92093e-21	0
BALAt2r	beta alanine reversible transport via proton symport	h[e] + ala-B[e] <=> ala-B[c] + h[c]	Transport	6.73342e-23	1.20295e-21	-9.50128e-21	8.23482e-18	2.18296e-22	-3.15242e-16	6.34439e-21	4.09134e-16
BMNt	bimane transport diffusion	bmn[c] <=> bmn[e]	Transport	8.34567e-22	1.3105e-21	-4.07112e-22	-1.02841e-19	6.30491e-21	-8.62909e-20	3.91082e-21	-2.45313e-21
CAATPS	Ca ATPase	atp[c] + h2o[c] + 2 ca2[c] -> pi[c] + adp[c] + h[e] + 2 ca2[e]	Transport	0	0	0	2.88255e-22	0	3.03896e-19	7.17023e-22	1.19817e-21
CAt4	calcium transport inout via proton antiporter	h[e] + ca2[c] <=> h[c] + ca2[e]	Transport	4.22752e-21	-8.53864e-22	-7.66534e-21	-1.68589e-19	4.08372e-21	-1.26862e-18	-1.63562e-20	-1.89617e-21
CHLabc	choline transport via ABC system	atp[c] + h2o[c] + chol[e] -> h[c] + pi[c] + adp[c] + chol[c]	Transport	0	4.31632e-21	5.14013e-21	4.35058e-19	0	9.56266e-19	0	1.78436e-21
CITabc	citrate transport via ABC system	atp[c] + h2o[c] + cit[e] -> h[c] + pi[c] + adp[c] + cit[c]	Transport	3.69729e-24	0	0	0	2.5038e-21	0	0	0
CO2t	CO2 transporter via diffusion	co2[e] <=> co2[c]	Transport	4.03927e-22	-1.19705e-21	-8.16831e-22	-8.89165e-20	1.04005e-21	-3.10147e-19	-1.83905e-21	5.24741e-22
COAt	CoA transporter	coa[e] <=> coa[c]	Transport	2.23018e-16	-2.24012e-16	1.39563e-16	6.94586e-20	7.9745e-17	-2.60876e-19	3.21033e-16	1.67185e-21
COBALTt5	cobalt transport inout via permease no H	cobalt2[c] <=> cobalt2[e]	Transport	-4.75428e-22	-1.44332e-20	-8.62604e-21	-6.00361e-19	-3.4325e-21	-2.16101e-18	-2.80729e-21	1.69683e-21
COt	CO transporter via diffusion	co[c] <=> co[e]	Transport	3.4113e-22	8.69138e-22	6.77677e-21	-1.09815e-19	4.06976e-21	-3.66216e-21	4.93908e-21	1.90315e-21
CRNabc	L carnitine transport via ABC system	atp[c] + h2o[c] + crn[e] -> h[c] + pi[c] + adp[c] + crn[c]	Transport	9.69599e-22	0	0	0	0	0	2.05586e-22	0
CYTDt2r	cytidine transport in via proton symport reversible	h[e] + cytd[e] <=> h[c] + cytd[c]	Transport	-2.30763e-23	-2.62256e-23	2.04375e-20	-1.87133e-20	1.13483e-20	-9.6992e-20	1.9479e-22	-2.80453e-22
Cuabc	Copper transport via ABC system	atp[c] + h2o[c] + cu2[e] -> h[c] + pi[c] + adp[c] + cu2[c]	Transport	2.56058e-22	-2.35099e-38	3.26246e-21	0	0	1.32514e-20	0	0
Cut1	Copper export via ATPase	atp[c] + h2o[c] + cu2[c] -> h[c] + pi[c] + adp[c] + cu2[e]	Transport	1.09295e-22	9.41496e-25	6.72447e-21	0	0	1.72672e-20	0	0
DALAt2r	D alanine transport via proton symport	h[e] + ala-D[e] <=> h[c] + ala-D[c]	Transport	7.16612e-23	1.42927e-21	1.65508e-21	3.57891e-20	1.17044e-21	-1.95568e-19	-2.81359e-21	-1.73359e-21
DSERt2r	D serine transport via proton symport	h[e] + ser-D[e] <=> h[c] + ser-D[c]	Transport	-2.22878e-22	-1.21343e-21	-5.5499e-21	-1.21436e-19	-5.38408e-21	2.8677e-19	2.43896e-21	-7.04034e-22
ETHAt	ethanolamine transport via diffusion extracellular	etha[e] <=> etha[c]	Transport	-1.15786e-21	-2.82484e-22	5.76402e-23	-3.35477e-20	1.42172e-21	-1.29184e-19	1.2782e-21	8.14712e-23
Adt	Acetamide transport	ad[e] <=> ad[c]	Transport	1.24396e-22	5.09404e-22	4.67265e-22	8.21083e-20	-4.59582e-22	3.00004e-19	3.16707e-23	2.58772e-21
FE2abc	iron II transport via ABC system	atp[c] + h2o[c] + fe2[e] -> h[c] + pi[c] + adp[c] + fe2[c]	Transport	0	0	0	0	-3.29138e-37	1.20085e-19	0	2.19292e-21
FE3abc	iron III transport via ABC system	atp[c] + h2o[c] + fe3[e] -> h[c] + pi[c] + adp[c] + fe3[c]	Transport	8.3126e-23	0	0	0	0	3.63859e-20	3.76158e-37	0
FUMt2r	fumarate reversible transport via symport	h[e] + fum[e] <=> fum[c] + h[c]	Transport	9.97251e-22	-4.45801e-22	-1.21425e-21	2.3394e-20	2.32691e-21	2.24529e-20	1.51217e-21	2.73827e-21
GALt2	D galactose transport in via proton symport	h[e] + gal[e] -> h[c] + gal[c]	Transport	0	2.08143e-21	3.18515e-21	4.91121e-20	1.02423e-21	1.69993e-19	0	8.21875e-22
GLCabc	D glucose transport via ABC system	atp[c] + h2o[c] + glc-D[e] -> h[c] + pi[c] + adp[c] + glc-D[c]	Transport	0.04	0.04	0.2	0.2	0.2	0.2	0.2	0.2
GLUt2r	L glutamate transport via proton symport reversible	h[e] + glu-L[e] <=> glu-L[c] + h[c]	Transport	-1.26018e-21	-4.66764e-21	2.20151e-21	-1.53008e-20	3.03537e-21	-7.05563e-19	5.52662e-21	-1.13348e-21
GLYBabc	Glycine betaine transport via ABC system	atp[c] + h2o[c] + glyb[e] -> h[c] + pi[c] + adp[c] + glyb[c]	Transport	0	0	0	0	0	4.17734e-20	1.06787e-21	4.57676e-21
GLYC3Pabc	sn Glycerol 3 phosphate transport via ABC system	atp[c] + h2o[c] + glyc3p[e] -> h[c] + pi[c] + adp[c] + glyc3p[c]	Transport	0	0	3.69771e-21	0	5.03815e-21	0	0	0
GLYCt	glycerol transport via channel	glyc[c] <=> glyc[e]	Transport	-3	-3	-3	-3	-3	-3	-3	-3
GLYt2r	glycine reversible transport via proton symport	h[e] + gly[e] <=> h[c] + gly[c]	Transport	4.61553e-22	-8.54729e-23	1.17252e-20	-1.41108e-19	3.30008e-21	4.56747e-19	-2.81277e-21	-1.9265e-22
GTHRDt2	glutathione transport	atp[c] + h2o[c] + gthrd[e] -> pi[c] + adp[c] + gthrd[c]	Transport	1.34219e-23	1.99603e-21	9.88455e-21	0	0	0	1.58537e-21	0
H2CO3TP	H2CO3 transport	h2co3[e] <=> h2co3[c]	Transport	1.43661e-22	1.22362e-21	-5.09596e-22	3.51722e-20	-3.54324e-11	-2.9185e-14	-1.6242	-1.36026
H2Ot	H2O transport via diffusion	h2o[e] <=> h2o[c]	Transport	-3.54182	-3.54182	-3.62857	-3.92403	-3.92789	-4.16213	-2.54163	-2.98483
H2St1	h2s transport	h2s[c] -> h2s[e]	Transport	0	1.93539e-22	1.13678e-21	0.160168	4.65138e-21	0	5.46234e-21	5.94299e-22
H2td	hydrogen transport	h2[c] <=> h2[e]	Transport	0.328966	0.328966	0.50321	0.286193	1.35236	0.961205	2.17519	1.91132
HDCAt2	Hexadecanoate transport via proton symport	h[e] + hdca[e] -> h[c] + hdca[c]	Transport	4.35169e-22	1.1715e-21	0	0	1.93726e-21	2.86379e-19	0	0
HISt2r	L histidine reversible transport via proton symport	h[e] + his-L[e] <=> h[c] + his-L[c]	Transport	-1.50638e-22	-3.83743e-22	-2.9906e-21	-5.64597e-20	4.4757e-21	1.27577e-19	2.61164e-21	-2.19783e-22
ID3ACALDt	Indoleacetaldehyde transport extracellular	id3acald[c] <=> id3acald[e]	Transport	8.51747e-23	6.78255e-22	4.09186e-22	9.41262e-20	-3.76256e-21	-2.22933e-20	2.1575e-21	-2.48782e-22
ILEt2r	L isoleucine reversible transport via proton symport	h[e] + ile-L[e] <=> h[c] + ile-L[c]	Transport	1.87011e-22	1.60558e-22	1.42141e-22	-4.32264e-20	1.07057e-21	2.09012e-19	1.96172e-21	1.87112e-22
Kabc	Potassium ABC transporter	atp[c] + h2o[c] + k[e] -> h[c] + pi[c] + adp[c] + k[c]	Transport	0	7.78257e-22	6.08936e-21	0	4.1278e-21	0	9.56631e-22	9.99463e-22
Kt3r	potassium proton antiporter	h[e] + k[c] <=> h[c] + k[e]	Transport	-1.28701e-06	-9.32834e-07	7.97549e-07	2.5377e-07	2.82985e-08	3.26783e-07	1.46347e-06	2.05516e-07
LCTSabc	lactose transport via ABC system import	atp[c] + h2o[c] + lcts[e] -> h[c] + pi[c] + adp[c] + lcts[c]	Transport	4.399e-22	4.07407e-23	0	2.61136e-20	0	0	1.52277e-21	0
LEUt2r	L leucine reversible transport via proton symport	h[e] + leu-L[e] <=> h[c] + leu-L[c]	Transport	-1.13171e-22	-2.55938e-22	-4.21131e-22	-7.95683e-21	-2.35688e-21	-1.22391e-19	1.18619e-21	-4.92027e-22
LYSt5r	L lysine transport via diffusion	lys-L[e] <=> lys-L[c]	Transport	6.22617e-22	3.16298e-22	1.02394e-21	2.38019e-20	-2.12329e-21	2.63443e-19	-1.79123e-21	1.04144e-21
L_LACt2r	L lactate reversible transport via proton symport	h[e] + lac-L[e] <=> h[c] + lac-L[c]	Transport	-9.5885e-22	8.48345e-23	-2.86241e-20	-4.59492e-20	-1.20305e-20	1.16121e-19	3.51247e-21	6.91886e-22
L_LACt3	L lactate transport out via proton antiport	lac-L[c] + h[e] -> h[c] + lac-L[e]	Transport	0	0	0	0	0	0	1.1453e-21	0
MALTHPabc	maltoheptaose transport via ABC system	atp[c] + h2o[c] + malthp[e] -> h[c] + pi[c] + adp[c] + malthp[c]	Transport	5.891e-22	3.63e-22	7.46259e-21	0	6.14288e-21	0	1.20623e-21	2.5367e-21
MALTabc	maltose transport via ABC system	atp[c] + h2o[c] + malt[e] -> h[c] + pi[c] + adp[c] + malt[c]	Transport	0	1.4497e-21	0	4.11877e-20	7.83618e-22	0	3.52648e-38	1.15801e-21
MALt2r	L malate reversible transport via proton symport	h[e] + mal-L[e] <=> h[c] + mal-L[c]	Transport	1.29469e-21	-4.73644e-22	1.54324e-20	-3.5686e-20	5.00968e-21	-5.57455e-19	-1.8455e-21	2.22736e-22
MEOHt2	Methanol diffusion	meoh[e] <=> meoh[c]	Transport	-9.55943e-22	1.28484e-21	6.26598e-21	1.0209e-19	5.15568e-21	4.38877e-19	1.09894e-22	1.16502e-21
METabc	L methionine transport via ABC system	atp[c] + h2o[c] + met-L[e] -> h[c] + pi[c] + adp[c] + met-L[c]	Transport	3.43884e-21	1.03803e-21	0	0	4.60081e-21	0	0	0
MGt5	magnesium transport inout via permease no H	mg2[c] <=> mg2[e]	Transport	-4.63743e-21	-5.35206e-22	-1.1718e-20	-8.07034e-20	-6.96439e-21	-1.94118e-19	-1.0268e-22	-4.25828e-22
NAKtr	potassium sodium antiporter	k[c] + na1[e] <=> k[e] + na1[c]	Transport	1.28701e-06	9.32834e-07	-7.97549e-07	-2.5377e-07	-2.82985e-08	-3.26783e-07	-1.46347e-06	-2.05516e-07
NARK	nark	no2[c] -> no2[e]	Transport	0	0	7.75041e-21	4.20838e-20	6.0909e-22	3.29907e-19	7.67172e-22	3.05031e-22
NAt3_1	sodium proton antiporter HNA is 11	h[e] + na1[c] <=> h[c] + na1[e]	Transport	1.28701e-06	9.32834e-07	-7.97549e-07	-2.5377e-07	-2.82985e-08	-3.26783e-07	-1.46347e-06	-2.05516e-07
NH4t	ammonia reversible transport	nh4[e] <=> nh4[c]	Transport	0.263052	0.263052	0.305168	0.23489	0.450487	0.407486	0.566007	0.540114
NO3t7	nitrate transport in via nitrite antiport	no2[c] + no3[e] -> no3[c] + no2[e]	Transport	1.58746e-22	0	6.70969e-21	0	0	0	6.74389e-22	0
NOt	NO transport diffusion	no[e] <=> no[c]	Transport	-9.09474e-22	1.3292e-21	-1.41362e-20	-4.1014e-20	-1.45831e-20	8.58206e-20	-3.88503e-21	7.67703e-22
O2t	o2 transport diffusion	o2[e] <=> o2[c]	Transport	0.2	0.2	0.2	0.2	1	1	1.8	1.8
OCDCAt2	Octadecanoate transport via proton symport	h[e] + ocdca[e] -> h[c] + ocdca[c]	Transport	8.78826e-22	1.54094e-21	0	9.52217e-20	2.7167e-21	2.83995e-19	2.37411e-23	0
ORNt	ornithine transport via diffusion extracellular to periplasm	orn[e] <=> orn[c]	Transport	1.04028e-21	-9.07671e-23	-9.06609e-22	-6.78171e-23	-2.89321e-21	-2.28615e-19	-5.12223e-21	-2.01448e-21
PACt2r	phenylacetate transport in via proton symporter	h[e] + pac[e] <=> h[c] + pac[c]	Transport	9.59511e-23	3.64091e-22	-8.21476e-21	-1.77803e-19	-1.06101e-21	-3.84831e-19	-2.75231e-23	-2.77563e-21
PDIMAT	pdima translocase	pdima[c] -> pdima[e]	Transport	-3.9443e-31	0	2.08804e-13	7.24873e-20	8.20265e-21	3.21197e-20	7.75938e-22	2.48942e-21
PHDCAt	phenol palmitic acid via diffusion extracellular	phdca[e] <=> phdca[c]	Transport	-3.18828e-22	-7.28234e-23	-1.37699e-21	-3.21378e-20	-2.21436e-21	8.16165e-20	5.80005e-22	-1.58372e-21
PHEt2r	L phenylalanine reversible transport via proton symport	h[e] + phe-L[e] <=> h[c] + phe-L[c]	Transport	-1.00559e-21	-1.32044e-21	-6.97636e-21	9.8948e-20	3.78282e-22	-4.02571e-19	-8.00196e-22	8.93376e-22
PIabc	phosphate transport via ABC system	atp[c] + h2o[c] + pi[e] -> h[c] + 2 pi[c] + adp[c]	Transport	2.194e-21	0	6.64086e-21	1.26875e-19	9.04048e-23	0	0	0
PIt	Inorganic phosphate exchange diffusion	pi[c] <=> pi[e]	Transport	-0.0446001	-0.0446001	-0.0517409	-0.0398253	-0.0763794	-0.0690887	-0.0959657	-0.0915755
PPAtr	Propionate transport diffusion	ppa[e] <=> ppa[c]	Transport	-2.11645	-2.11645	-2.03904	-1.96776	-0.17191	-0.573762	1.2417e-10	4.4784e-11
PPDIMAT	ppdima translocase	ppdima[c] -> ppdima[e]	Transport	1.3615e-21	1.8915e-21	2.61602e-20	0	1.79542e-20	5.73866e-20	1.88823e-21	0
PROabc	L proline transport via ABC system	atp[c] + h2o[c] + pro-L[e] -> h[c] + pi[c] + adp[c] + pro-L[c]	Transport	5.984e-22	6.66675e-22	0	5.58474e-21	0	4.14109e-20	0	0
PROt2r	L proline reversible transport via proton symport	h[e] + pro-L[e] <=> h[c] + pro-L[c]	Transport	-3.87266e-22	1.02973e-21	3.66844e-21	5.03646e-20	6.08738e-22	1.16413e-20	3.56565e-21	1.98662e-21
PYRt2r	pyruvate reversible transport via proton symport	h[e] + pyr[e] <=> pyr[c] + h[c]	Transport	-2.21723e-22	-1.64285e-22	-2.57398e-22	-1.48675e-20	-3.36005e-21	-2.35483e-19	-9.30203e-21	-1.45161e-21
RIBabc	D ribose transport via ABC system	atp[c] + h2o[c] + rib-D[e] -> h[c] + pi[c] + adp[c] + rib-D[c]	Transport	0	0	3.27488e-21	6.96444e-20	2.94039e-21	1.76915e-19	4.32663e-21	4.18226e-21
SERt2r	L serine reversible transport via proton symport	h[e] + ser-L[e] <=> h[c] + ser-L[c]	Transport	-1.02393e-21	2.24599e-21	-5.02898e-21	8.2917e-21	6.53039e-21	-1.3274e-19	-1.444e-21	1.01804e-21
SKMt2	shikimate transport in via proton symport	h[e] + skm[e] <=> h[c] + skm[c]	Transport	2.90936e-21	-2.25232e-21	2.06994e-22	1.29637e-21	5.39209e-21	-4.05973e-21	-7.79002e-22	4.94117e-22
SUCCt2r	succinate transport via proton symport	h[e] + succ[e] <=> h[c] + succ[c]	Transport	-0.309706	-0.309706	-0.480866	-0.709211	-1.31937	-1.25418	-0.509545	-0.744104
SULabc	sulfate transport via ABC system	atp[c] + h2o[c] + so4[e] -> h[c] + pi[c] + adp[c] + so4[c]	Transport	0.00259566	0.00259566	0.00301124	0.162486	0.00444517	0.00402086	0.00558506	0.00532956
TARTRt7	Tartratesuccinate antiporter	succ[c] + tartr-L[e] <=> tartr-L[c] + succ[e]	Transport	-9.47077e-22	1.37509e-21	-3.09789e-21	7.92206e-20	-2.94722e-21	6.37099e-20	-4.21679e-21	-2.56558e-21
THRt2r	L threonine reversible transport via proton symport	h[e] + thr-L[e] <=> h[c] + thr-L[c]	Transport	1.18332e-21	-2.00814e-21	-1.8034e-21	-7.38157e-20	-2.67457e-22	1.26875e-19	3.92237e-22	1.06751e-21
TREabc	trehalose transport via ABC system	atp[c] + h2o[c] + tre[e] -> h[c] + pi[c] + adp[c] + tre[c]	Transport	1.2825e-21	0	0	0	1.72983e-21	7.45481e-20	0	2.29315e-22
TRPt2r	L tryptophan reversible transport via proton symport	h[e] + trp-L[e] <=> h[c] + trp-L[c]	Transport	4.64078e-22	-6.18838e-22	-3.90151e-21	-1.33756e-20	-1.16642e-22	-2.45253e-19	-9.47853e-22	-1.23491e-21
TSULabc	thiosulfate transport via ABC system	atp[c] + h2o[c] + tsul[e] -> h[c] + pi[c] + adp[c] + tsul[c]	Transport	2.1187e-22	8.77182e-22	7.15788e-21	1.08865e-19	4.5701e-21	3.53594e-19	4.89134e-21	1.34045e-21
TTDCAt2	Tetradecanoate transport via proton symport	h[e] + ttdca[e] -> h[c] + ttdca[c]	Transport	9.95474e-22	1.04213e-21	3.88671e-21	1.7074e-19	2.20924e-21	0	2.14687e-21	0
TYRt2r	L tyrosine reversible transport via proton symport	h[e] + tyr-L[e] <=> h[c] + tyr-L[c]	Transport	5.71319e-22	1.09561e-21	9.66804e-21	-9.79391e-20	-1.18864e-21	1.35647e-19	1.01628e-20	-1.26796e-21
VALt2r	L valine reversible transport via proton symport	h[e] + val-L[e] <=> h[c] + val-L[c]	Transport	2.41016e-21	1.14447e-21	-2.25608e-20	7.03667e-20	-4.77784e-21	-6.08098e-21	-1.32005e-20	1.46145e-21
XYLabc	D xylose transport via ABC system	atp[c] + h2o[c] + xyl-D[e] -> h[c] + pi[c] + adp[c] + xyl-D[c]	Transport	0	0	8.44832e-22	0	0	1.12728e-19	1.60977e-21	0
Gln_LT	Glutamine transport	h2o[e] + atp[e] + gln-L[e] -> gln-L[c] + pi[c] + adp[c]	Transport	4.87458e-22	0	9.06286e-21	0	1.08583e-21	0	0	0
Ni2tMf	nickel-transport integral membrane protein	atp[c] + h2o[c] + ni2[e] -> pi[c] + adp[c] + ni2[c]	Transport	0	1.78171e-21	0	1.87695e-19	2.0997e-21	4.13486e-19	0	4.70198e-38
Ni2tMb	nickel-transport integral membrane protein	atp[c] + h2o[c] + ni2[c] -> pi[c] + adp[c] + ni2[e]	Transport	0	1.26922e-21	0	1.62762e-19	3.88661e-22	1.89895e-19	2.26231e-22	0
Mn2tABCf	Manganese ABC transporter	atp[c] + h2o[c] + mn2[e] -> pi[c] + adp[c] + mn2[c]	Transport	0	1.6626e-21	3.26096e-21	0	0	2.9531e-19	3.33064e-21	0
Mn2tABCb	Manganese ABC transporter	atp[c] + h2o[c] + mn2[c] -> pi[c] + adp[c] + mn2[e]	Transport	0	1.06149e-21	5.11294e-21	6.41514e-20	1.11422e-21	1.45188e-19	0	5.46704e-22
Mn2t	Mn/Fe transport	mn2[e] <=> mn2[c]	Transport	1.02066e-22	-9.8249e-22	5.62581e-21	1.70317e-19	7.49595e-21	-1.88296e-19	-3.16829e-21	1.18108e-21
Mot	Mo transport	atp[c] + h2o[c] + mob[e] <=> pi[c] + adp[c] + mob[c]	Transport	2.65126e-22	4.77714e-22	-2.98788e-21	-5.7758e-20	-2.53577e-21	-1.82039e-19	7.61673e-22	-1.10408e-21
OCTAt2	Octanoate transport	h[e] + octa[e] -> h[c] + octa[c]	Transport	0	0	3.44923e-22	3.89381e-20	0	1.73166e-19	0	1.21375e-22
DCAt2	Decanoate transport	h[e] + dca[e] -> h[c] + dca[c]	Transport	2.31185e-22	1.49328e-21	3.42959e-21	3.5572e-20	0	3.009e-19	8.00289e-21	8.44503e-22
DDCAt2	Dodecanoate transport	h[e] + ddca[e] -> h[c] + ddca[c]	Transport	0	1.82808e-21	0	7.81867e-20	0	1.84513e-19	5.86533e-21	0
HDCEAt2	Hexadecenoate transport	h[e] + hdcea[e] -> h[c] + hdcea[c]	Transport	1.27226e-22	0	-9.40395e-38	0	0	0	1.54534e-22	0
OCDCEAt2	Octadecenoate transport	h[e] + ocdcea[e] -> h[c] + ocdcea[c]	Transport	4.22511e-22	0	3.95534e-21	0	6.76374e-21	0	7.36263e-21	0
ARACHt2	Arachidic acid transport	h[e] + arach[e] -> h[c] + arach[c]	Transport	0	1.53649e-21	0	0	0	4.16157e-19	0	3.28688e-21
TTCt2	Tetracosanoate transport	h[e] + ttc[e] -> h[c] + ttc[c]	Transport	6.00314e-22	1.42551e-21	4.01891e-21	0	7.36339e-22	0	0	0
HEXCt2	Hexacosanoate transport	h[e] + hexc[e] -> h[c] + hexc[c]	Transport	0	8.36704e-22	3.42924e-21	0	0	1.05277e-20	0	0
BUTAt2	Butyrate transport	h[e] + buta[e] -> h[c] + buta[c]	Transport	3.22503e-21	0	0	6.59234e-20	0	1.59821e-19	0	0
HEXANAt2	Hexanoic acid transport	h[e] + hexana[e] -> h[c] + hexana[c]	Transport	0	3.64954e-22	3.73864e-21	0	2.12426e-21	0	0	0
PENTAt2	Pentanoate transport	h[e] + penta[e] -> h[c] + penta[c]	Transport	0	1.49515e-21	0	3.00927e-36	2.62595e-21	4.06897e-20	0	0
HEPTAt2	Heptanoate transport	h[e] + hepta[e] -> h[c] + hepta[c]	Transport	1.25041e-21	2.00176e-21	2.90068e-21	0	0	1.61056e-19	1.58865e-21	3.1307e-21
NONAt2	Nonanoate transport	h[e] + nona[e] -> h[c] + nona[c]	Transport	0	0	0	0	0	0	0	2.68668e-21
UNDECt2	Undecanoate transport	h[e] + undec[e] -> h[c] + undec[c]	Transport	0	3.2153e-22	1.16379e-20	0	0	0	3.86033e-21	0
TRIDECt2	Tridecanoate transport	h[e] + tridec[e] -> h[c] + tridec[c]	Transport	2.19082e-23	0	4.7815e-21	7.38354e-20	0	5.71146e-20	6.70656e-23	6.15867e-22
PTDECt2	Pentadecanoate transport	h[e] + ptdec[e] -> h[c] + ptdec[c]	Transport	0	0	2.23075e-20	0	4.33048e-21	5.35186e-20	0	1.54953e-22
HEPDECt2	Heptadecanoate transport	h[e] + hepdec[e] -> h[c] + hepdec[c]	Transport	1.37958e-21	0	0	0	0	0	3.86508e-22	0
DOSCAt2	Docosanoate transport	h[e] + dosc[e] -> h[c] + dosc[c]	Transport	3.38293e-22	2.23697e-21	1.2227e-20	0	6.1014e-21	2.66844e-19	3.51091e-21	0
NODECAt2	Nonanoate transport	h[e] + nodec[e] -> h[c] + nodec[c]	Transport	3.76577e-22	0	0	1.28216e-19	4.53131e-21	0	-9.40395e-38	0
MCE4A	cholesterol ABC transporter	atp[c] + h2o[c] + CHOLESTEROL[e] -> pi[c] + adp[c] + CHOLESTEROL[c]	Transport	2.08996e-20	8.2624e-22	0	0	0	0	0	0
UREATRANS	Urea Transport	urea[e] <=> urea[c]	Transport	4.46595e-22	-3.05027e-22	-2.79181e-21	-1.00385e-19	-3.18882e-23	-2.98969e-19	-1.03083e-21	-1.62143e-21
4ABZTRANS	4-aminobenzoate transport	4abz[e] <=> 4abz[c]	Transport	-3.12152e-21	-5.5727e-18	1.14689e-22	-1.66496e-18	2.45925e-22	-6.92061e-18	-3.89296e-21	4.98107e-18
FORTRANS	Formate transport	for[e] <=> for[c]	Transport	-4.47418e-22	4.43466e-22	-1.44452e-20	1.73789e-20	-1.64701e-21	-2.74559e-19	-0.0162404	3.36518e-21
AKGTRANS	2-oxoglutarate transport	h[e] + akg[e] <=> akg[c] + h[c]	Transport	3.76769e-22	3.07917e-22	4.07745e-21	-1.74271e-20	3.69568e-21	-2.14886e-19	-1.35402e-21	3.77926e-21
OXATRANS	Oxalate Transport	oxa[e] <=> oxa[c]	Transport	-3.3705e-23	-2.8309e-23	5.1085e-21	-8.69722e-20	-1.3652e-21	5.50165e-20	3.56085e-21	-1.51935e-21
GNTRANS	Guanine Transport	gua[e] <=> gua[c]	Transport	5.24149e-22	1.26714e-21	-3.03651e-21	-9.22605e-23	4.83185e-22	-1.74923e-19	1.31307e-21	8.57657e-22
ACETRANS	Acetate transport	h[e] + ac[e] <=> h[c] + ac[c]	Transport	-0.0084609	-0.0084609	-0.13139	5.40043e-20	-0.80348	-0.46472	-1.5018	-1.25324
THIA	THIA	HIA[e] <=> HIA[c]	Transport	8.30602e-22	3.69186e-21	9.4386e-21	2.33491e-19	4.3057e-21	1.05054e-18	-1.79689e-21	1.4757e-21
ALATRS	Alanyl-tRNA synthetase	ala-L[c] + atp[c] + trnaala[c] -> amp[c] + ppi[c] + alatrna[c]	tRNA Charging	0	0	3.76158e-37	0	0	4.81482e-35	6.21027e-22	0
ARGTRS	Arginyl-tRNA synthetase	arg-L[c] + atp[c] + trnaarg[c] -> amp[c] + ppi[c] + argtrna[c]	tRNA Charging	6.46087e-22	0	0	0	0	0	0	1.11616e-22
ASNTRS	Asparaginyl-tRNA synthetase	atp[c] + asn-L[c] + trnaasn[c] -> amp[c] + ppi[c] + asntrna[c]	tRNA Charging	0	2.27704e-21	4.06168e-21	0	2.37578e-21	0	0	0
ASPTRS	Aspartyl-tRNA synthetase	atp[c] + asp-L[c] + trnaasp[c] -> amp[c] + ppi[c] + asptrna[c]	tRNA Charging	2.25707e-22	8.31139e-22	1.48494e-20	1.60753e-19	2.64054e-21	5.76021e-20	8.8465e-22	0
CYSTRS	Cysteinyl-tRNA synthetase	atp[c] + cys-L[c] + trnacys[c] -> amp[c] + ppi[c] + cystrna[c]	tRNA Charging	0	0	0	0	0	0	0	0
FMETTRS	Methionyl-tRNA formyltransferase	10fthf[c] + mettrna[c] -> h[c] + thf[c] + fmettrna[c]	tRNA Charging	0	3.83609e-21	1.21125e-21	6.7204e-20	3.78826e-21	3.35644e-20	0	4.56024e-22
GLNTRS	Glutaminyl-tRNA synthetase	atp[c] + gln-L[c] + trnagln[c] -> amp[c] + ppi[c] + glntrna[c]	tRNA Charging	6.49335e-22	0	0	1.15638e-19	0	4.56009e-19	2.44811e-21	1.86056e-21
GLYTRS	Glycyl-tRNA synthetase	atp[c] + gly[c] + trnagly[c] -> amp[c] + ppi[c] + glytrna[c]	tRNA Charging	0	0	0	4.73303e-20	0	4.44845e-20	0	3.52362e-22
HISTRS	Histidyl-tRNA synthetase	atp[c] + his-L[c] + trnahis[c] -> amp[c] + ppi[c] + histrna[c]	tRNA Charging	3.57581e-22	0	1.1985e-21	0	3.32051e-21	0	0	6.29368e-22
ILETRS	Isoleucyl-tRNA synthetase	atp[c] + ile-L[c] + trnaile[c] -> amp[c] + ppi[c] + iletrna[c]	tRNA Charging	0	0	0	7.00866e-21	-3.76158e-37	8.63091e-21	0	0
LEUTRS	Leucyl-tRNA synthetase	atp[c] + leu-L[c] + trnaleu[c] -> amp[c] + ppi[c] + leutrna[c]	tRNA Charging	0	0	0	0	0	6.92037e-20	0	5.81421e-22
LYSTRS	Lysyl-tRNA synthetase	atp[c] + lys-L[c] + trnalys[c] -> amp[c] + ppi[c] + lystrna[c]	tRNA Charging	6.58635e-22	0	7.21302e-22	0	1.93091e-22	8.45077e-21	2.71342e-21	3.30202e-23
METTRS	Methionyl-tRNA synthetase	atp[c] + met-L[c] + trnamet[c] -> amp[c] + ppi[c] + mettrna[c]	tRNA Charging	1.34372e-21	1.32438e-21	3.97104e-21	4.39948e-20	0	1.47039e-19	0	1.46949e-21
PHETRS	Phenylalanyl-tRNA synthetase	atp[c] + phe-L[c] + trnaphe[c] -> amp[c] + ppi[c] + phetrna[c]	tRNA Charging	3.59999e-22	0	0	4.21518e-20	1.99421e-22	0	2.39368e-21	1.03415e-22
PROTRS	Prolyl-tRNA synthetase	atp[c] + pro-L[c] + trnapro[c] -> amp[c] + ppi[c] + protrna[c]	tRNA Charging	0	0	3.52328e-22	0	2.19538e-21	-2.40741e-35	0	4.74381e-22
SELCYSS	selenocysteine synthase	selnp[c] + sertrna[sec][c] -> h[c] + pi[c] + sectrna[c]	tRNA Charging	6.8583e-22	0	1.8095e-20	0	3.27452e-21	0	5.07824e-21	0
SERTRS	Seryl-tRNA synthetase	atp[c] + ser-L[c] + trnaser[c] -> amp[c] + ppi[c] + sertrna[c]	tRNA Charging	8.08362e-22	0	0	0	0	0	0	0
SERTRS2	Seryl-tRNA synthetase (selenocystein)	atp[c] + ser-L[c] + trnasecys[c] -> amp[c] + ppi[c] + sertrna[sec][c]	tRNA Charging	1.64488e-21	0	0	0	0	0	6.76858e-22	4.18287e-22
THRTRS	Threonyl-tRNA synthetase	atp[c] + thr-L[c] + trnathr[c] -> amp[c] + ppi[c] + thrtrna[c]	tRNA Charging	6.07739e-22	0	0	2.4074e-20	7.9391e-22	3.56005e-19	2.76007e-21	0
TRPTRS	Tryptophanyl-tRNA synthetase	atp[c] + trp-L[c] + trnatrp[c] -> amp[c] + ppi[c] + trptrna[c]	tRNA Charging	0	4.66334e-22	1.06951e-20	5.14807e-20	7.18894e-21	2.42569e-19	6.77512e-22	1.53012e-21
TYRTRS	tyrosyl-tRNA synthetase	atp[c] + tyr-L[c] + trnatyr[c] -> amp[c] + ppi[c] + tyrtrna[c]	tRNA Charging	1.59267e-21	6.04588e-22	0	5.55214e-20	0	2.42978e-20	1.88079e-37	1.12264e-21
VALTRS	Valyl-tRNA synthetase	atp[c] + val-L[c] + trnaval[c] -> amp[c] + ppi[c] + valtrna[c]	tRNA Charging	3.75943e-23	0	3.21704e-21	0	1.6561e-21	0	0	1.88079e-37
AMMQT6	S adenosylmethione	amet[c] + 2dmmq6[c] -> h[c] + mqn6[c] + ahcys[c]	Ubiquinone Metabolism	0	1.55679e-21	2.53901e-21	4.41343e-20	0	8.5126e-20	1.0719e-20	4.67288e-21
AMMQT8	S adenosylmethione2 demthylmenaquinone methyltransferase menaquinone 8	h[c] + amet[c] + 2dmmq8[c] -> mql8[c] + ahcys[c]	Ubiquinone Metabolism	0	0	0	0	7.81002e-21	0	0	0
AMMQT8_2	S adenosylmethione2 demethylmenaquinone methyltransferase	amet[c] + 2dmmq8[c] -> h[c] + mqn8[c] + ahcys[c]	Ubiquinone Metabolism	5.08775e-19	8.85732e-19	8.1887e-18	1.10135e-18	4.8057e-17	1.47917e-17	6.34873e-18	4.02382e-17
DHNAOT	1 4 dihydroxy 2 naphthoate octaprenyltransferase	octdp[c] + dhna[c] -> ppi[c] + h[c] + co2[c] + 2dmmq8[c]	Ubiquinone Metabolism	1.68133e-18	7.65577e-19	1.23886e-17	1.62028e-18	3.87581e-17	1.46297e-18	8.71523e-20	5.69013e-17
DHNAOT2	1 4 dihydroxy 2 naphthoate octaprenyltransferase	octdp[c] + dhna[c] -> ppi[c] + h[c] + co2[c] + 2dmmq6[c]	Ubiquinone Metabolism	0	1.53155e-21	5.07352e-21	0	0	1.13483e-19	1.15201e-20	2.20703e-21
ICHORSi	Isochorismate Synthase	chor[c] -> ichor[c]	Ubiquinone Metabolism	1.68201e-18	7.66758e-19	1.23962e-17	1.45638e-18	3.8759e-17	1.15665e-18	1.03149e-19	5.69026e-17
MNDNS1	menadione synthase	3 h[c] + 2 nadph[c] + dhna[c] -> 2 h2o[c] + 2 nadp[c] + mndn[c]	Ubiquinone Metabolism	3.29978e-22	3.76158e-37	1.93485e-20	6.01853e-36	3.45381e-22	0	0	0
MNDNS2	menadione synthase	3 h[c] + 2 nadh[c] + dhna[c] -> 2 h2o[c] + 2 nad[c] + mndn[c]	Ubiquinone Metabolism	2.97323e-21	4.83544e-21	0	0	2.60453e-21	2.14096e-19	1.99898e-21	0
NADH10	NADH dehydrogenase menaquinone 8 0 protons	h[c] + nadh[c] + mqn8[c] -> nad[c] + mql8[c]	Ubiquinone Metabolism	0.657243	0.657243	0.683268	0.721365	0.790712	0.849754	0.978904	0.995873
NADH9	NADH dehydrogenase demethylmenaquinone 8 0 protons	h[c] + nadh[c] + 2dmmq8[c] -> nad[c] + 2dmmql8[c]	Ubiquinone Metabolism	0.821554	0.821553	0.854085	0.901705	0.61573	0.712228	0.373081	0.468714
NPHS	naphthoate synthase	sbzcoa[c] -> coa[c] + dhna[c]	Ubiquinone Metabolism	1.68232e-18	7.66659e-19	1.23981e-17	1.62894e-18	3.87536e-17	1.35964e-18	1.00804e-19	5.6906e-17
OXGDC2	2 oxoglutarate decarboxylase	akg[c] + h[c] + thmpp[c] -> co2[c] + ssaltpp[c]	Ubiquinone Metabolism	0	6.33502e-18	3.53551e-21	1.87279e-18	0	6.88278e-18	0	5.19207e-17
PHTHCLR1	phthiocol reductase NAD	nad[c] + phthclh2[c] <=> h[c] + nadh[c] + phthcl[c]	Ubiquinone Metabolism	-0.107687	-0.107689	-0.119149	-0.0805605	-0.164026	-0.0896426	-0.210574	-0.1486
PHTHCLR2	phthiocol reductase NAD	nadp[c] + phthclh2[c] <=> h[c] + nadph[c] + phthcl[c]	Ubiquinone Metabolism	0.107687	0.107689	0.119149	0.0805605	0.164026	0.0896426	0.210574	0.1486
PHTHCLS	phthiocol synthesis	h[c] + o2[c] + nadph[c] + mndn[c] -> h2o[c] + nadp[c] + phthcl[c]	Ubiquinone Metabolism	1.56376e-21	4.21174e-21	2.9077e-21	2.21754e-20	0	0	2.47473e-21	0
PHTO	phthiocol oxygenase	2 o2[c] + phthclh2[c] -> 2 h[c] + 2 o2s[c] + phthcl[c]	Ubiquinone Metabolism	0	9.47418e-21	0	0	0	0	0	3.53296e-21
SUCBZL	o succinylbenzoate CoA ligase	atp[c] + coa[c] + sucbz[c] -> amp[c] + ppi[c] + sbzcoa[c]	Ubiquinone Metabolism	1.68188e-18	7.68454e-19	1.23994e-17	1.51439e-18	3.87544e-17	1.39043e-18	9.98254e-20	5.69041e-17
SUCBZS	O succinylbenzoate CoA synthase	2shchc[c] -> h2o[c] + sucbz[c]	Ubiquinone Metabolism	1.68184e-18	7.67838e-19	1.23942e-17	1.49718e-18	3.87579e-17	1.25263e-18	1.0152e-19	5.6904e-17
ACGK	acetylglutamate kinase	atp[c] + acglu[c] -> adp[c] + acg5p[c]	Urea Cycle	0.00484603	0.00484603	0.00562192	0.00432723	0.00829902	0.00750685	0.0104272	0.00995016
ACGS	N acetylglutamate synthase	glu-L[c] + accoa[c] -> h[c] + coa[c] + acglu[c]	Urea Cycle	2.38918e-19	1.71907e-22	1.89338e-20	0	1.22909e-20	4.79915e-20	1.13466e-19	0
ACOTA	acetylornithine transaminase	akg[c] + acorn[c] <=> glu-L[c] + acg5sa[c]	Urea Cycle	-0.00484603	-0.00484603	-0.00562192	-0.00432723	-0.00829902	-0.00750685	-0.0104272	-0.00995016
AGPR	N acetyl g glutamyl phosphate reductase	pi[c] + nadp[c] + acg5sa[c] <=> h[c] + nadph[c] + acg5p[c]	Urea Cycle	-0.00484603	-0.00484603	-0.00562192	-0.00432723	-0.00829902	-0.00750685	-0.0104272	-0.00995016
G5SD	glutamate 5 semialdehyde dehydrogenase	h[c] + nadph[c] + glu5p[c] -> pi[c] + nadp[c] + glu5sa[c]	Urea Cycle	4.12076e-22	1.58912e-21	0	1.28169e-19	0	9.96091e-19	6.39766e-22	7.14151e-22
G5SD2	glutamate 5 semialdehyde dehydrogenase	h[c] + nadh[c] + glu5p[c] -> pi[c] + nad[c] + glu5sa[c]	Urea Cycle	0.00555471	0.00555471	0.00644406	0.00496004	0.00951266	0.00860464	0.011952	0.0114053
GLU5K	glutamate 5 kinase	glu-L[c] + atp[c] -> adp[c] + glu5p[c]	Urea Cycle	0.00555471	0.00555471	0.00644406	0.00496004	0.00951266	0.00860464	0.011952	0.0114053
ORNTAC	ornithine transacetylase	glu-L[c] + acorn[c] <=> orn[c] + acglu[c]	Urea Cycle	0.00484603	0.00484603	0.00562192	0.00432723	0.00829902	0.00750685	0.0104272	0.00995016
SPMS	spermidine synthase	ptrc[c] + ametam[c] -> h[c] + 5mta[c] + spmd[c]	Urea Cycle	0	0	5.86469e-22	3.56833e-21	0	2.46623e-19	4.98848e-22	5.36796e-22
UCBL	Urea Carboxylase	atp[c] + h[c] + hco3[c] + urea[c] <=> pi[c] + adp[c] + u1c[c]	Urea Cycle	1.06834e-22	-9.87177e-22	-6.27896e-21	-8.7205e-20	-4.05816e-21	-2.88044e-19	2.28878e-21	-3.99263e-21
AHDL	Allophanate Hydrolase	h2o[c] + u1c[c] -> 2 co2[c] + 2 nh3[c]	Urea Cycle	0	-1.88079e-37	1.79681e-21	0	1.28575e-21	0	1.68414e-21	0
ACHBS	2 aceto 2 hydroxybutanoate synthase	pyr[c] + h[c] + 2obut[c] -> co2[c] + 2ahbut[c]	Valine Leucine and Isoleucine Metabolism	0.00353054	0.00353054	0.0040958	0.00315257	0.00604619	0.00546905	0.00759663	0.00724911
ACLS	acetolactate synthase	2 pyr[c] + h[c] -> co2[c] + alac-S[c]	Valine Leucine and Isoleucine Metabolism	0.0165213	0.0165213	0.0191664	0.0147525	0.0282933	0.0255926	0.0355487	0.0339224
DHAD1	dihydroxy acid dehydratase 2 3 dihydroxy 3 methylbutanoate	23dhmb[c] -> h2o[c] + 3mob[c]	Valine Leucine and Isoleucine Metabolism	0.0165213	0.0165213	0.0191664	0.0147525	0.0282933	0.0255926	0.0355487	0.0339224
DHAD2	Dihydroxy acid dehydratase 2 3 dihydroxy 3 methylpentanoate	23dhmp[c] -> h2o[c] + 3mop[c]	Valine Leucine and Isoleucine Metabolism	0.00353054	0.00353054	0.0040958	0.00315257	0.00604619	0.00546905	0.00759663	0.00724911
ILETA	isoleucine transaminase	akg[c] + ile-L[c] <=> glu-L[c] + 3mop[c]	Valine Leucine and Isoleucine Metabolism	-0.00353054	-0.00353054	-0.0040958	-0.00315257	-0.00604619	-0.00546905	-0.00759663	-0.00724911
IPMD	3 isopropylmalate dehydrogenase	nad[c] + 3c2hmp[c] -> h[c] + nadh[c] + 3c4mop[c]	Valine Leucine and Isoleucine Metabolism	0.00823809	0.00823809	0.00955708	0.00735615	0.0141081	0.0127614	0.0177259	0.0169149
IPPMIa	3 isopropylmalate dehydratase	3c2hmp[c] <=> h2o[c] + 2ippm[c]	Valine Leucine and Isoleucine Metabolism	-0.00823809	-0.00823809	-0.00955708	-0.00735615	-0.0141081	-0.0127614	-0.0177259	-0.0169149
IPPMIb	2 isopropylmalate hydratase	h2o[c] + 2ippm[c] <=> 3c3hmp[c]	Valine Leucine and Isoleucine Metabolism	-0.00823809	-0.00823809	-0.00955708	-0.00735615	-0.0141081	-0.0127614	-0.0177259	-0.0169149
IPPS	2 isopropylmalate synthase	h2o[c] + accoa[c] + 3mob[c] -> h[c] + coa[c] + 3c3hmp[c]	Valine Leucine and Isoleucine Metabolism	0.00823809	0.00823809	0.00955708	0.00735615	0.0141081	0.0127614	0.0177259	0.0169149
KARA1i	acetohydroxy acid isomeroreductase	h[c] + nadph[c] + alac-S[c] -> nadp[c] + 23dhmb[c]	Valine Leucine and Isoleucine Metabolism	0.0165213	0.0165213	0.0191664	0.0147525	0.0282933	0.0255926	0.0355487	0.0339224
KARA2i	ketol acid reductoisomerase 2 Aceto 2 hydroxybutanoate	h[c] + nadph[c] + 2ahbut[c] -> nadp[c] + 23dhmp[c]	Valine Leucine and Isoleucine Metabolism	0.00353054	0.00353054	0.0040958	0.00315257	0.00604619	0.00546905	0.00759663	0.00724911
LEUTA	leucine transaminase	akg[c] + leu-L[c] <=> glu-L[c] + 4mop[c]	Valine Leucine and Isoleucine Metabolism	-0.00823809	-0.00823809	-0.00955708	-0.00735615	-0.0141081	-0.0127614	-0.0177259	-0.0169149
OMCDC	2 Oxo 4 methyl 3 carboxypentanoate decarboxylation	h[c] + 3c4mop[c] -> co2[c] + 4mop[c]	Valine Leucine and Isoleucine Metabolism	0.00823809	0.00823809	0.00955708	0.00735615	0.0141081	0.0127614	0.0177259	0.0169149
VALTA	valine transaminase	akg[c] + val-L[c] <=> glu-L[c] + 3mob[c]	Valine Leucine and Isoleucine Metabolism	-0.00828317	-0.00828317	-0.00960937	-0.00739639	-0.0141853	-0.0128312	-0.0178228	-0.0170075
EX_acysbmn(e)	acetyl cystine bimane exchange	acysbmn[e] <=>	Exchange	0	4.0961e-21	2.85417e-21	2.09438e-19	3.52645e-22	1.08833e-18	0	4.87566e-21
EX_ala_B(e)	beta Alanine exchange	ala-B[e] <=>	Exchange	1.02074e-22	0	6.61317e-21	0	6.19783e-23	3.15444e-16	0	0
EX_ala_D(e)	D Alanine exchange	ala-D[e] <=>	Exchange	4.6298e-23	0	0	0	1.44377e-21	5.9913e-20	9.67618e-23	5.05023e-22
EX_ala_L(e)	L Alanine exchange	ala-L[e] <=>	Exchange	0	0	0	1.35409e-20	2.10103e-21	0	1.03458e-21	0
EX_arab_D(e)	D Arabinose exchange	arab-D[e] <=>	Exchange	0	0	4.89268e-21	0	1.65488e-21	6.10827e-20	0	0
EX_arab_L(e)	L Arabinose exchange	arab-L[e] <=>	Exchange	2.75962e-21	0	1.83361e-20	0	0	0	2.11044e-20	2.79995e-21
EX_arg_L(e)	L Arginine exchange	arg-L[e] <=>	Exchange	8.73073e-22	6.71394e-22	0	0	0	1.98742e-19	0	9.62159e-22
EX_asn_L(e)	L Asparagine exchange	asn-L[e] <=>	Exchange	9.63661e-22	7.25543e-22	0	2.55657e-20	2.60972e-21	0	3.85388e-21	5.55617e-22
EX_asp_L(e)	L Aspartate exchange	asp-L[e] <=>	Exchange	0	0	6.64463e-21	9.3368e-21	0	0	0	0
EX_atp(e)	ATP exchange	atp[e] <=>	Exchange	0	0	0	8.12697e-20	-1.88079e-37	3.47072e-20	1.13569e-21	8.32498e-22
EX_bmn(e)	bimane exchange	bmn[e] <=>	Exchange	1.49434e-23	1.30074e-21	0	0	1.93056e-21	0	2.05643e-21	0
EX_ca2(e)	Calcium exchange	ca2[e] <=>	Exchange	2.77811e-21	0	0	0	3.97597e-21	0	0	0
EX_chol(e)	Choline exchange	chol[e] <=>	Exchange	0	0	-7.52316e-37	0	7.10437e-22	0	0	0
EX_cit(e)	Citrate exchange	cit[e] <=>	Exchange	7.32617e-22	0	5.56933e-21	4.27581e-20	2.17218e-21	1.31142e-19	3.71671e-21	2.99925e-22
EX_co2(e)	CO2 exchange	co2[e] <=>	Exchange	0	1.34377e-21	1.96506e-21	3.4588e-20	0	3.4434e-19	8.8793e-22	0
EX_coa(e)	Coenzyme A exchange	coa[e] <=>	Exchange	0	2.24013e-16	0	0	6.16298e-33	1.01942e-19	0	4.12566e-22
EX_cobalt2(e)	Co2 exchange	cobalt2[e] <=>	Exchange	4.64859e-22	0	0	0	0	0	1.68017e-21	5.80004e-21
EX_crn(e)	L Carnitine exchange	crn[e] <=>	Exchange	2.50342e-22	0	9.04371e-22	0	0	0	0	8.69142e-22
EX_cu2(e)	Cu2 exchange	cu2[e] <=>	Exchange	-5.13811e-22	9.28006e-22	5.30327e-21	6.5849e-20	1.31148e-21	1.17156e-19	7.15744e-22	7.7728e-22
EX_cytd(e)	Cytidine exchange	cytd[e] <=>	Exchange	0	8.93358e-22	0	6.3516e-21	0	5.14234e-20	5.74144e-23	5.98091e-22
EX_etha(e)	Ethanolamine exchange	etha[e] <=>	Exchange	6.52366e-22	7.43032e-23	0	0	0	0	0	0
EX_fe2(e)	Fe2 exchange	fe2[e] <=>	Exchange	5.50144e-22	1.44699e-21	1.08087e-21	7.94095e-20	-2.63848e-22	-9.85873e-21	-1.8163e-21	3.12523e-23
EX_fe3(e)	Fe3 exchange	fe3[e] <=>	Exchange	-6.02836e-05	-6.02836e-05	-6.99355e-05	-5.38298e-05	-0.000103238	-9.33837e-05	-0.000129712	-0.000123778
EX_fum(e)	Fumarate exchange	fum[e] <=>	Exchange	0	6.28942e-22	0	8.16315e-20	3.76158e-37	0	0	0
EX_gal(e)	D Galactose exchange	gal[e] <=>	Exchange	6.60481e-22	0	0	5.54468e-20	0	5.74697e-20	3.76904e-21	7.46524e-22
EX_glc(e)	D Glucose exchange	glc-D[e] <=>	Exchange	-0.04	-0.04	-0.2	-0.2	-0.2	-0.2	-0.2	-0.2
EX_glu_L(e)	L Glutamate exchange	glu-L[e] <=>	Exchange	4.98141e-22	2.09832e-21	6.5537e-22	0	0	4.1808e-19	0	9.69733e-22
EX_gly(e)	Glycine exchange	gly[e] <=>	Exchange	0	0	0	6.59547e-20	0	0	3.55065e-21	0
EX_glyb(e)	Glycine betaine exchange	glyb[e] <=>	Exchange	3.06585e-21	1.11376e-21	1.05598e-20	2.97802e-20	2.78719e-21	0	0	0
EX_glyc3p(e)	Glycerol 3 phosphate exchange	glyc3p[e] <=>	Exchange	1.06948e-21	2.30147e-22	2.83694e-21	3.14153e-21	0	1.65955e-19	0	0
EX_glyc(e)	Glycerol exchange	glyc[e] <=>	Exchange	-3	-3	-3	-3	-3	-3	-3	-3
EX_gthrd(e)	Reduced glutathione exchange	gthrd[e] <=>	Exchange	0	0	0	1.11398e-20	5.53453e-22	3.0676e-19	0	1.26578e-22
EX_h2(e)	H2 exchange	h2[e] <=>	Exchange	0.328966	0.328966	0.50321	0.286193	1.35236	0.961205	2.17519	1.91132
EX_h2co3(e)	carbonic acid exchange	h2co3[e] <=>	Exchange	0	1.9354e-22	3.56619e-21	0	3.54324e-11	2.91849e-14	1.6242	1.36026
EX_h2o(e)	H2O exchange	h2o[e] <=>	Exchange	3.54182	3.54182	3.62857	3.92403	3.92789	4.16213	2.54163	2.98483
EX_h2s(e)	Hydrogen sulfide exchange	h2s[e] <=>	Exchange	3.51598e-23	1.88272e-22	0	0.160168	1.93543e-21	0	5.33136e-21	6.70879e-22
EX_h(e)	H exchange	h[e] <=>	Exchange	0	0	6.74216e-21	0	0	1.42947e-20	0	0
EX_hdca(e)	Hexadecanoate n C160 exchange	hdca[e] <=>	Exchange	0	0	0	1.12209e-19	0	0	5.18636e-21	8.1422e-22
EX_his_L(e)	L Histidine exchange	his-L[e] <=>	Exchange	0	0	3.35732e-21	1.08073e-19	0	6.40022e-20	0	1.0948e-21
EX_id3acald(e)	Indole 3 acetaldehyde exchange	id3acald[e] <=>	Exchange	4.31403e-22	1.4127e-21	3.52945e-21	6.15733e-20	0	5.07054e-21	2.0451e-21	1.40322e-23
EX_ile_L(e)	L Isoleucine exchange	ile-L[e] <=>	Exchange	7.40597e-23	1.06441e-21	0	9.30065e-20	0	1.23062e-19	0	2.85218e-22
EX_k(e)	K exchange	k[e] <=>	Exchange	2.92826e-22	-4.49322e-22	2.4207e-20	3.41156e-20	1.71484e-20	2.1989e-19	4.25608e-21	5.19626e-22
EX_lac_L(e)	L Lactate exchange	lac-L[e] <=>	Exchange	0	1.3689e-22	3.26849e-21	0	0	0	0	0
EX_lcts(e)	Lactose exchange	lcts[e] <=>	Exchange	3.3896e-22	0	0	0	0	2.3019e-19	1.50934e-21	1.44067e-21
EX_leu_L(e)	L Leucine exchange	leu-L[e] <=>	Exchange	1.92605e-22	1.85176e-22	2.30695e-22	2.82393e-20	2.88987e-21	1.76086e-19	0	0
EX_lys_L(e)	L Lysine exchange	lys-L[e] <=>	Exchange	1.52626e-22	0	0	2.70334e-20	0	0	2.33545e-21	0
EX_mal_L(e)	L Malate exchange	mal-L[e] <=>	Exchange	0	4.51156e-23	0	0	1.53113e-21	2.13441e-19	2.47405e-21	0
EX_malt(e)	Maltose exchange	malt[e] <=>	Exchange	2.25611e-23	0	1.84146e-21	0	0	0	0	0
EX_malthp(e)	Maltoheptaose exchange	malthp[e] <=>	Exchange	0	0	0	1.85224e-21	0	0	0	0
EX_meoh(e)	methanol exchange	meoh[e] <=>	Exchange	1.32122e-21	0	0	0	0	0	0	0
EX_met_L(e)	L Methionine exchange	met-L[e] <=>	Exchange	0	0	1.531e-21	5.07503e-22	0	0	6.7261e-22	0
EX_mg2(e)	Mg exchange	mg2[e] <=>	Exchange	-4.36126e-21	-2.35145e-21	-6.33053e-21	-9.83685e-20	-4.53177e-21	-1.15197e-19	-1.92866e-21	7.20791e-22
EX_na1(e)	Sodium exchange	na1[e] <=>	Exchange	3.02243e-21	-1.1488e-21	-1.08311e-20	-5.32381e-20	-3.72528e-21	-7.96577e-20	3.56413e-21	-1.83115e-21
EX_nh4(e)	Ammonia exchange	nh4[e] <=>	Exchange	-0.263052	-0.263052	-0.305168	-0.23489	-0.450487	-0.407486	-0.566007	-0.540114
EX_no2(e)	Nitrite exchange	no2[e] <=>	Exchange	0	0	3.33982e-21	0	0	0	0	1.46174e-21
EX_no3(e)	Nitrate exchange	no3[e] <=>	Exchange	3.12044e-22	2.48557e-22	0	1.00666e-19	6.77185e-22	2.65793e-19	0	1.51481e-22
EX_no(e)	Nitric oxide exchange	no[e] <=>	Exchange	2.9879e-22	3.10782e-22	8.37153e-21	4.74297e-20	5.6359e-21	2.61159e-20	2.91831e-21	2.45135e-22
EX_o2(e)	O2 exchange	o2[e] <=>	Exchange	-0.2	-0.2	-0.2	-0.2	-1	-1	-1.8	-1.8
EX_ocdca(e)	octadecanoate n C180 exchange	ocdca[e] <=>	Exchange	0	0	4.75809e-21	1.54492e-20	0	0	0	1.48781e-21
EX_orn(e)	Ornithine exchange	orn[e] <=>	Exchange	0	0	7.06021e-21	1.33125e-21	3.52243e-21	0	4.07024e-21	6.56027e-22
EX_pac(e)	Phenylacetic acid exchange	pac[e] <=>	Exchange	8.23363e-22	0	4.69395e-21	3.46568e-20	1.69881e-22	2.0471e-19	1.74449e-21	2.77387e-21
EX_pdima(e)	phthiocerol dimycocerosate A Mtb exchange	pdima[e] <=>	Exchange	-5.91646e-31	0	2.08804e-13	3.44858e-20	1.98963e-21	0	0	3.07588e-22
EX_phdca(e)	phenol palmitic acid exchange	phdca[e] <=>	Exchange	0	0	3.20924e-22	3.38993e-20	2.18816e-21	0	1.35967e-21	2.82608e-22
EX_phe_L(e)	L Phenylalanine exchange	phe-L[e] <=>	Exchange	7.70838e-22	0	5.02371e-21	0	1.80762e-21	7.0445e-20	2.03171e-21	9.40395e-38
EX_pi(e)	Phosphate exchange	pi[e] <=>	Exchange	-0.0446001	-0.0446001	-0.0517409	-0.0398253	-0.0763794	-0.0690887	-0.0959657	-0.0915755
EX_ppa(e)	Propionate exchange	ppa[e] <=>	Exchange	2.11645	2.11645	2.03904	1.96776	0.17191	0.573762	0	0
EX_ppdima(e)	phenol phthiocerol dimycocerosate Mtb exchange	ppdima[e] <=>	Exchange	0	8.74908e-22	0	6.5101e-21	0	4.61625e-20	0	0
EX_pro_L(e)	L Proline exchange	pro-L[e] <=>	Exchange	0	0	3.55681e-21	4.14912e-20	3.62931e-21	3.31148e-20	1.96937e-23	8.62601e-22
EX_pyr(e)	Pyruvate exchange	pyr[e] <=>	Exchange	0	0	0	0	1.20392e-21	0	1.07764e-20	9.22858e-23
EX_rib_D(e)	D Ribose exchange	rib-D[e] <=>	Exchange	1.02053e-21	9.35008e-22	0	0	0	0	4.29954e-22	0
EX_ser_D(e)	D Serine exchange	ser-D[e] <=>	Exchange	2.42738e-21	1.17751e-22	4.92069e-21	1.49389e-20	1.78804e-21	0	1.10487e-22	0
EX_ser_L(e)	L Serine exchange	ser-L[e] <=>	Exchange	4.2938e-22	0	5.10121e-21	0	0	1.47485e-19	3.89741e-21	0
EX_skm(e)	Shikimate exchange	skm[e] <=>	Exchange	0	1.62765e-21	0	0	0	2.44004e-19	1.43276e-21	0
EX_so4(e)	Sulfate exchange	so4[e] <=>	Exchange	-0.00259566	-0.00259566	-0.00301124	-0.162486	-0.00444517	-0.00402086	-0.00558506	-0.00532956
EX_succ(e)	Succinate exchange	succ[e] <=>	Exchange	0.309706	0.309706	0.480866	0.709211	1.31937	1.25418	0.509545	0.744104
EX_tartr_L(e)	L tartrate exchange	tartr-L[e] <=>	Exchange	0	0	0	0	0	0	1.14863e-22	1.71596e-21
EX_thr_L(e)	L Threonine exchange	thr-L[e] <=>	Exchange	0	1.31354e-21	2.34032e-21	6.19289e-21	0	0	0	4.75889e-22
EX_tre(e)	Trehalose exchange	tre[e] <=>	Exchange	0	1.54108e-21	1.52479e-21	2.84893e-20	0	0	2.90181e-21	0
EX_trp_L(e)	L Tryptophan exchange	trp-L[e] <=>	Exchange	0	0	1.88079e-37	0	0	1.58497e-19	1.00717e-22	8.74151e-22
EX_tsul(e)	Thiosulfate exchange	tsul[e] <=>	Exchange	0	0	0	0	0	0	0	0
EX_ttdca(e)	tetradecanoate n C140 exchange	ttdca[e] <=>	Exchange	0	1.24797e-21	0	1.01205e-20	0	2.27233e-19	0	0
EX_tyr_L(e)	L Tyrosine exchange	tyr-L[e] <=>	Exchange	0	3.08414e-22	0	1.45114e-19	0	7.38713e-20	0	0
EX_val_L(e)	L Valine exchange	val-L[e] <=>	Exchange	0	0	5.07393e-21	2.46738e-21	0	1.7622e-19	0	5.44493e-22
EX_xyl_D(e)	D Xylose exchange	xyl-D[e] <=>	Exchange	0	1.95842e-22	0	4.46549e-20	2.13893e-21	1.40428e-19	0	4.19767e-22
EX_ac(e)	Acetate exchange	ac[e] <=>	Exchange	0.0084609	0.0084609	0.13139	0	0.80348	0.46472	1.5018	1.25324
EX_4abz(e)	Aminobenzoate exchange	4abz[e] <=>	Exchange	4.38302e-21	5.57276e-18	0	1.76881e-18	2.00803e-22	7.00668e-18	0	0
EX_for(e)	Formate exchange	for[e] <=>	Exchange	1.07956e-22	-9.40395e-38	1.25181e-21	0	0	7.17079e-20	0.0162404	0
EX_akg(e)	Oxoglutarate exchange	akg[e] <=>	Exchange	1.77221e-21	1.08073e-21	0	3.8866e-20	0	1.47928e-19	0	0
EX_oxa(e)	Oxalate exchange	oxa[e] <=>	Exchange	0	1.6874e-21	0	0	2.86245e-21	0	6.92016e-23	5.63272e-22
EX_gua(e)	Guanine exchange	gua[e] <=>	Exchange	7.58464e-22	1.78112e-22	1.15663e-20	4.03134e-20	1.11495e-21	1.91823e-19	0	0
EX_ad(e)	Acetamide exchange	ad[e] <=>	Exchange	1.41977e-22	0	2.86832e-21	2.28258e-20	0	1.39827e-19	2.38635e-23	0
EX_urea(e)	Urea exchange	urea[e] <=>	Exchange	0	0	7.50617e-22	8.20972e-20	1.97959e-21	1.32729e-19	4.64675e-21	4.72399e-22
EX_Gln[e]	Glutamine exchange	gln-L[e] <=>	Exchange	0	0	0	0	0	0	0	0
EX_ni2(e)	Ni exchange	ni2[e] <=>	Exchange	0	1.94936e-22	0	8.48862e-21	0	5.85882e-20	2.82376e-22	4.74339e-22
EX_mn2(e)	Mn exchange	mn2[e] <=>	Exchange	0	0	2.79619e-21	0	0	1.03008e-19	0	5.74011e-22
EX_mo(e)	Mo exchange	mob[e] <=>	Exchange	0	-4.70198e-38	0	5.90589e-20	1.77334e-21	9.63092e-20	7.05191e-23	6.75591e-22
EX_octa(e)	Octanoate exchange	octa[e] <=>	Exchange	1.31717e-21	0	0	5.16812e-20	0	0	0	0
EX_dca(e)	Decanoate exchange	dca[e] <=>	Exchange	2.93214e-22	0	0	0	3.36631e-21	0	0	0
EX_ddca(e)	Dodecanoate exchange	ddca[e] <=>	Exchange	5.74437e-22	4.70198e-38	7.35304e-21	3.04806e-21	0	4.87713e-20	0	3.38359e-22
EX_hdcea(e)	Hexadecenoate exchange	hdcea[e] <=>	Exchange	7.90956e-22	2.51334e-21	0	0	0	0	0	0
EX_ocdcea(e)	Octadecenoate exchange	ocdcea[e] <=>	Exchange	0	5.45898e-22	0	0	0	6.37126e-19	0	1.22439e-21
EX_arach(e)	Arachidic acid exchange	arach[e] <=>	Exchange	0	2.36713e-24	0	1.0893e-20	2.96675e-22	0	1.38609e-21	0
EX_ttc(e)	Tetracosanoate exchange	ttc[e] <=>	Exchange	0	0	0	4.41226e-20	1.94694e-21	4.80119e-20	0	0
EX_hexc(e)	Hexacosanoate exchange	hexc[e] <=>	Exchange	8.97818e-22	0	2.97508e-21	0	0	0	5.37348e-21	0
EX_buta(e)	Butyrate exchange	buta[e] <=>	Exchange	-1.41059e-37	1.31468e-21	6.32115e-24	0	2.03384e-22	0	7.70863e-22	3.99499e-22
EX_hexana(e)	Hexanoic acid exchange	hexana[e] <=>	Exchange	2.41724e-21	0	0	1.7607e-19	4.56566e-21	6.01187e-19	1.29195e-21	1.89417e-21
EX_penta(e)	Pentanoate exchange	penta[e] <=>	Exchange	0	0	1.79966e-20	2.13485e-19	0	2.06758e-19	0	0
EX_hepta(e)	Heptanoate exchange	hepta[e] <=>	Exchange	0	0	4.69037e-21	3.19508e-19	0	3.22014e-19	0	1.2953e-21
EX_nona(e)	Nonanoate exchange	nona[e] <=>	Exchange	0	2.95404e-21	0	4.48759e-20	6.88021e-22	3.10793e-19	4.76121e-21	0
EX_undec(e)	Undecanoate exchange	undec[e] <=>	Exchange	6.00071e-23	0	0	0	0	2.09067e-19	3.52367e-21	7.16914e-21
EX_tridec(e)	Tridecanoate exchange	tridec[e] <=>	Exchange	0	4.15453e-21	0	0	3.20834e-22	0	0	0
EX_ptdec(e)	Pentadecanoate exchange	ptdec[e] <=>	Exchange	0	0	0	0	2.46161e-21	1.12138e-19	1.70395e-21	0
EX_hepdec(e)	Heptadecanoate exchange	hepdec[e] <=>	Exchange	1.5208e-21	0	1.07698e-20	7.39293e-20	0	0	0	3.69835e-23
EX_dosc(e)	Docosanoate exchange	dosc[e] <=>	Exchange	0	0	1.88774e-21	1.66617e-20	0	0	0	2.67819e-21
EX_nodec(e)	Nodecanoate exchange	nodec[c] <=>	Exchange	3.44308e-22	0	0	2.47039e-19	0	3.57932e-19	0	0
EX_CHOLESTEROL[e]	Cholesterol exchange	CHOLESTEROL[e] <=>	Exchange	0	7.97077e-22	8.10838e-20	2.58726e-19	6.41275e-21	7.5418e-19	0	4.29498e-21
EX_HIA[e]	3-[(3aS,4S,5R,7aS)-5-hydroxy-7a-methyl-1-oxo-octahydro-1H-indene-4-carboxylate exchange	HIA[e] <=>	Exchange	0	0	0	0	0	0	1.04339e-22	0
biomass_Mtb_9_60atp	biomass composition for Mycobacterium tuberculosis v 01 60 atp	0.40596 ala-L[c] + 0.090007 glu-L[c] + 0.12042 arg-L[c] + 60 atp[c] + 0.12031 asp-L[c] + 0.13903 amp[c] + 60 h2o[c] + 0.047699 asn-L[c] + 0.05812 gln-L[c] + 0.1316 ump[c] + 0.000731 arabinanagalfragund[c] + 0.13803 pro-L[c] + 0.022 cys-L[c] + 0.034889 met-L[c] + 0.24365 gmp[c] + 0.1434 ser-L[c] + 0.23515 hdca[c] + 0.004061 pe160[c] + 0.034837 ocdca[c] + 0.095802 mocdca[c] + 0.058352 hexc[c] + 0.0…	Exchange	0.0402428	0.0402428	0.0466859	0.0359345	0.0689173	0.0623389	0.0865901	0.0826288

## Sheet: Shadow_Prices
Metabolite name	Metabolite description	G1_WT	G1_pfkA	G2_WT	G2_pfkA	G3_WT	G3_pfkA	G4_WT	G4_pfkA
akg[c]	2-Oxoglutarate	-0.0273388	-0.0273388	-0.0277892	-0.0456794	-0.0277892	-0.0305583	-0.0215131	-0.0232757
ala-L[c]	L-Alanine	-0.00820165	-0.00820165	-0.00833677	-0.0121812	-0.00833677	-0.00916748	-0.0080674	-0.0087284
glu-L[c]	L-Glutamate	-0.0191372	-0.0191372	-0.0194525	-0.0334982	-0.0194525	-0.0213908	-0.0161348	-0.0174568
pyr[c]	Pyruvate	-0.0164033	-0.0164033	-0.0166735	-0.0243624	-0.0166735	-0.018335	-0.0134457	-0.0145473
ala-B[c]	beta-Alanine	-0.00273388	-0.00273388	-0.00277892	-0.0121812	-0.00277892	-0.00305583	-0.00268913	-0.0087284
msa[c]	Malonate-semialdehyde	-0.0109355	-0.0109355	-0.0111157	-0.0243624	-0.0111157	-0.0122233	-0.0080674	-0.0145473
argsuc[c]	N-omega-L-Arginino-succinate	-0.0601454	-0.0601454	-0.0611363	-0.0761324	-0.0611363	-0.0672282	-0.0564718	-0.0610988
fum[c]	Fumarate	-0.0109355	-0.0109355	-0.0111157	-0.0152265	-0.0111157	-0.0122233	-0.0080674	-0.0087284
arg-L[c]	L-Arginine	-0.0492099	-0.0492099	-0.0500206	-0.0609059	-0.0500206	-0.0550049	-0.0484044	-0.0523704
atp[c]	ATP	-0.222356	-0.222356	-0.218609	-0.194899	-0.218609	-0.195573	-0.200789	-0.180387
asp-L[c]	L-Aspartate	-0.0109355	-0.0109355	-0.0111157	-0.0152265	-0.0111157	-0.0122233	-0.0080674	-0.0087284
citr-L[c]	L-Citrulline	-0.0492099	-0.0492099	-0.0500206	-0.0609059	-0.0500206	-0.0550049	-0.0484044	-0.0523704
amp[c]	AMP	-0.200485	-0.200485	-0.196377	-0.170537	-0.196377	-0.171126	-0.179275	-0.157111
ppi[c]	Diphosphate	0	0	0	0	0	0	0	0
h[c]	H	0	0	0	0	0	0	0	0
h2o[c]	H2O	0	0	0	0	0	0	0	0
asn-L[c]	L-Asparagine	-0.0437421	-0.0437421	-0.0444628	-0.05177	-0.0444628	-0.0488932	-0.040337	-0.043642
nh4[c]	Ammonium	0	0	0	0	0	0	0	0
gln-L[c]	L-Glutamine	-0.0300727	-0.0300727	-0.0305682	-0.0456794	-0.0305682	-0.0336141	-0.0268913	-0.0290947
co2[c]	CO2	-0.00273388	-0.00273388	-0.00277892	-0.00304529	-0.00277892	-0.00305583	0	0
o2[c]	O2	-0.0273388	-0.0273388	-0.0277892	-0.0365435	-0.0277892	-0.0305583	-0.0215131	-0.0232757
h2o2[c]	Hydrogen-peroxide	-0.0136694	-0.0136694	-0.0138946	-0.0182718	-0.0138946	-0.0152791	-0.0107565	-0.0116379
oaa[c]	Oxaloacetate	-0.0191372	-0.0191372	-0.0194525	-0.0274077	-0.0194525	-0.0213908	-0.0134457	-0.0145473
iasp[c]	Iminoaspartate	-0.0191372	-0.0191372	-0.0194525	-0.0274077	-0.0194525	-0.0213908	-0.0134457	-0.0145473
succ[c]	Succinate	-0.00273388	-0.00273388	-0.00277892	-0.00304529	-0.00277892	-0.00305583	-0.00268913	-0.00290947
uacgam[c]	UDP-N-acetyl-D-glucosamine	-0.230557	-0.230557	-0.21583	-0.112676	-0.21583	-0.125289	-0.203478	-0.128016
udcpp[c]	Undecaprenyl-phosphate	-0.481163	-0.481163	-0.489091	-0.502474	-0.489091	-0.537826	-0.591609	-0.640082
ump[c]	UMP	-0.123936	-0.123936	-0.118567	-0.082223	-0.118567	-0.0855632	-0.109358	-0.081465
unaga[c]	Undecaprenyl-diphospho-N-acetyl-glucosamine	-0.587785	-0.587785	-0.586353	-0.532927	-0.586353	-0.577551	-0.685729	-0.686634
agalfragund[c]	arabinofuranose-galactofuranosyl-30-rhamanosyl-N-acetylglucosamyl-undecaprenyl-diphosphate-M-tb	-2.85508	-2.85508	-2.53901	-0.0669965	-2.53901	-0.595886	-2.57798	-0.983399
arabinan[c]	arabinan-complex-Mtb	-8.16884	-8.16884	-7.23632	-0.146174	-7.23632	-1.50347	-7.0025	-2.26938
arabinanagalfragund[c]	arabinan-arabinofuranose-galactofuranosyl-30-rhamanosyl-N-acetylglucosamyl-undecaprenyl-diphosphate-M-tb	-11.0239	-11.0239	-9.77533	-0.213171	-9.77533	-2.09935	-9.58048	-3.25278
decda-tb[c]	decaprenylphosphoryl-beta-D-arabinofuranose	-0.0719922	-0.509413	-0.0657679	-0.475066	-0.0657679	-0.516435	-0.601469	-0.613897
galfragund[c]	galactofuranosyl-30-rhamanosyl-N-acetylglucosamyl-undecaprenyl-diphosphate-M-tb	-2.78309	-2.78309	-2.47324	-0.0487247	-2.47324	-0.568384	-2.51434	-0.951395
decd-tb[c]	E-E-E-E-E-E-E-Z-Z-decaprenyl-phosphate	0	-0.437421	0	-0.456794	0	-0.488932	-0.537826	-0.581893
ala-D[c]	D-Alanine	-0.00820165	-0.00820165	-0.00833677	-0.0121812	-0.00833677	-0.00916748	-0.0080674	-0.0087284
pi[c]	Phosphate	0	0	0	0	0	0	0	0
adp[c]	ADP	-0.21142	-0.21142	-0.207493	-0.182718	-0.207493	-0.18335	-0.190032	-0.168749
alaala[c]	D-Alanyl-D-alanine	-0.0273388	-0.0273388	-0.0277892	-0.0365435	-0.0277892	-0.0305583	-0.0268913	-0.0290947
decdpr-tb[c]	decaprenylphosphoryl-beta-D-5-phosphoribose	-0.0719922	-0.509413	-0.0657679	-0.475066	-0.0657679	-0.516435	-0.601469	-0.613897
decdr-tb[c]	decaprenylphosphoryl-beta-D-5-ribose	-0.0719922	-0.509413	-0.0657679	-0.475066	-0.0657679	-0.516435	-0.601469	-0.613897
prpp[c]	5-Phospho-alpha-D-ribose-1-diphosphate	-0.0719922	-0.0719922	-0.0657679	-0.0182718	-0.0657679	-0.0275025	-0.0636428	-0.0320041
dttp[c]	dTTP	-0.134872	-0.134872	-0.129683	-0.0852683	-0.129683	-0.0977865	-0.125493	-0.0989218
g1p[c]	D-Glucose-1-phosphate	-0.0601454	-0.0601454	-0.0500206	0.0274077	-0.0500206	0.0122233	-0.0484044	0.00290947
dtdpglu[c]	dTDPglucose	-0.195017	-0.195017	-0.179704	-0.0578606	-0.179704	-0.0855632	-0.173897	-0.0960123
ragund[c]	rhamanosyl-N-acetylglucosamyl-undecaprenyl-diphosphate	-0.650664	-0.650664	-0.639153	-0.505519	-0.639153	-0.568384	-0.739511	-0.689543
udpgalfur[c]	UDP-D-galacto-1-4-furanose	-0.205952	-0.205952	-0.190819	-0.0791777	-0.190819	-0.0977865	-0.179275	-0.101831
udp[c]	UDP	-0.134872	-0.134872	-0.129683	-0.0944041	-0.129683	-0.0977865	-0.120115	-0.0931029
dtdprmn[c]	dTDP-L-rhamnose	-0.186815	-0.186815	-0.171367	-0.0456794	-0.171367	-0.0763957	-0.168519	-0.0901934
dtdp[c]	dTDP	-0.123936	-0.123936	-0.118567	-0.0730871	-0.118567	-0.0855632	-0.114736	-0.087284
dtdp4d6dg[c]	dTDP-4-dehydro-6-deoxy-D-glucose	-0.195017	-0.195017	-0.179704	-0.0578606	-0.179704	-0.0855632	-0.173897	-0.0960123
dtdp4d6dm[c]	dTDP-4-dehydro-6-deoxy-L-mannose	-0.195017	-0.195017	-0.179704	-0.0578606	-0.179704	-0.0855632	-0.173897	-0.0960123
nadph[c]	Nicotinamide-adenine-dinucleotide-phosphate-reduced	0.00820165	0	0.00833677	0	0.00833677	0	0.00537826	0.00581893
nadp[c]	Nicotinamide-adenine-dinucleotide-phosphate	0	-0.00820165	0	-0.0121812	0	-0.00916748	0	0
udpgal[c]	UDPgalactose	-0.205952	-0.205952	-0.190819	-0.0791777	-0.190819	-0.0977865	-0.179275	-0.101831
arab-D[c]	D-Arabinose	-0.0391857	-0.0391857	-0.0324208	0.0182718	-0.0324208	0.00916748	-0.0313732	0.00290947
arabl-D[c]	D-Arabinitol	-0.030984	-0.030984	-0.024084	0.0304529	-0.024084	0.018335	-0.0259949	0.0087284
nad[c]	Nicotinamide-adenine-dinucleotide	0.0109355	0.00273388	0.0111157	0	-0.364965	0.00305583	-0.00537826	-0.00581893
nadh[c]	Nicotinamide-adenine-dinucleotide-reduced	0.0191372	0.0109355	0.0194525	0.0121812	-0.356629	0.0122233	0	0
xylu-D[c]	D-Xylulose	-0.0391857	-0.0391857	-0.0324208	0.0182718	-0.0324208	0.00916748	-0.0313732	0.00290947
succoa[c]	Succinyl-CoA	-0.0136694	-0.0136694	-0.0138946	-0.0152265	-0.0138946	-0.0152791	-0.0134457	-0.0145473
coa[c]	Coenzyme-A	0	0	0	0	0	0	0	0
sucarg[c]	N2-Succinyl-L-arginine	-0.0628793	-0.0628793	-0.0639153	-0.0761324	-0.0639153	-0.070284	-0.06185	-0.0669177
glu5sa[c]	L-Glutamate-5-semialdehyde	-0.0218711	-0.0218711	-0.0222314	-0.0334982	-0.0222314	-0.0244466	-0.0215131	-0.0232757
1pyr5c[c]	1-Pyrroline-5-carboxylate	-0.0218711	-0.0218711	-0.0222314	-0.0334982	-0.0222314	-0.0244466	-0.0215131	-0.0232757
orn[c]	Ornithine	-0.0136694	-0.0136694	-0.0138946	-0.0213171	-0.0138946	-0.0152791	-0.0161348	-0.0174568
cbp[c]	Carbamoyl-phosphate	-0.0355405	-0.0355405	-0.036126	-0.0395888	-0.036126	-0.0397258	-0.0322696	-0.0349136
pro-L[c]	L-Proline	-0.0136694	-0.0136694	-0.0138946	-0.0213171	-0.0138946	-0.0152791	-0.0161348	-0.0174568
fad[c]	Flavin-adenine-dinucleotide-oxidized	0	0	0	0	0	0	-0.518106	-0.413144
fadh2[c]	Flavin-adenine-dinucleotide-reduced	0.00820165	0.00820165	0.00833677	0.0121812	0.00833677	0.00916748	-0.512728	-0.407325
sucorn[c]	N2-Succinyl-L-ornithine	-0.0601454	-0.0601454	-0.0611363	-0.0730871	-0.0611363	-0.0672282	-0.06185	-0.0669177
sucglu[c]	N2-Succinyl-L-glutamate	-0.0218711	-0.0218711	-0.0222314	-0.0365435	-0.0222314	-0.0244466	-0.0188239	-0.0203663
sucgsa[c]	N2-Succinyl-L-glutamate-5-semialdehyde	-0.0683471	-0.0683471	-0.0694731	-0.0852683	-0.0694731	-0.0763957	-0.0672283	-0.0727366
octscoa[c]	Octacosanoyl-CoA	-0.131226	-0.131226	-0.133388	-0.152265	-0.133388	-0.14668	-0.198996	-0.2153
accoa[c]	Acetyl-CoA	-0.0136694	-0.0136694	-0.0138946	-0.0213171	-0.0138946	-0.0152791	-0.0134457	-0.0145473
hexscoa[c]	Hexacosanoyl-CoA	-0.13396	-0.13396	-0.136167	-0.15531	-0.136167	-0.149736	-0.196307	-0.212391
tetscoa[c]	Tetracosanoyl-CoA	-0.0710809	-0.0710809	-0.072252	-0.0852683	-0.072252	-0.0794515	-0.129078	-0.139654
doscoa[c]	Docosanoyl-CoA	-0.0738148	-0.0738148	-0.075031	-0.0883135	-0.075031	-0.0825074	-0.126389	-0.136745
eiscoa[c]	Eicosanoyl-CoA	-0.0765487	-0.0765487	-0.0778099	-0.0913588	-0.0778099	-0.0855632	-0.1237	-0.133835
octdcoa[c]	Octadecanoyl-CoA	-0.0792826	-0.0792826	-0.0805888	-0.0944041	-0.0805888	-0.088619	-0.121011	-0.130926
hexdcoa[c]	Hexadecanoyl-CoA	-0.0820165	-0.0820165	-0.0833677	-0.0974494	-0.0833677	-0.0916748	-0.118322	-0.128016
tdcoa[c]	Tetradecanoyl-CoA-n-C140CoA	-0.0847504	-0.0847504	-0.0861467	-0.100495	-0.0861467	-0.0947307	-0.115633	-0.125107
dodcoa[c]	Dodecanoyl-CoA	-0.0656132	-0.0546777	-0.0666942	-0.0791777	-0.0555785	-0.0611166	-0.080674	-0.0989218
decoa[c]	Decanoyl-CoA	-0.0683471	-0.0574115	-0.0694731	-0.082223	-0.0583574	-0.0641724	-0.0779848	-0.0960123
occoa[c]	Octanoyl-CoA-n-C80CoA	-0.0601454	-0.0601454	-0.0611363	-0.0730871	-0.0611363	-0.0672282	-0.0752957	-0.081465
hexcoa[c]	Hexanoyl-CoA	-0.0628793	-0.0628793	-0.0639153	-0.0761324	-0.0639153	-0.070284	-0.0726066	-0.0785556
butcoa[c]	Butanoyl-CoA	-0.0109355	-0.0109355	-0.0111157	-0.0182718	-0.0111157	-0.0122233	-0.0161348	-0.0174568
nodcoa[c]	Nonadecanoyl-CoA	-0.0874842	-0.0546777	-0.0889256	-0.0974494	-0.0889256	-0.0611166	-0.0537826	-0.0581893
hepdcoa[c]	Heptadecanoyl-CoA	-0.0902181	-0.0574115	-0.0917045	-0.100495	-0.0917045	-0.0641724	-0.0510935	-0.0552798
pentdcoa[c]	Pentadecanoyl-CoA	0.00546777	0.00546777	0.00555785	0.00609059	0.00555785	0.00611166	-0.0268913	-0.0290947
tridcoa[c]	Tridecanoyl-CoA	0.00273388	0.00273388	0.00277892	0.00304529	0.00277892	0.00305583	-0.0242022	-0.0261852
undcoa[c]	Undecanoyl-CoA	5.55112e-17	1.11022e-16	1.38778e-16	3.33067e-16	-6.66134e-16	5.55112e-17	-0.0215131	-0.0232757
nocoa[c]	Nonanoyl-CoA	-0.00273388	-0.00273388	-0.00277892	-0.00304529	-0.00277892	-0.00305583	-0.0188239	-0.0203663
hepcoa[c]	Heptanoyl-CoA	-0.00546777	-0.00546777	-0.00555785	-0.00609059	-0.00555785	-0.00611166	-0.0161348	-0.0174568
pentcoa[c]	Pentanoyl-CoA	-0.00820165	-0.00820165	-0.00833677	-0.00913588	-0.00833677	-0.00916748	-0.0134457	-0.0145473
ppcoa[c]	Propanoyl-CoA	-0.0109355	-0.0109355	-0.0111157	-0.0121812	-0.0111157	-0.0122233	-0.0107565	-0.0116379
odecoa[c]	Octadecenoyl-CoA-n-C181CoA	-0.120291	-0.120291	-0.122273	-0.143129	-0.122273	-0.134456	-0.158659	-0.171658
hdcoa[c]	Hexadecenoyl-CoA-n-C161CoA	-0.112089	-0.112089	-0.113936	-0.133993	-0.113936	-0.125289	-0.145213	-0.157111
c5tetdcoa[c]	cis-delta-5-tetradecanoyl-CoA	-0.114823	-0.114823	-0.116715	-0.137038	-0.116715	-0.128345	-0.142524	-0.154202
c3dodcoa[c]	cis-delta-3-dodecanoyl-CoA	-0.117557	-0.117557	-0.119494	-0.140084	-0.119494	-0.131401	-0.139835	-0.151292
t2dodcoa[c]	trans-delta-2-dodecanoyl-CoA	-0.117557	-0.117557	-0.119494	-0.140084	-0.119494	-0.131401	-0.139835	-0.151292
d2hdodcoa[c]	trans-delta-2-hydroxy-dodecanoyl-CoA	-0.117557	-0.117557	-0.119494	-0.140084	-0.119494	-0.131401	-0.139835	-0.151292
amet[c]	S-Adenosyl-L-methionine	-0.238759	-0.238759	-0.235282	-0.188808	-0.235282	-0.213908	-0.235747	-0.21821
8aonn[c]	8-Amino-7-oxononanoate	0	0	0	0	0	0	0	0
amob[c]	S-Adenosyl-4-methylthio-2-oxobutanoate	-0.263364	-0.263364	-0.260293	-0.204035	-0.260293	-0.24141	-0.268017	-0.253123
dann[c]	7-8-Diaminononanoate	0.0246049	0.0246049	0.0250103	0.0152265	0.0250103	0.0275025	0.0322696	0.0349136
pmcoa[c]	Pimeloyl-CoA	0.00546777	0.00546777	0.00555785	0.00913588	0.00555785	0.00611166	0.0080674	0.0087284
btn[c]	Biotin	0	0	0	0	0	0	0	0
btamp[c]	Biotinyl-5-AMP	-0.222356	-0.222356	-0.218609	-0.194899	-0.218609	-0.195573	-0.200789	-0.180387
cys-L[c]	L-Cysteine	-0.0191372	-0.0191372	-0.0194525	-0.0121812	-0.0194525	-0.0213908	-0.0295805	-0.0320041
dtbt[c]	Dethiobiotin	0.0109355	0.0109355	0.0111157	0	0.0111157	0.0122233	0.0215131	0.0232757
s[c]	Sulfur	-0.0109355	-0.0109355	-0.0111157	0	-0.0111157	-0.0122233	-0.0215131	-0.0232757
h2s[c]	Hydrogen-sulfide	-0.0109355	-0.0109355	-0.0111157	0	-0.0111157	-0.0122233	-0.0215131	-0.0232757
met-L[c]	L-Methionine	-0.0164033	-0.0164033	-0.0166735	0.00609059	-0.0166735	-0.018335	-0.0349587	-0.037823
dad-5[c]	5-Deoxyadenosine	-0.222356	-0.222356	-0.218609	-0.194899	-0.218609	-0.195573	-0.200789	-0.180387
9OHADD[c]	9alpha-Hydroxyandrosta-1,4-diene-3,17-dione	-0.0273388	-0.0902181	-0.0277892	-0.124857	-0.0277892	-0.100842	-0.0134457	-0.0669177
3HSA[c]	Secophenol	-0.0273388	-0.0902181	-0.0277892	-0.124857	-0.0277892	-0.100842	-0.0134457	-0.0669177
HIPOHCOA[c]	3-[(3aS,4S,5R,7aS)-5-hydroxy-7a-methyl-1-oxo-octahydro-1H-inden-4-yl]-3-hydroxypropanoyl-CoA	-0.00546777	-0.00546777	-0.00555785	-0.00913588	-0.00555785	-0.00611166	-0.0080674	-0.0087284
HIPOCOA[c]	3-[(3aS,4S,5R,7aS)-5-hydroxy-7a-methyl-1-oxo-octahydro-1H-inden-4-yl]-3-oxopropanoyl-CoA	-0.0136694	-0.0136694	-0.0138946	-0.0213171	-0.0138946	-0.0152791	-0.0134457	-0.0145473
CHOLESTEROL[c]	Cholesterol	0	-0.0109355	0	-0.0121812	0	-0.0122233	0	-0.0116379
CHOL4EN3ONE[c]	Cholest-4-en-3-one	0.0628793	0	0.0639153	0	0.0639153	0	0.0484044	0
CHOLC5COA[c]	CoA-cholest-4-en-3-one C5 side chain	0	-0.0628793	0	-0.0852683	0	-0.070284	0	-0.0523704
CHOLENEC5COA[c]	CoA-22-ene-cholest-4-en-3-one C5 side chain	-0.00820165	-0.0710809	-0.00833677	-0.0974494	-0.00833677	-0.0794515	-0.00537826	-0.0581893
HCHOL[c]	26-Hydroxycholest-4-en-3-one	0.0437421	-0.0191372	0.0444628	-0.0243624	0.0444628	-0.0213908	0.0322696	-0.0174568
OCHOL[c]	26-Oxocholest-4-en-3-one	0.0355405	-0.0273388	0.036126	-0.0365435	0.036126	-0.0305583	0.0268913	-0.0232757
CCHOL[c]	26-Carboxycholest-4-en-3-one	0.0164033	-0.046476	0.0166735	-0.0609059	0.0166735	-0.0519491	0.0107565	-0.0407325
CHOLENEC8COA[c]	CoA-24-ene-cholest-4-en-3-one C8 side chain	-0.00273388	-0.0656132	-0.00277892	-0.0852683	-0.00277892	-0.0733399	-0.00537826	-0.0581893
HCHOLC8COA[c]	CoA-24-hydroxy-cholest-4-en-3-one C8 side chain	-0.00273388	-0.0656132	-0.00277892	-0.0852683	-0.00277892	-0.0733399	-0.00537826	-0.0581893
HCHOLC5COA[c]	CoA-22-hydroxy-cholest-4-en-3-one C5 side chain	-0.00820165	-0.0710809	-0.00833677	-0.0974494	-0.00833677	-0.0794515	-0.00537826	-0.0581893
CHOLENEC3COA[c]	CoA-20-ene-cholest-4-en-3-one C5 side chain	-0.0109355	-0.0738148	-0.0111157	-0.100495	-0.0111157	-0.0825074	-0.00268913	-0.0552798
HCHOLC3COA[c]	CoA-20-hydroxy-cholest-4-en-3-one C5 side chain	-0.0109355	-0.0738148	-0.0111157	-0.100495	-0.0111157	-0.0825074	-0.00268913	-0.0552798
HIPECOA[c]	(2E)-3-[(3aS,4S,5R,7aS)-5-hydroxy-7a-methyl-1-oxo-octahydro-1H-inden-4-yl]prop-2-enoyl-CoA	-0.00546777	-0.00546777	-0.00555785	-0.00913588	-0.00555785	-0.00611166	-0.0080674	-0.0087284
OCHOLC8COA[c]	CoA-24-one-cholest-4-en-3-one C8 side chain	-0.0109355	-0.0738148	-0.0111157	-0.0974494	-0.0111157	-0.0825074	-0.0107565	-0.0640082
OCHOLC5COA[c]	CoA-22-one-cholest-4-en-3-one C5 side chain	-0.0164033	-0.0792826	-0.0166735	-0.109631	-0.0166735	-0.088619	-0.0107565	-0.0640082
CHOLC8COA[c]	CoA-cholest-4-en-3-one C8 side chain	0.00546777	-0.0574115	0.00555785	-0.0730871	0.00555785	-0.0641724	0	-0.0523704
HIP[c]	3-[(3aS,4S,7aS)-7a-Methyl-1,5-dioxo-octahydro-1H-inden-4-yl]propanoic acid	0	0	0	0	0	0	0	0
HIPCOA[c]	3-[(3aS,4S,7aS)-7a-Methyl-1,5-dioxo-octahydro-1H-inden-4-yl]propanoyl-CoA;	-0.00546777	-0.00546777	-0.00555785	-0.00913588	-0.00555785	-0.00611166	-0.0080674	-0.0087284
CHOLC3COA[c]	CoA-cholest-4-en-3-one C3 side chain	-0.00273388	-0.0656132	-0.00277892	-0.0883135	-0.00277892	-0.0733399	0.00268913	-0.0494609
5OHHIPCOA[c]	5-hydroxy-3-[(3aS,4S,5R,7aS)-7a-methyl-1,5-dioxo-octahydro-1H-inden-4-yl]propanoyl-CoA	0.00273388	0.00273388	0.00277892	0.00304529	0.00277892	0.00305583	-0.00268913	-0.00290947
49DSHA[c]	9,10-disecoandrosta-1(10),2-dien-4-oate	-0.0191372	-0.0191372	-0.0194525	-0.0243624	-0.0194525	-0.0213908	-0.0188239	-0.0203663
HHD[c]	(2Z,4Z)-2-Hydroxyhexa-2,4-dienoic acid	-0.0191372	-0.0191372	-0.0194525	-0.0243624	-0.0194525	-0.0213908	-0.0188239	-0.0203663
HIA[c]	3-[(3aS,4S,5R,7aS)-5-hydroxy-7a-methyl-1-oxo-octahydro-1H-indene-4-carboxylate	0	0	0	0	0	0	0	0
5OHHIP[c]	3-[(3aS,4S,7aS)-7a-Methyl-1-hydroxy-5-oxo-octahydro-1H-inden-4-yl]propanoic acid	0.0246049	0.0246049	0.0250103	0.0274077	0.0250103	0.0275025	0.0188239	0.0203663
fmnh2[c]	Reduced FMN	0	-0.210509	0	-0.0243624	0	0	-0.27967	-0.139654
34DHSA[c]	3,4-Dihydroxy-9,10-secoandrosta-1,3,5(10)-triene-9,17-dione	0.00820165	0.00820165	0.00833677	0.0121812	0.00833677	0.00916748	0.00268913	0.00290947
fmn[c]	FMN	0	-0.336268	0	-0.197944	0	0	-0.317318	-0.232757
4H2OHEX[c]	4-Hydroxy-2-oxohexanoic acid	-0.0191372	-0.0191372	-0.0194525	-0.0243624	-0.0194525	-0.0213908	-0.0188239	-0.0203663
ppal[c]	Propanal	-0.00273388	-0.00273388	-0.00277892	0	-0.00277892	-0.00305583	-0.00537826	-0.00581893
ADD[c]	Androsta-1,4-diene-3,17-dione	-0.00820165	-0.0710809	-0.00833677	-0.100495	-0.00833677	-0.0794515	0.00268913	-0.0494609
ADS[c]	Androstenedione	-1.38778e-17	-0.0628793	-6.245e-17	-0.0883135	2.77556e-16	-0.070284	0.0080674	-0.043642
cit[c]	Citrate	-0.0218711	-0.0218711	-0.0222314	-0.0365435	-0.0222314	-0.0244466	-0.0161348	-0.0174568
icit[c]	Isocitrate	-0.0218711	-0.0218711	-0.0222314	-0.0365435	-0.0222314	-0.0244466	-0.0161348	-0.0174568
sdhlam[c]	S-Succinyldihydrolipoamide	-0.00546777	-0.00546777	-0.00555785	-0.00304529	-0.00555785	-0.00611166	-0.0080674	-0.0087284
dhlam[c]	Dihydrolipoamide	0.00820165	0.00820165	0.00833677	0.0121812	0.00833677	0.00916748	0.00537826	0.00581893
ac[c]	Acetate	-0.00273388	-0.00273388	-0.00277892	-0.00913588	-0.00277892	-0.00305583	-0.00268913	-0.00290947
mql8[c]	Menaquinol-8	0.00820165	-0.385477	0.00833677	-0.401979	0.00833677	0.00916748	0.00537826	-0.605169
mqn8[c]	Menaquinone-8	0	-0.393679	0	-0.41416	0	0	0	-0.610988
2dmmql8[c]	2-Demethylmenaquinol-8	-0.355405	-0.355405	-0.36126	-0.374571	-0.36126	-0.397258	-0.519899	-0.570255
2dmmq8[c]	2-Demethylmenaquinone-8	-0.363606	-0.363606	-0.369597	-0.386752	-0.369597	-0.406425	-0.525277	-0.576074
mql6[c]	Menaquinol-6	-0.385477	-0.385477	-0.391828	-0.401979	-0.391828	-0.430872	-0.552169	-0.605169
mqn6[c]	Menaquinone-6	-0.393679	-0.393679	-0.400165	-0.41416	-0.400165	-0.440039	-0.557547	-0.610988
mal-L[c]	L-Malate	-0.0109355	-0.0109355	-0.0111157	-0.0152265	-0.0111157	-0.0122233	-0.0080674	-0.0087284
sucsal[c]	Succinic-semialdehyde	0.00546777	0.00546777	0.00555785	-0.0426341	0.00555785	0.00611166	0.00268913	-0.0232757
hco3[c]	Bicarbonate	-0.00273388	-0.00273388	-0.00277892	-0.00304529	-0.00277892	-0.00305583	0	0
lpam[c]	Lipoamide	0	0	0	0	0	0	0	0
gtp[c]	GTP	-0.252428	-0.252428	-0.249177	-0.231442	-0.249177	-0.229187	-0.22768	-0.209481
gdp[c]	GDP	-0.241493	-0.241493	-0.238061	-0.219261	-0.238061	-0.216964	-0.216923	-0.197844
pep[c]	Phosphoenolpyruvate	-0.0273388	-0.0273388	-0.0277892	-0.0365435	-0.0277892	-0.0305583	-0.0242022	-0.0261852
ppa[c]	Propionate-n-C30	0	0	0	0	0	0	0	0
lac-L[c]	L-Lactate	-0.00820165	-0.00820165	-0.00833677	-0.0121812	-0.00833677	-0.00916748	-0.0080674	-0.0087284
2plac-L[c]	2-phospho-L-lactate	-0.0191372	-0.0191372	-0.0194525	-0.0243624	-0.0194525	-0.0213908	-0.0188239	-0.0203663
lppg[c]	Lactyl-2-diphospho-5-guanosine	-0.271566	-0.271566	-0.268629	-0.255805	-0.268629	-0.250578	-0.246504	-0.229848
34hpp[c]	3-4-Hydroxyphenyl-pyruvate	-0.102976	-0.102976	-0.100968	-0.0974494	-0.100968	-0.088619	-0.095016	-0.0843745
5a6rac[c]	5-amino-6-(D-ribitylamino)uracil	0.234203	0.234203	0.234356	0.283212	0.234356	0.235299	0.216027	0.2153
fo[c]	7,8-didemethyl-8-hydroxy-5-deazariboflavin	0.131226	0.131226	0.133388	0.185763	0.133388	0.14668	0.121011	0.130926
gmp[c]	GMP	-0.230557	-0.230557	-0.226946	-0.20708	-0.226946	-0.20474	-0.206167	-0.186206
f420-0[c]	Factor F420-0	0.0902181	0.0902181	0.0917045	0.137038	0.0917045	0.100842	0.080674	0.087284
f420-1[c]	Factor F420-1	0.0601454	0.0601454	0.0611363	0.0913588	0.0611363	0.0672282	0.0537826	0.0581893
f420-2[c]	Factor F420-2 (oxidized)	0.0300727	0.0300727	0.0305682	0.0456794	0.0305682	0.0336141	0.0268913	0.0290947
f420-3[c]	Factor F420-3	0	0	0	0	0	0	0	0
f420-4[c]	Factor F420-4	-0.0300727	-0.0300727	-0.0305682	-0.0456794	-0.0305682	-0.0336141	-0.0268913	-0.0290947
f420-5[c]	Factor F420-5	-0.0601454	-0.0601454	-0.0611363	-0.0913588	-0.0611363	-0.0672282	-0.0537826	-0.0581893
phthr[c]	O-Phospho-4-hydroxy-L-threonine	-0.0482986	-0.0482986	-0.0453891	-0.0274077	-0.0453891	-0.0275025	-0.0412334	-0.0261852
4hthr[c]	4-Hydroxy-L-threonine	-0.0482986	-0.0482986	-0.0453891	-0.0274077	-0.0453891	-0.0275025	-0.0412334	-0.0261852
adocbip[c]	Adenosyl-cobinamide-phosphate	0.252428	0.252428	0.249177	0.231442	0.249177	0.229187	0.22768	0.209481
agdpcbi[c]	Adenosine-GDP-cobinamide	0	0	0	0	0	0	0	0
adcobhex[c]	adenosyl-cobyric-acid	-0.0874842	-0.0874842	-0.0889256	-0.0974494	-0.0889256	-0.0977865	-0.0860522	-0.0931029
appl[c]	1-Aminopropan-2-ol	0.361784	0.361784	0.360334	0.353254	0.360334	0.35142	0.335245	0.32586
adocbi[c]	Adenosyl-cobinamide	0.263364	0.263364	0.260293	0.243624	0.260293	0.24141	0.238436	0.221119
air[c]	5-amino-1-5-phospho-D-ribosyl-imidazole	-0.16221	-0.16221	-0.157472	-0.127902	-0.157472	-0.128345	-0.147006	-0.122198
4ahmmp[c]	4-Amino-5-hydroxymethyl-2-methylpyrimidine	0	0	0	0	0	0	0	0
gcald[c]	Glycolaldehyde	0	0	0	0	0	0	0	0
co1dam[c]	Cob-I-yrinate-a-c-diamide	0.21142	0.21142	0.207493	0.182718	0.207493	0.18335	0.190032	0.168749
adcobdam[c]	Adenosyl-cobyrinate-diamide	0	0	0	0	0	0	0	0
pppi[c]	Inorganic-triphosphate	-0.0109355	-0.0109355	-0.0111157	-0.0121812	-0.0111157	-0.0122233	-0.0107565	-0.0116379
co2dam[c]	Cob-II-yrinate-a-c-diamide	0	0	0	0	0	0	0	0
ru5p-D[c]	D-Ribulose-5-phosphate	-0.0501212	-0.0501212	-0.0435365	0.00609059	-0.0435365	-0.00305583	-0.0421297	-0.0087284
for[c]	Formate	-0.00273388	-0.00273388	-0.00277892	-0.00304529	-0.00277892	-0.00305583	0	0
db4p[c]	3-4-dihydroxy-2-butanone-4-phosphate	-0.0473873	-0.0473873	-0.0407576	0.00913588	-0.0407576	1.94983e-15	-0.0421297	-0.0087284
ipdp[c]	Isopentenyl-diphosphate	-0.0437421	-0.0437421	-0.0444628	-0.0456794	-0.0444628	-0.0488932	-0.0537826	-0.0581893
dmpp[c]	Dimethylallyl-diphosphate	-0.0437421	-0.0437421	-0.0444628	-0.0456794	-0.0444628	-0.0488932	-0.0537826	-0.0581893
grdp[c]	Geranyl-diphosphate	-0.0874842	-0.0874842	-0.0889256	-0.0913588	-0.0889256	-0.0977865	-0.107565	-0.116379
h2mb4p[c]	1-hydroxy-2-methyl-2-E-butenyl-4-diphosphate	-0.0683471	-0.0683471	-0.0694731	-0.082223	-0.0694731	-0.0763957	-0.0699174	-0.0756461
e4p[c]	D-Erythrose-4-phosphate	-0.0400969	-0.0400969	-0.0370523	-0.0152265	-0.0370523	-0.018335	-0.0358551	-0.0203663
4per[c]	4-Phospho-D-erythronate	-0.0482986	-0.0482986	-0.0453891	-0.0274077	-0.0453891	-0.0275025	-0.0412334	-0.0261852
fol[c]	Folate	-0.0164033	-0.0109355	-0.0166735	-0.0213171	-0.0166735	-0.0122233	-0.00537826	-0.00581893
dhf[c]	7-8-Dihydrofolate	-0.00820165	-0.00273388	-0.00833677	-0.00913588	-0.00833677	-0.00305583	-2.77556e-17	6.07153e-18
5fthf[c]	5-Formyltetrahydrofolate	-0.0136694	-0.00820165	-0.0138946	-0.0121812	-0.0138946	-0.00916748	-0.00537826	-0.00581893
methf[c]	5-10-Methenyltetrahydrofolate	-0.0136694	-0.00820165	-0.0138946	-0.0121812	-0.0138946	-0.00916748	-0.00537826	-0.00581893
thf[c]	5-6-7-8-Tetrahydrofolate	0	0.00546777	0	0.00304529	0	0.00611166	0.00537826	0.00581893
10fthf[c]	10-Formyltetrahydrofolate	-0.0136694	-0.00820165	-0.0138946	-0.0121812	-0.0138946	-0.00916748	-0.00537826	-0.00581893
glyc3p[c]	Glycerol-3-phosphate	-0.0218711	-0.0218711	-0.0222314	-0.0243624	-0.0222314	-0.0244466	-0.0242022	-0.0261852
dhap[c]	Dihydroxyacetone-phosphate	-0.0300727	-0.0300727	-0.0305682	-0.0365435	-0.0305682	-0.0336141	-0.0295805	-0.0320041
glutrna[c]	L-Glutamyl-tRNA-Glu	-0.00820165	-0.00820165	-0.00833677	-0.0121812	-0.00833677	-0.00916748	-0.00537826	-0.00581893
glu1sa[c]	L-Glutamate-1-semialdehyde	0	0	0	0	0	0	0	0
trnaglu[c]	tRNA-Glu	0	0	0	0	0	0	0	0
25drapp[c]	2-5-Diamino-6-ribosylamino-4-3H-pyrimidinone-5-phosphate	0	-0.249695	0	-0.228397	0	-0.226131	-0.22768	-0.209481
4ampm[c]	4-Amino-2-methyl-5-phosphomethylpyrimidine	0.0109355	0.0109355	0.0111157	0.0121812	0.0111157	0.0122233	0.0107565	0.0116379
ctp[c]	CTP	-0.156743	-0.156743	-0.151915	-0.118766	-0.151915	-0.122233	-0.141628	-0.116379
cdp[c]	CDP	-0.145807	-0.145807	-0.140799	-0.106585	-0.140799	-0.11001	-0.130871	-0.104741
utp[c]	UTP	-0.145807	-0.145807	-0.140799	-0.106585	-0.140799	-0.11001	-0.130871	-0.104741
ppp9[c]	Protoporphyrin	-0.0410082	-0.0410082	-0.0416839	-0.0548153	-0.0416839	-0.0458374	-0.0322696	-0.0349136
mg2[c]	magnesium	0	0	0	0	0	0	0	0
mppp9[c]	Magnesium-protoporphyrin	-0.0519438	-0.0519438	-0.0527996	-0.0669965	-0.0527996	-0.0580607	-0.0430261	-0.0465514
mlthf[c]	5-10-Methylenetetrahydrofolate	-0.00546777	0	-0.00555785	0	-0.00555785	0	0	0
q8h2[c]	Ubiquinol-8	0.00820165	0.00820165	0.00833677	0.0121812	0.00833677	0.00916748	0.00537826	0.00581893
no3[c]	Nitrate	-0.0382744	-0.0382744	-0.0389049	-0.0548153	-0.0389049	-0.0427816	-0.0268913	-0.0290947
h[e]	H	-0.00273388	-0.00273388	-0.00277892	-0.00304529	-0.00277892	-0.00305583	-0.00268913	-0.00290947
q8[c]	Ubiquinone-8	0	0	0	0	0	0	0	0
no2[c]	Nitrite	-0.0246049	-0.0246049	-0.0250103	-0.0365435	-0.0250103	-0.0275025	-0.0161348	-0.0174568
ethn[c]	Ethylnitronate	-0.0109355	-0.136694	-0.0111157	-0.194899	-0.0111157	-0.0122233	-0.0457153	-0.101831
acald[c]	Acetaldehyde	-0.0136694	-0.0136694	-0.0138946	-0.0213171	-0.0138946	-0.0152791	-0.0134457	-0.0145473
nh4oh[c]	Ammonium-hydroxide	0	0	0	0	0	0	0	0
frdp[c]	Farnesyl-diphosphate	-0.131226	-0.131226	-0.133388	-0.137038	-0.133388	-0.14668	-0.161348	-0.174568
octdp[c]	all-trans-Octaprenyl-diphosphate	-0.349937	-0.349937	-0.355702	-0.365435	-0.355702	-0.391146	-0.430261	-0.465514
ohpb[c]	2-Oxo-3-hydroxy-4-phosphobutanoate	-0.0565002	-0.0565002	-0.0537259	-0.0395888	-0.0537259	-0.0366699	-0.0466116	-0.0320041
pre4[c]	Precorrin-4	0.0300727	0.0300727	0.0305682	0.0274077	0.0305682	0.0336141	0.0322696	0.0349136
ahcys[c]	S-Adenosyl-L-homocysteine	-0.208686	-0.208686	-0.204714	-0.161401	-0.204714	-0.180294	-0.203478	-0.183296
pre5[c]	Precorrin-5	0	0	0	0	0	0	0	0
pre3b[c]	Precorrin-3B	0.0601454	0.0601454	0.0611363	0.0548153	0.0611363	0.0672282	0.0645392	0.0698272
dscl[c]	dihydrosirohydrochlorin	0.103888	0.103888	0.105599	0.100495	0.105599	0.116121	0.107565	0.116379
pre3a[c]	Precorrin-3-A	0.0738148	0.0738148	0.075031	0.0730871	0.075031	0.0825074	0.0752957	0.081465
pre6a[c]	Precorrin-6A	-0.0273388	-0.0273388	-0.0277892	-0.0182718	-0.0277892	-0.0305583	-0.0295805	-0.0320041
pre6b[c]	Precorrin-6B	-0.0191372	-0.0191372	-0.0194525	-0.00609059	-0.0194525	-0.0213908	-0.0242022	-0.0261852
pre8[c]	Precorrin-8	-0.0765487	-0.0765487	-0.0778099	-0.0578606	-0.0778099	-0.0855632	-0.0887414	-0.0960123
hgbyr[c]	Hydrogenobyrinate	-0.0765487	-0.0765487	-0.0778099	-0.0578606	-0.0778099	-0.0855632	-0.0887414	-0.0960123
5aprbu[c]	5-Amino-6-5-phosphoribitylamino-uracil	0.00820165	-0.241493	0.00833677	-0.216216	0.00833677	-0.216964	-0.222302	-0.203663
4r5au[c]	4-1-D-Ribitylamino-5-aminouracil	0.00820165	-0.241493	0.00833677	-0.216216	0.00833677	-0.216964	-0.222302	-0.203663
ptcys[c]	N-Pantothenoylcysteine	-0.00273388	-0.00273388	-0.00277892	-0.00304529	-0.00277892	-0.00305583	0	0
ptth[c]	Pantetheine	0	0	0	0	0	0	0	0
4ppan[c]	D-4-Phosphopantothenate	0	0	0	0	0	0	0	0
4ppcys[c]	N-R-4-Phosphopantothenoyl-L-cysteine	0	0	0	0	0	0	0	0
pydxn[c]	Pyridoxine	0	0	0	0	0	0	0	0
pydx[c]	Pyridoxal	-0.0136694	-0.0136694	-0.0138946	-0.0182718	-0.0138946	-0.0152791	-0.0107565	-0.0116379
pydam[c]	Pyridoxamine	0	0	0	0	0	0	0	0
hgbam[c]	Hydrogenobyrinate-a-c-diamide	-0.120291	-0.120291	-0.122273	-0.106585	-0.122273	-0.134456	-0.131767	-0.142564
5prdmbz[c]	N1-5-Phospho-alpha-D-ribosyl-5-6-dimethylbenzimidazole	0	0	0	0	0	0	0	0
rdmbzi[c]	N1-alpha-D-ribosyl-5-6-dimethylbenzimidazole	0	0	0	0	0	0	0	0
ichor[c]	Isochorismate	-0.0975085	-0.0975085	-0.0954097	-0.0883135	-0.0954097	-0.0825074	-0.0896377	-0.0785556
2shchc[c]	2-Succinyl-6-hydroxy-2-4-cyclohexadiene-1-carboxylate	-0.0756374	0.00546777	-0.0731783	-0.106585	-0.0731783	-0.0580607	-0.073503	-0.087284
scl[c]	sirohydrochlorin	0.0956859	0.0956859	0.0972624	0.0883135	0.0972624	0.106954	0.102187	0.11056
pre2[c]	Precorrin-2	0.103888	0.103888	0.105599	0.100495	0.105599	0.116121	0.107565	0.116379
scl2[c]	sirohydrochlorin-2	0.0956859	0.0956859	0.0972624	0.0883135	0.0972624	0.106954	0.102187	0.11056
fe2[c]	Fe2	0.00410082	0.00410082	0.00416839	0.00609059	0.00416839	0.00458374	0.00268913	0.00290947
sheme[c]	Siroheme	0.0997867	0.0997867	0.101431	0.0944041	0.101431	0.111538	0.104876	0.113469
o2s[c]	Superoxide-anion	-0.0205041	-0.0205041	-0.0208419	-0.0274077	-0.0208419	-0.0229187	-0.0161348	-0.0174568
thmpp[c]	Thiamine-diphosphate	0	0	0	0	0	0	0	0
thm[c]	Thiamin	0	0	0	0	0	0	0	0
4mhetz[c]	4-Methyl-5-2-hydroxyethyl-thiazole	0	0	0	0	0	0	0	0
udcpdp[c]	Undecaprenyl-diphosphate	-0.481163	-0.481163	-0.489091	-0.502474	-0.489091	-0.537826	-0.591609	-0.640082
g3p[c]	Glyceraldehyde-3-phosphate	-0.0300727	-0.0300727	-0.0305682	-0.0365435	-0.0305682	-0.0336141	-0.0295805	-0.0320041
pydx5p[c]	Pyridoxal-5-phosphate	0	0	0	0	0	0	0	0
r5p-D[c]	Unknown	0	0	0	0	0	0	0	0
acser[c]	O-Acetyl-L-serine	-0.0410082	-0.0410082	-0.0416839	-0.0578606	-0.0416839	-0.0458374	-0.0376479	-0.0407325
ser-L[c]	L-Serine	-0.0273388	-0.0273388	-0.0277892	-0.0365435	-0.0277892	-0.0305583	-0.0242022	-0.0261852
suchms[c]	O-Succinyl-L-homoserine	-0.0191372	-0.0191372	-0.0194525	-0.0182718	-0.0194525	-0.0213908	-0.0215131	-0.0232757
cyst-L[c]	L-Cystathionine	-0.0355405	-0.0355405	-0.036126	-0.0274077	-0.036126	-0.0397258	-0.0484044	-0.0523704
2obut[c]	2-Oxobutanoate	-0.0164033	-0.0164033	-0.0166735	-0.0152265	-0.0166735	-0.018335	-0.0188239	-0.0203663
pser-L[c]	O-Phospho-L-serine	-0.0273388	-0.0273388	-0.0277892	-0.0365435	-0.0277892	-0.0305583	-0.0242022	-0.0261852
2agpe160[c]	2-Acyl-sn-glycero-3-phosphoethanolamine-n-C160	-0.158565	-0.158565	-0.161178	-0.191854	-0.161178	-0.177238	-0.193618	-0.209481
hdca[c]	Hexadecanoate-n-C160	-0.0710809	-0.0710809	-0.072252	-0.0852683	-0.072252	-0.0794515	-0.107565	-0.116379
pe160[c]	phosphatidylethanolamine-dihexadecanoyl-n-C160	-0.251517	-0.251517	-0.255661	-0.301484	-0.255661	-0.281136	-0.322696	-0.349136
2agpe180[c]	2-Acyl-sn-glycero-3-phosphoethanolamine-n-C180	-0.101154	-0.101154	-0.10282	-0.118766	-0.10282	-0.113066	-0.145213	-0.157111
ocdca[c]	octadecanoate-n-C180	-0.0792826	-0.0792826	-0.0805888	-0.0944041	-0.0805888	-0.088619	-0.121011	-0.130926
pe180[c]	phosphatidylethanolamine-dioctadecanoyl-n-C180	-0.180436	-0.180436	-0.183409	-0.213171	-0.183409	-0.201685	-0.266224	-0.288037
ACP[c]	acyl-carrier-protein	0	0	0	0	0	0	0	0
mocdca[c]	10-methylstearic-acid	-0.0656132	-0.0656132	-0.0666942	-0.0730871	-0.0666942	-0.0733399	-0.110254	-0.119288
mstrACP[c]	10methyl-stearyoyl-ACP	-0.0874842	-0.0874842	-0.0889256	-0.0974494	-0.0889256	-0.0977865	-0.131767	-0.142564
palmACP[c]	Palmitoyl-ACP-n-C160ACP	-0.092952	-0.092952	-0.0944834	-0.109631	-0.0944834	-0.103898	-0.129078	-0.139654
hexccoa[c]	Hexacosanoyl-CoA-n-C260CoA	-0.112089	-0.112089	-0.113936	-0.130948	-0.113936	-0.125289	-0.174794	-0.189115
chexccoa[c]	carboxy-hexacosanoyl-CoA	-0.114823	-0.114823	-0.116715	-0.133993	-0.116715	-0.128345	-0.174794	-0.189115
hexc[c]	hexacosanoate-n-C260	-0.112089	-0.112089	-0.113936	-0.130948	-0.113936	-0.125289	-0.174794	-0.189115
1hdecg3p[c]	1-hexadecanoyl-sn-glycerol-3-phosphate	-0.112089	-0.112089	-0.113936	-0.133993	-0.113936	-0.125289	-0.147902	-0.160021
pa160[c]	1-2-dihexadecanoyl-sn-glycerol-3-phosphate	-0.205041	-0.205041	-0.208419	-0.243624	-0.208419	-0.229187	-0.276981	-0.299675
1msg3p[c]	1-Acyl-sn-glycerol-3-phosphate-branched-C190	-0.109355	-0.109355	-0.111157	-0.121812	-0.111157	-0.122233	-0.15597	-0.168749
pa190190[c]	1-2-sn-glycerol-3-phosphate	-0.19684	-0.19684	-0.200083	-0.219261	-0.200083	-0.22002	-0.287737	-0.311313
12dgr160[c]	1-2-Diacyl-sn-glycerol-dihexadecanoyl-n-C160	-0.205041	-0.194106	-0.208419	-0.231442	-0.197304	-0.216964	-0.266224	-0.299675
cdpdhdecg[c]	CDP-1-2-dihexadecanoylglycerol	-0.361784	-0.361784	-0.360334	-0.36239	-0.360334	-0.35142	-0.418608	-0.416054
pmtcoa[c]	Palmitoyl-CoA-n-C160CoA	-0.092952	-0.092952	-0.0944834	-0.109631	-0.0944834	-0.103898	-0.129078	-0.139654
stcoa[c]	Stearoyl-CoA-n-C180CoA	-0.101154	-0.101154	-0.10282	-0.118766	-0.10282	-0.113066	-0.142524	-0.154202
ttdca[c]	tetradecanoate-n-C140	-0.0628793	-0.0628793	-0.0639153	-0.0761324	-0.0639153	-0.070284	-0.0941196	-0.101831
hdcea[c]	Hexadecenoate-n-C161	-0.0902181	-0.0902181	-0.0917045	-0.109631	-0.0917045	-0.100842	-0.1237	-0.133835
ocdcea[c]	octadecenoate-n-C181	-0.0984198	-0.0984198	-0.100041	-0.118766	-0.100041	-0.11001	-0.137146	-0.148383
octa[c]	octanoate-n-C80	-0.0382744	-0.0382744	-0.0389049	-0.0487247	-0.0389049	-0.0427816	-0.0537826	-0.0581893
malcoa[c]	Malonyl-CoA	-0.0273388	-0.0273388	-0.0277892	-0.0365435	-0.0277892	-0.0305583	-0.0242022	-0.0261852
dca[c]	Decanoate-n-C100	-0.046476	-0.046476	-0.0472417	-0.0578606	-0.0472417	-0.0519491	-0.0672283	-0.0727366
ddca[c]	Dodecanoate-n-C120	-0.0546777	-0.0546777	-0.0555785	-0.0669965	-0.0555785	-0.0611166	-0.080674	-0.087284
arach[c]	Arachidic-acid	-0.0874842	-0.0874842	-0.0889256	-0.10354	-0.0889256	-0.0977865	-0.134457	-0.145473
ttc[c]	tetracosanoate-n-C240	-0.103888	-0.103888	-0.105599	-0.121812	-0.105599	-0.116121	-0.161348	-0.174568
g3pe[c]	sn-Glycero-3-phosphoethanolamine	-0.0218711	-0.0218711	-0.0222314	-0.0243624	-0.0222314	-0.0244466	-0.0242022	-0.0261852
etha[c]	Ethanolamine	0	0	0	0	0	0	0	0
harab-D[c]	hexa-arabinofuranoside	-0.399147	-0.399147	-0.36126	-0.0730871	-0.36126	-0.128345	-0.349587	-0.157111
malACP[c]	Malonyl-acyl-carrier-protein	-0.0273388	-0.0273388	-0.0277892	-0.0365435	-0.0277892	-0.0305583	-0.0242022	-0.0261852
mi1p-D[c]	1D-myo-Inositol-1-phosphate	-0.0601454	-0.0601454	-0.0500206	0.0274077	-0.0500206	0.0122233	-0.0484044	0.00290947
inost[c]	myo-Inositol	-0.0601454	-0.0601454	-0.0500206	0.0274077	-0.0500206	0.0122233	-0.0484044	0.00290947
acac[c]	Acetoacetate	-0.0164033	-0.0164033	-0.0166735	-0.0304529	-0.0166735	-0.018335	-0.0161348	-0.0174568
aacoa[c]	Acetoacetyl-CoA	-0.0273388	-0.0273388	-0.0277892	-0.0426341	-0.0277892	-0.0305583	-0.0268913	-0.0290947
cmp[c]	CMP	-0.134872	-0.134872	-0.129683	-0.0944041	-0.129683	-0.0977865	-0.120115	-0.0931029
pgp160[c]	Phosphatidylglycerophosphate-dihexadecanoyl-n-C160	-0.248783	-0.248783	-0.252882	-0.292348	-0.252882	-0.27808	-0.322696	-0.349136
phdcacoa[c]	phenol-palmitic-coenzyme-A	-0.168589	-0.168589	-0.167662	-0.161401	-0.167662	-0.161959	-0.20527	-0.203663
phdcaACP[c]	phenol-palmitic-acid-ACP	-0.168589	-0.168589	-0.167662	-0.161401	-0.167662	-0.161959	-0.20527	-0.203663
ptd1ino160[c]	phosphatidyl-1D-myo-inositol	-0.265187	-0.254251	-0.25844	-0.204035	-0.247324	-0.20474	-0.314628	-0.296765
ps160[c]	phosphatidylserine-dihexadecanoyl-n-C160	-0.254251	-0.254251	-0.25844	-0.304529	-0.25844	-0.284192	-0.322696	-0.349136
ps180[c]	phosphatidylserine-dioctadecanoyl-n-C180	-0.18317	-0.18317	-0.186188	-0.216216	-0.186188	-0.20474	-0.266224	-0.288037
cdpdodecg[c]	CDP-1-2-dioctadecanoylglycerol	-0.290703	-0.290703	-0.288082	-0.274077	-0.288082	-0.271969	-0.362136	-0.354955
tarab-D[c]	tetra-arabinofuranoside	-0.255162	-0.255162	-0.229724	-0.0365435	-0.229724	-0.0733399	-0.222302	-0.0931029
buta[c]	Butyrate-n-C40	0.0109355	0.0109355	0	0.00609059	0.0111157	0	0.00537826	0.00581893
hexana[c]	Hexanoic acid-n-C60	0.00273388	0.00273388	-0.00833677	-0.00304529	0.00277892	-0.00916748	-0.0080674	-0.0087284
penta[c]	Pentanoate-n-C50	-0.0191372	0.0136694	-0.0194525	-0.0213171	-0.0194525	0.0152791	0.0080674	0.0087284
hepta[c]	Heptanoate-n-C70	-0.0273388	0.00546777	-0.0277892	-0.0304529	-0.0277892	0.00611166	-0.00537826	-0.00581893
nona[c]	Nonanoate-n-C90	-0.0355405	-0.00273388	-0.036126	-0.0395888	-0.036126	-0.00305583	0.00268913	0.00290947
undec[c]	Undecanoate-n-C110	-0.0437421	-0.0109355	-0.0444628	-0.0487247	-0.0444628	-0.0122233	-0.0107565	-0.0116379
tridec[c]	Tridecanoate-n-C130	-0.0519438	-0.0191372	-0.0527996	-0.0578606	-0.0527996	-0.0213908	-0.00268913	-0.00290947
ptdec[c]	Pentadecanoate-n-C150	-0.0601454	-0.0273388	-0.0611363	-0.0669965	-0.0611363	-0.0305583	-0.0161348	-0.0174568
hepdec[c]	Heptadecanoate-n-C170	-0.0683471	-0.0355405	-0.0694731	-0.0761324	-0.0694731	-0.0397258	-0.0295805	-0.0320041
dosc[c]	docosanoate-n-C220	-0.0519438	-0.0519438	-0.0527996	-0.0639512	-0.0527996	-0.0580607	-0.104876	-0.113469
nodec[c]	nonadecanoate-n-C190	-0.0656132	-0.0328066	-0.0666942	-0.0730871	-0.0666942	-0.0366699	-0.0322696	-0.0349136
4adcho[c]	4-amino-4-deoxychorismate	-0.0164033	-0.0164033	-0.0166735	-0.0243624	-0.0166735	-0.018335	-0.0134457	-0.0145473
4abz[c]	4-Aminobenzoate	0	0	0	0	0	0	0	0
chor[c]	chorismate	-0.0975085	-0.0975085	-0.0954097	-0.0883135	-0.0954097	-0.0825074	-0.0896377	-0.0785556
dhpt[c]	Dihydropteroate	0.0218711	0.0273388	0.0222314	0.0365435	0.0222314	0.0305583	0.0268913	0.0290947
dhnpt[c]	Dihydroneopterin	-0.249695	-0.249695	-0.246398	-0.228397	-0.246398	-0.226131	-0.22768	-0.209481
2ahhmp[c]	2-Amino-4-hydroxy-6-hydroxymethyl-7-8-dihydropteridine	0.0437421	0.0492099	0.0444628	0.0609059	0.0444628	0.0550049	0.0484044	0.0523704
6hmhpt[c]	6-hydroxymethyl-dihydropterin	0.0437421	0.0492099	0.0444628	0.0609059	0.0444628	0.0550049	0.0484044	0.0523704
6hmhptpp[c]	6-hydroxymethyl-dihydropterin-pyrophosphate	0.0218711	0.0273388	0.0222314	0.0365435	0.0222314	0.0305583	0.0268913	0.0290947
dhpmp[c]	Dihydroneopterin-monophosphate	-0.249695	-0.249695	-0.246398	-0.228397	-0.246398	-0.226131	-0.22768	-0.209481
ahdt[c]	2-Amino-4-hydroxy-6-erythro-1-2-3-trihydroxypropyl-dihydropteridine-triphosphate	-0.249695	-0.249695	-0.246398	-0.228397	-0.246398	-0.226131	-0.22768	-0.209481
2ahhmd[c]	2-Amino-4-hydroxy-6-hydroxymethyl-7-8-dihydropteridine-diphosphate	0.0218711	0.0273388	0.0222314	0.0365435	0.0222314	0.0305583	0.0268913	0.0290947
gly[c]	Glycine	-0.0218711	-0.0218711	-0.0222314	-0.0334982	-0.0222314	-0.0244466	-0.0188239	-0.0203663
5mthf[c]	5-Methyltetrahydrofolate	0.00273388	0.00820165	0.00277892	0.0121812	0.00277892	0.00916748	0.00537826	0.00581893
thfglu[c]	Tetrahydrofolyl-Glu-2	-0.0300727	-0.0246049	-0.0305682	-0.0426341	-0.0305682	-0.0275025	-0.0215131	-0.0232757
4abut[c]	4-Aminobutanoate	0.0136694	0.0136694	0.0138946	-0.0304529	0.0138946	0.0152791	0.0080674	-0.0174568
agm[c]	Agmatine	-0.046476	-0.046476	-0.0472417	-0.0578606	-0.0472417	-0.0519491	-0.0484044	-0.0523704
ptrc[c]	Putrescine	-0.0437421	-0.0437421	-0.0444628	-0.0548153	-0.0444628	-0.0488932	-0.0484044	-0.0523704
urea[c]	Urea	-0.00273388	-0.00273388	-0.00277892	-0.00304529	-0.00277892	-0.00305583	0	0
f6p[c]	D-Fructose-6-phosphate	-0.0601454	-0.0601454	-0.0500206	0.0274077	-0.0500206	0.0122233	-0.0484044	0.00290947
gam6p[c]	D-Glucosamine-6-phosphate	-0.0710809	-0.0710809	-0.0611363	0.0152265	-0.0611363	1.97758e-15	-0.0591609	-0.0087284
glucys[c]	gamma-L-Glutamyl-L-cysteine	-0.0492099	-0.0492099	-0.0500206	-0.0578606	-0.0500206	-0.0550049	-0.0564718	-0.0610988
glu-D[c]	D-Glutamate	-0.0191372	-0.0191372	-0.0194525	-0.0334982	-0.0194525	-0.0213908	-0.0161348	-0.0174568
gthox[c]	Oxidized-glutathione	-0.106621	-0.106621	-0.108378	-0.146174	-0.108378	-0.119177	-0.112944	-0.122198
gthrd[c]	Reduced-glutathione	-0.0492099	-0.0492099	-0.0500206	-0.0669965	-0.0500206	-0.0550049	-0.0537826	-0.0581893
dnad[c]	Deamino-NAD	0.0437421	0.0355405	0.0444628	0.0365435	-0.331618	0.0397258	0.0268913	0.0290947
5oxpro[c]	5-Oxoproline	-0.00820165	-0.00820165	-0.00833677	-0.0213171	-0.00833677	-0.00916748	-0.00537826	-0.00581893
glx[c]	Glyoxylate	-0.0191372	-0.0191372	-0.0194525	-0.0334982	-0.0194525	-0.0213908	-0.0134457	-0.0145473
hoa[c]	2-hydroxy-3-oxoadipate	-0.0437421	-0.0437421	-0.0444628	-0.0761324	-0.0444628	-0.0488932	-0.0349587	-0.037823
hla[c]	Unknown	-0.0410082	-0.0410082	-0.0416839	-0.0730871	-0.0416839	-0.0458374	-0.0349587	-0.037823
aspsa[c]	L-Aspartate-4-semialdehyde	-0.0136694	-0.0136694	-0.0138946	-0.0152265	-0.0138946	-0.0152791	-0.0134457	-0.0145473
4pasp[c]	4-Phospho-L-aspartate	-0.0218711	-0.0218711	-0.0222314	-0.0274077	-0.0222314	-0.0244466	-0.0188239	-0.0203663
alpam[c]	S-aminomethyldihydrolipoamide	0.00273388	0.00273388	0.00277892	0.00913588	0.00277892	0.00305583	2.77556e-17	-6.07153e-18
lpro[c]	Lipoylprotein	0.0136694	0.0136694	0.0138946	0.0274077	0.0138946	0.0152791	0.0134457	0.0145473
alpro[c]	S-Aminomethyldihydrolipoylprotein	-0.00546777	-0.00546777	-0.00555785	-0.00304529	-0.00555785	-0.00611166	-0.00537826	-0.00581893
dhlpro[c]	Dihydrolipolprotein	0	0	0	0	0	0	0	0
glyc-R[c]	R-Glycerate	-0.0164033	-0.0164033	-0.0166735	-0.0243624	-0.0166735	-0.018335	-0.0134457	-0.0145473
3pg[c]	3-Phospho-D-glycerate	-0.0273388	-0.0273388	-0.0277892	-0.0365435	-0.0277892	-0.0305583	-0.0242022	-0.0261852
hom-L[c]	L-Homoserine	-0.00546777	-0.00546777	-0.00555785	-0.00304529	-0.00555785	-0.00611166	-0.0080674	-0.0087284
phom[c]	O-Phospho-L-homoserine	-0.0164033	-0.0164033	-0.0166735	-0.0152265	-0.0166735	-0.018335	-0.0188239	-0.0203663
3php[c]	3-Phosphohydroxypyruvate	-0.0355405	-0.0355405	-0.036126	-0.0487247	-0.036126	-0.0397258	-0.0295805	-0.0320041
ser-D[c]	D-Serine	-0.0164033	-0.0164033	-0.0166735	-0.0243624	-0.0166735	-0.018335	-0.0134457	-0.0145473
thr-L[c]	L-Threonine	-0.0164033	-0.0164033	-0.0166735	-0.0152265	-0.0166735	-0.018335	-0.0188239	-0.0203663
2pg[c]	D-Glycerate-2-phosphate	-0.0273388	-0.0273388	-0.0277892	-0.0365435	-0.0277892	-0.0305583	-0.0242022	-0.0261852
23dhba[c]	2-3-Dihydroxybenzoyl-adenylate	-0.400969	-0.400969	-0.392755	-0.341073	-0.392755	-0.342253	-0.358551	-0.314222
seramp[c]	L-seryl-AMP	0	0	0	0	0	0	0	0
enter[c]	Enterochelin	0	0	0	0	0	0	0	0
fdp[c]	D-Fructose-1-6-bisphosphate	-0.0601454	-0.0601454	-0.0611363	-0.0730871	-0.0611363	-0.0672282	-0.0591609	-0.0640082
13dpg[c]	3-Phospho-D-glyceroyl-phosphate	-0.0382744	-0.0382744	-0.0389049	-0.0487247	-0.0389049	-0.0427816	-0.0349587	-0.037823
glc-D[c]	D-Glucose	-0.0601454	-0.0601454	-0.0500206	0.0274077	-0.0500206	0.0122233	#NAME?	0.00290947
g6p[c]	D-Glucose-6-phosphate	-0.0601454	-0.0601454	-0.0500206	0.0274077	-0.0500206	0.0122233	-0.0484044	0.00290947
adhlam[c]	S-Acetyldihydrolipoamide	-0.00546777	-0.00546777	-0.00555785	-0.00913588	-0.00555785	-0.00611166	-0.0080674	-0.0087284
oxa[c]	Oxalate	-0.0273388	-0.0273388	-0.0277892	-0.0456794	-0.0277892	-0.0305583	-0.0188239	-0.0203663
glyclt[c]	Glycolate	-0.0109355	-0.0109355	-0.0111157	-0.0213171	-0.0111157	-0.0122233	-0.0080674	-0.0087284
oxalcoa[c]	Oxalyl-CoA	-0.0492099	-0.0492099	-0.0500206	-0.0700418	-0.0500206	-0.0550049	-0.040337	-0.043642
forcoa[c]	Formyl-CoA	-0.0246049	-0.0246049	-0.0250103	-0.0274077	-0.0250103	-0.0275025	-0.0215131	-0.0232757
2pglyc[c]	2-Phosphoglycolate	-0.0109355	-0.0109355	-0.0111157	-0.0213171	-0.0111157	-0.0122233	-0.0080674	-0.0087284
prbatp[c]	1-5-Phosphoribosyl-ATP	-0.294348	-0.294348	-0.284377	-0.213171	-0.284377	-0.223075	-0.264431	-0.212391
histd[c]	L-Histidinol	-0.121202	-0.121202	-0.115789	-0.0700418	-0.115789	-0.0825074	-0.112047	-0.0843745
his-L[c]	L-Histidine	-0.137605	-0.137605	-0.132462	-0.0944041	-0.132462	-0.100842	-0.122804	-0.0960123
hisp[c]	L-Histidinol-phosphate	-0.121202	-0.121202	-0.115789	-0.0700418	-0.115789	-0.0825074	-0.112047	-0.0843745
imacp[c]	3-Imidazol-4-yl-2-oxopropyl-phosphate	-0.129404	-0.129404	-0.124125	-0.082223	-0.124125	-0.0916748	-0.117425	-0.0901934
prlp[c]	5-5-phospho-1-deoxyribulos-1-ylamino-methylideneamino-1-5-phosphoribosyl-imidazole-4-carboxamide	-0.294348	-0.294348	-0.284377	-0.213171	-0.284377	-0.223075	-0.264431	-0.212391
aicar[c]	5-Amino-1-5-Phospho-D-ribosyl-imidazole-4-carboxamide	-0.17588	-0.17588	-0.171367	-0.143129	-0.171367	-0.143624	-0.157762	-0.133835
eig3p[c]	D-erythro-1-Imidazol-4-yl-glycerol-3-phosphate	-0.129404	-0.129404	-0.124125	-0.082223	-0.124125	-0.0916748	-0.117425	-0.0901934
pran[c]	N-5-Phospho-D-ribosyl-anthranilate	-0.164033	-0.164033	-0.15562	-0.0944041	-0.15562	-0.103898	-0.150591	-0.10765
2cpr5p[c]	1-2-Carboxyphenylamino-1-deoxy-D-ribulose-5-phosphate	-0.164033	-0.164033	-0.15562	-0.0944041	-0.15562	-0.103898	-0.150591	-0.10765
prbamp[c]	1-5-Phosphoribosyl-AMP	-0.294348	-0.294348	-0.284377	-0.213171	-0.284377	-0.223075	-0.264431	-0.212391
prfp[c]	1-5-Phosphoribosyl-5-5-phosphoribosylamino-methylideneaminoimidazole-4-carboxamide	-0.294348	-0.294348	-0.284377	-0.213171	-0.284377	-0.223075	-0.264431	-0.212391
decdman1p-tb[c]	E-E-E-E-E-E-E-Z-Z-decaprenyl-mannose-phosphate	-0.0601454	-0.497567	-0.0500206	-0.429387	-0.0500206	-0.476709	-0.586231	-0.578984
PIM4[c]	phosphatidylinositol-mannoside-tetra-mannose-tuberculosis	-0.522172	-0.522172	-0.475196	-0.118766	-0.475196	-0.186406	-0.543205	-0.311313
LM[c]	Lipomannan	-0.582317	-0.582317	-0.525217	-0.0913588	-0.525217	-0.174182	-0.591609	-0.308403
LAM[c]	Lipoarabinomannan	-0.654309	-0.654309	-0.590985	-0.109631	-0.590985	-0.201685	-0.655252	-0.340407
ManLAM[c]	Mannose-capped Lipoarabinomannan	-0.714455	-0.714455	-0.641005	-0.082223	-0.641005	-0.189461	-0.703656	-0.337498
26dap-M[c]	meso-2-6-Diaminoheptanedioate	-0.0246049	-0.0246049	-0.0250103	-0.0274077	-0.0250103	-0.0275025	-0.0268913	-0.0290947
lys-L[c]	L-Lysine	-0.0218711	-0.0218711	-0.0222314	-0.0243624	-0.0222314	-0.0244466	-0.0268913	-0.0290947
26dap-LL[c]	LL-2-6-Diaminoheptanedioate	-0.0246049	-0.0246049	-0.0250103	-0.0274077	-0.0250103	-0.0275025	-0.0268913	-0.0290947
23dhdp[c]	2-3-Dihydrodipicolinate	-0.0300727	-0.0300727	-0.0305682	-0.0395888	-0.0305682	-0.0336141	-0.0268913	-0.0290947
thdp[c]	2-3-4-5-Tetrahydrodipicolinate	-0.0218711	-0.0218711	-0.0222314	-0.0274077	-0.0222314	-0.0244466	-0.0215131	-0.0232757
sl26da[c]	N-Succinyl-LL-2-6-diaminoheptanedioate	-0.0273388	-0.0273388	-0.0277892	-0.0304529	-0.0277892	-0.0305583	-0.0295805	-0.0320041
sl2a6o[c]	N-Succinyl-2-L-amino-6-oxoheptanedioate	-0.0355405	-0.0355405	-0.036126	-0.0426341	-0.036126	-0.0397258	-0.0349587	-0.037823
4hbz[c]	4-Hydroxybenzoate	-0.0811052	-0.0811052	-0.0787362	-0.0639512	-0.0787362	-0.0641724	-0.0761921	-0.0640082
4hbzACP[c]	4-hydroxybenzoyl-ACP	-0.102976	-0.102976	-0.100968	-0.0883135	-0.100968	-0.088619	-0.0977051	-0.087284
mharab-D[c]	mannose-capped-hexa-arabinofuranoside	-0.579583	-0.579583	-0.511322	0.00913588	-0.511322	-0.0916748	-0.4948	-0.148383
arachcoa[c]	arachidyl-coenzyme-A	-0.109355	-0.109355	-0.111157	-0.127902	-0.111157	-0.122233	-0.15597	-0.168749
arachACP[c]	eicosanoyl-ACP	-0.109355	-0.109355	-0.111157	-0.127902	-0.111157	-0.122233	-0.15597	-0.168749
arpp[c]	5-phosphoarabinose-pyrophosphate	-0.0719922	-0.0719922	-0.0657679	-0.0182718	-0.0657679	-0.0275025	-0.0636428	-0.0320041
cdpc16c19g[c]	cdp-diacylglycerol-C160-C190	-0.356316	-0.356316	-0.354776	-0.350209	-0.354776	-0.345309	-0.421297	-0.418963
pa160190[c]	1-2-sn-glycerol-3-phosphate	-0.199573	-0.199573	-0.202861	-0.231442	-0.202861	-0.223075	-0.27967	-0.302584
cdpc19c19g[c]	cdp-diacylglycerol-C190-C190	-0.353582	-0.353582	-0.351997	-0.338028	-0.351997	-0.342253	-0.429365	-0.427691
pg160190[c]	Phosphatidylglycerol-hexadecanoyl-methylstearoyl	-0.243316	-0.243316	-0.247324	-0.280167	-0.247324	-0.271969	-0.325385	-0.352045
clpn160190[c]	cardiolipin-dihexadecanoyl-dimethylstearoyl	-0.475696	-0.475696	-0.483533	-0.548153	-0.483533	-0.531714	-0.637324	-0.689543
glyc[c]	Glycerol	-0.0109355	-0.0109355	-0.0111157	-0.0121812	-0.0111157	-0.0122233	-0.0134457	-0.0145473
decdpa-tb[c]	decaprenylphosphoryl-beta-D-5-phosphoarabinofuranose	-0.0719922	-0.509413	-0.0657679	-0.475066	-0.0657679	-0.516435	-0.601469	-0.613897
phdca[c]	phenol-palmitic-acid	-0.146718	-0.146718	-0.14543	-0.137038	-0.14543	-0.137512	-0.183757	-0.180387
prephth[c]	phthiocerol-precursor	-0.0820165	-0.0820165	-0.0833677	-0.0791777	-0.0833677	-0.0916748	-0.15597	-0.168749
prephthcoa[c]	phthiocerol-precursor-bound-coenzyme-A	-0.103888	-0.103888	-0.105599	-0.10354	-0.105599	-0.116121	-0.177483	-0.192025
omtta[c]	octa-methyl-tetracontatricosanoic-acid-C340-8-methyl-branched-carbons	-0.0355405	-0.0355405	-0.036126	0.00304529	-0.036126	-0.0397258	-0.142524	-0.154202
homtta[c]	10-hydroxy-octa-methyl-tetracontatricosanoic-acid-C340-8-methyl-branched-carbons-1-hydroxylated-carbon	-0.0546777	-0.0546777	-0.0555785	-0.0213171	-0.0555785	-0.0611166	-0.158659	-0.171658
mmcoa-S[c]	S-Methylmalonyl-CoA	-0.0136694	-0.0136694	-0.0138946	-0.0152265	-0.0138946	-0.0152791	-0.0134457	-0.0145473
m1ocdca[c]	methyl-octadecanoate	-0.0656132	-0.0656132	-0.0666942	-0.0730871	-0.0666942	-0.0733399	-0.110254	-0.119288
dmarach[c]	di-methyl-arachic-acid	-0.0601454	-0.0601454	-0.0611363	-0.0609059	-0.0611363	-0.0672282	-0.112944	-0.122198
tmbhn[c]	tri-methyl-behenic-acid	-0.0546777	-0.0546777	-0.0555785	-0.0487247	-0.0555785	-0.0611166	-0.115633	-0.125107
marach[c]	methyl-arachidic-acid	-0.0738148	-0.0738148	-0.075031	-0.082223	-0.075031	-0.0825074	-0.1237	-0.133835
mbhn[c]	methyl-behenic-acid	-0.0820165	-0.0820165	-0.0833677	-0.0913588	-0.0833677	-0.0916748	-0.137146	-0.148383
tamlgnc[c]	tri-methyl-lignoceric-acid	-0.0492099	-0.0492099	-0.0500206	-0.0365435	-0.0500206	-0.0550049	-0.118322	-0.128016
dmbhn[c]	di-methyl-behenic-acid	-0.0683471	-0.0683471	-0.0694731	-0.0700418	-0.0694731	-0.0763957	-0.126389	-0.136745
dmlgnc[c]	dimethyl-lignoceric-acid	-0.0765487	-0.0765487	-0.0778099	-0.0791777	-0.0778099	-0.0855632	-0.139835	-0.151292
pmhexc[c]	penta-methyl-hexacosanoate	-0.0437421	-0.0437421	-0.0444628	-0.0243624	-0.0444628	-0.0488932	-0.121011	-0.130926
tmlgnc[c]	tri-methyl-lignoceric-acid	-0.0628793	-0.0628793	-0.0639153	-0.0578606	-0.0639153	-0.070284	-0.129078	-0.139654
tmhexc[c]	tri-methyl-hexacosanoate	-0.0710809	-0.0710809	-0.072252	-0.0669965	-0.072252	-0.0794515	-0.142524	-0.154202
hmocta[c]	hexa-methyl-octacosanoate	-0.0382744	-0.0382744	-0.0389049	-0.0121812	-0.0389049	-0.0427816	-0.1237	-0.133835
tamhexc[c]	tetra-methyl-hexacosanoate	-0.0574115	-0.0574115	-0.0583574	-0.0456794	-0.0583574	-0.0641724	-0.131767	-0.142564
tamocta[c]	tetra-methyl-octacosanoate	-0.0656132	-0.0656132	-0.0666942	-0.0548153	-0.0666942	-0.0733399	-0.145213	-0.157111
hpmtria[c]	hepta-methyl-triacontanoic-acid-C300-plus-7-methyl-branches	-0.0328066	-0.0328066	-0.0333471	6.66134e-16	-0.0333471	-0.0366699	-0.126389	-0.136745
pmocta[c]	penta-methyl-octacosanoate	-0.0519438	-0.0519438	-0.0527996	-0.0334982	-0.0527996	-0.0580607	-0.134457	-0.145473
hmtria[c]	hexa-methyl-triacontanoic-acid-C300-plus-6-methyl-branches	-0.046476	-0.046476	-0.0472417	-0.0213171	-0.0472417	-0.0519491	-0.137146	-0.148383
omdtria[c]	octa-methyl-dotriacontanoic-acid-C320-with-7-methyl-branches	-0.0273388	-0.0273388	-0.0277892	0.0121812	-0.0277892	-0.0305583	-0.129078	-0.139654
hpmdtria[c]	hepta-methyl-dotriacontanoic-acid-7-methyl-branches	-0.0410082	-0.0410082	-0.0416839	-0.00913588	-0.0416839	-0.0458374	-0.139835	-0.151292
gluala[c]	5-L-Glutamyl-L-alanine	-0.0164033	-0.0164033	-0.0166735	-0.0334982	-0.0166735	-0.018335	-0.0134457	-0.0145473
gdpmann[c]	GDP-D-mannose	-0.301638	-0.301638	-0.288082	-0.191854	-0.288082	-0.20474	-0.265328	-0.194934
bhb[c]	R-3-Hydroxybutanoate	-0.00820165	-0.00820165	-0.00833677	-0.0182718	-0.00833677	-0.00916748	-0.0107565	-0.0116379
salc[c]	Salicylate	-0.0811052	-0.0811052	-0.0787362	-0.0639512	-0.0787362	-0.0641724	-0.0761921	-0.0640082
mcbts[c]	mycobactin-S	-0.332622	-0.332622	-0.334397	-0.371526	-0.334397	-0.345309	-0.371997	-0.384049
mcbtt[c]	mycobactin-T	-0.343558	-0.343558	-0.345513	-0.392843	-0.345513	-0.357532	-0.377375	-0.389868
cmcbtt[c]	carboxymycobactin-T-R8-carbon-final-carbon-is-carboxyl-group	-0.340824	-0.340824	-0.342734	-0.401979	-0.342734	-0.354476	-0.337038	-0.346226
tre[c]	Trehalose	-0.131226	-0.131226	-0.111157	0.0426341	-0.111157	0.0122233	-0.107565	-0.00581893
pat[c]	penta-acyl-trehalose	-0.462026	-0.462026	-0.447407	-0.283212	-0.447407	-0.357532	-0.74489	-0.695362
phthiocerol[c]	phthiocerol-A	-0.101154	-0.101154	-0.10282	-0.0913588	-0.10282	-0.113066	-0.182861	-0.197844
pdima[c]	phthiocerol-dimycocerosate-A-Mtb	-0.23238	-0.23238	-0.236209	-0.200989	-0.236209	-0.259745	-0.473287	-0.512066
frrppdima[c]	fucose-rhamnose-rhamnose-phenol-phthiocerol-dimycocerosate-Mtb	-0.491188	-0.491188	-0.462228	-0.164446	-0.462228	-0.284192	-0.694693	-0.567346
mfrrppdima[c]	phenolic-glycolipid-Mtb	-0.611478	-0.611478	-0.5845	-0.274077	-0.5845	-0.418648	-0.823771	-0.707
pg160[c]	Phosphatidylglycerol-dihexadecanoyl-n-C160	-0.248783	-0.248783	-0.252882	-0.292348	-0.252882	-0.27808	-0.322696	-0.349136
pgp160190[c]	Phosphatidylglycerophosphate-hexadecanoyl-tuberculostearoyl-C160-C190	-0.243316	-0.243316	-0.247324	-0.280167	-0.247324	-0.271969	-0.325385	-0.352045
pgp190[c]	Phosphatidylglycerophosphate-dituberculostearoyl-C190	-0.240582	-0.240582	-0.244545	-0.267986	-0.244545	-0.268913	-0.333452	-0.360774
pg190[c]	Phosphatidylglycerol-dimethylstearoyl-C190	-0.240582	-0.240582	-0.244545	-0.267986	-0.244545	-0.268913	-0.333452	-0.360774
phthdl[c]	phthiodolone	-0.0792826	-0.0792826	-0.0805888	-0.0761324	-0.0805888	-0.088619	-0.15597	-0.168749
prepphth[c]	phenolic-phthiocerol-precursor	-0.163122	-0.163122	-0.162104	-0.137038	-0.162104	-0.155847	-0.226783	-0.226938
pphthdl[c]	phenolic-phthiodiolone	-0.160388	-0.160388	-0.159325	-0.133993	-0.159325	-0.152791	-0.226783	-0.226938
pphthiocerol[c]	phenolphtiocerol	-0.182259	-0.182259	-0.181556	-0.149219	-0.181556	-0.177238	-0.253675	-0.256033
ppdima[c]	phenol-phthiocerol-dimycocerosate-Mtb	-0.313485	-0.313485	-0.314945	-0.25885	-0.314945	-0.323918	-0.544101	-0.570255
prephthACP[c]	phthiocerol-precursor-bound-ACP	-0.103888	-0.103888	-0.105599	-0.10354	-0.105599	-0.116121	-0.177483	-0.192025
prepphthACP[c]	phenolic-phthiocerol-precursor-bound-ACP	-0.163122	-0.163122	-0.162104	-0.137038	-0.162104	-0.155847	-0.226783	-0.226938
tat[c]	tetra-acyl-trehalose	-0.306195	-0.306195	-0.289008	-0.0365435	-0.289008	-0.18335	-0.626568	-0.567346
tres[c]	trehalose-2-sulfate	-0.174968	-0.174968	-0.15562	-0.00609059	-0.15562	-0.0366699	-0.150591	-0.0523704
sl1[c]	sulfonated-tetra-acyl-trehalose	-0.349937	-0.349937	-0.333471	-0.0852683	-0.333471	-0.232243	-0.669594	-0.613897
tre6p[c]	alpha-alpha-Trehalose-6-phosphate	-0.131226	-0.131226	-0.111157	0.0426341	-0.111157	0.0122233	-0.107565	-0.00581893
udpg[c]	UDPglucose	-0.205952	-0.205952	-0.190819	-0.0791777	-0.190819	-0.0977865	-0.179275	-0.101831
paps[c]	3-Phosphoadenylyl-sulfate	-0.244227	-0.244227	-0.24084	-0.219261	-0.24084	-0.22002	-0.222302	-0.203663
pap[c]	Adenosine-3-5-bisphosphate	-0.200485	-0.200485	-0.196377	-0.170537	-0.196377	-0.171126	-0.179275	-0.157111
triat[c]	tri-acyl-trehalose	-0.352671	-0.352671	-0.33625	-0.204035	-0.33625	-0.235299	-0.478666	-0.407325
uamr[c]	UDP-N-acetylmuramate	-0.249695	-0.249695	-0.235282	-0.137038	-0.235282	-0.14668	-0.222302	-0.148383
ugmr[c]	UDP-N-glycolylmuramate	-0.268832	-0.268832	-0.254735	-0.161401	-0.254735	-0.168071	-0.238436	-0.16584
s7p[c]	Sedoheptulose-7-phosphate	-0.0701697	-0.0701697	-0.0565048	0.0487247	-0.0565048	0.0275025	-0.054679	0.0145473
gmhep7p[c]	D-glycero-alpha-beta-D-manno-heptose 7-Phosphate	-0.0701697	-0.0701697	-0.0565048	0.0487247	-0.0565048	0.0275025	-0.054679	0.0145473
gmhep17bp[c]	D-glycero-alpha-D-manno-heptose 1-7-bisphosphate	-0.0811052	-0.0811052	-0.0676205	0.0365435	-0.0676205	0.0152791	-0.0654356	0.00290947
gbmh17p-D[c]	D-glycero-beta-D-manno-heptose 1-7-bisphosphate	-0.0811052	-0.0811052	-0.0676205	0.0365435	-0.0676205	0.0152791	-0.0654356	0.00290947
gmhep1p[c]	D-glycero-alpha-D-manno-heptose 1-Phosphate	-0.0811052	-0.0811052	-0.0676205	0.0365435	-0.0676205	0.0152791	-0.0654356	0.00290947
gbmh1p-D[c]	D-glycero-beta-D-manno-heptose 1-Phosphate	-0.0811052	-0.0811052	-0.0676205	0.0365435	-0.0676205	0.0152791	-0.0654356	0.00290947
gamgdp-D[c]	GDP-D-glycero-alpha-D-manno-heptose	-0.333534	-0.333534	-0.316797	-0.194899	-0.316797	-0.213908	-0.293115	-0.206572
adphep-DD[c]	ADP-D-glycero-beta-D-manno-heptose	-0.303461	-0.303461	-0.286229	-0.158355	-0.286229	-0.180294	-0.266224	-0.177477
adphep-LD[c]	ADP-L-glycero-beta-D-manno-heptose	-0.311663	-0.311663	-0.294566	-0.170537	-0.294566	-0.189461	-0.271602	-0.183296
ametam[c]	S-Adenosylmethioninamine	-0.236025	-0.236025	-0.232503	-0.185763	-0.232503	-0.210852	-0.235747	-0.21821
adn[c]	Adenosine	-0.189549	-0.189549	-0.185262	-0.158355	-0.185262	-0.158903	-0.168519	-0.145473
hcys-L[c]	L-Homocysteine	-0.0191372	-0.0191372	-0.0194525	-0.00304529	-0.0194525	-0.0213908	-0.0349587	-0.037823
ade[c]	Adenine	-0.128492	-0.128492	-0.130609	-0.152265	-0.130609	-0.143624	-0.115633	-0.125107
rhcys[c]	S-Ribosyl-L-homocysteine	-0.0801939	-0.0801939	-0.0741047	-0.00913588	-0.0741047	-0.0366699	-0.087845	-0.0581893
achms[c]	O-Acetyl-L-homoserine	-0.0191372	-0.0191372	-0.0194525	-0.0243624	-0.0194525	-0.0213908	-0.0215131	-0.0232757
metsox-S-L[c]	L-Methionine-Sulfoxide	-0.0300727	-0.0300727	-0.0305682	-0.0121812	-0.0305682	-0.0336141	-0.0457153	-0.0494609
metsox-R-L[c]	L-methionine-R-sulfoxide	-0.0300727	-0.0300727	-0.0305682	-0.0121812	-0.0305682	-0.0336141	-0.0457153	-0.0494609
mhpglu[c]	5-Methyltetrahydropteroyltri-L-glutamate	0.00273388	0.00273388	0.00277892	0.00913588	0.00277892	0.00305583	2.77556e-17	-6.93889e-18
hpglu[c]	Tetrahydropteroyltri-L-glutamate	0	0	0	0	0	0	0	0
5mta[c]	5-Methylthioadenosine	0	0	0	0	0	0	0	0
5mtr[c]	5-Methylthio-D-ribose	0.128492	0.128492	0.130609	0.152265	0.130609	0.143624	0.115633	0.125107
mmcoa-R[c]	R-Methylmalonyl-CoA	-0.0136694	-0.0136694	-0.0138946	-0.0152265	-0.0138946	-0.0152791	-0.0134457	-0.0145473
2c25dho[c]	2-Carboxy-2-5-dihydro-5-oxofuran-2-acetate	-0.00273388	-0.00273388	-0.00277892	-0.00304529	-0.00277892	-0.00305583	0	0
5odhf2a[c]	5-Oxo-4-5-dihydrofuran-2-acetate	0	0	0	0	0	0	0	0
fdox[c]	ferredoxin-oxidized-24Fe-4S	0	0	0	0	0	0	0	0
h2[c]	H2	0	0	0	0	0	0	0	0
fdred[c]	ferredoxin-reduced-24Fe-4S	0	0	0	0	0	0	0	0
h2co3[c]	carbonic-acid	-0.00273388	-0.00273388	-0.00277892	-0.00304529	-0.00277892	-0.00305583	0	0
cpmp[c]	Precursor-Z	-0.252428	-0.252428	-0.249177	-0.231442	-0.249177	-0.229187	-0.22768	-0.209481
MoaD[c]	Molybdenum cofactor biosynthesis protein D	0.222356	0.222356	0.218609	0.194899	0.218609	0.195573	0.200789	0.180387
MoaD-AMP[c]	Molybdenum cofactor biosynthesis protein D-AMP	0	0	0	0	0	0	0	0
MoaD-SH[c]	Molybdenum cofactor biosynthesis protein D-SH	-0.0109355	-0.0109355	-0.0111157	0	-0.0111157	-0.0122233	-0.0215131	-0.0232757
mobpt[c]	Molybdopterin	-0.719011	-0.719011	-0.708626	-0.62124	-0.708626	-0.64478	-0.672283	-0.616807
mobptamp[c]	Molybdopterin-AMP	-0.941367	-0.941367	-0.927234	-0.816139	-0.927234	-0.840353	-0.873072	-0.797193
mob[c]	molybdate	-0.0109355	-0.0109355	-0.0111157	-0.0121812	-0.0111157	-0.0122233	-0.0107565	-0.0116379
moco[c]	Molybdenum cofactor	0	0	0	0	0	0	0	0
mgd[c]	Molybdopterin guanine dinucleotide	-0.252428	-0.252428	-0.249177	-0.231442	-0.249177	-0.229187	-0.22768	-0.209481
meroacidcyc2ACP[c]	cyclopropanated-alpha-meroacid-ACP-2-cyclopropane-rings	-0.270654	-0.270654	-0.275114	-0.295394	-0.275114	-0.302527	-0.400681	-0.43351
meroacidcyc2AMP[c]	cyclopropanated-alpha-meroacid-AMP-2-cyclopropane-rings	-0.471139	-0.471139	-0.471491	-0.46593	-0.471491	-0.473653	-0.579956	-0.590621
mmeroacidcyc2ACP[c]	cyclopropanated-methoxy-meroacid-ACP-2-cyclopropane-rings	-0.295259	-0.295259	-0.300124	-0.322801	-0.300124	-0.330029	-0.441018	-0.477152
mmeroacidcyc2AMP[c]	cyclopropanated-methoxy-meroacid-AMP-2-cyclopropane-rings	-0.495744	-0.495744	-0.496501	-0.493338	-0.496501	-0.501156	-0.620293	-0.634263
kmeroacidcyc2ACP[c]	cyclopropanated-keto-meroacid-ACP-2-cyclopropane-rings	-0.319864	-0.319864	-0.325134	-0.356299	-0.325134	-0.357532	-0.46522	-0.503337
kmeroacidcyc2AMP[c]	cyclopropanated-keto-meroacid-AMP-2-cyclopropane-rings	-0.520349	-0.520349	-0.521511	-0.526836	-0.521511	-0.528658	-0.644495	-0.660449
mmmeroacidcyc1ACP[c]	cyclopropanated-methyl-hydroxy-methoxy-meroacid-ACP-1-cyclopropane-ring	-0.295259	-0.295259	-0.300124	-0.322801	-0.300124	-0.330029	-0.441018	-0.477152
mmmeroacidcyc1AMP[c]	cyclopropanated-methyl-hydroxy-methoxy-meroacid-AMP-1-cyclopropane-ring	-0.495744	-0.495744	-0.496501	-0.493338	-0.496501	-0.501156	-0.620293	-0.634263
mkmeroacidcyc1ACP[c]	cyclopropanated-methyl-hydroxy-keto-meroacid-ACP-1-cyclopropane-ring	-0.319864	-0.319864	-0.325134	-0.356299	-0.325134	-0.357532	-0.46522	-0.503337
mkmeroacidcyc1AMP[c]	cyclopropanated-methyl-hydroxy-keto-meroacid-AMP-1-cyclopropane-ring	-0.520349	-0.520349	-0.521511	-0.526836	-0.521511	-0.528658	-0.644495	-0.660449
meroacidACP[c]	alpha-meroacid-ACP	-0.210509	-0.210509	-0.213977	-0.240578	-0.213977	-0.235299	-0.336142	-0.363683
meroacidcyc1ACP[c]	cyclopropanated-alpha-meroacid-ACP-1-cyclopropane-ring	-0.240582	-0.240582	-0.244545	-0.267986	-0.244545	-0.268913	-0.368411	-0.398597
mmeroacidACP[c]	methoxy-meroacid-ACP	-0.235114	-0.235114	-0.238988	-0.267986	-0.238988	-0.262801	-0.376479	-0.407325
mmeroacidcyc1ACP[c]	cyclopropanated-methoxy-meroacid-ACP-1-cyclopropane-ring	-0.265187	-0.265187	-0.269556	-0.295394	-0.269556	-0.296415	-0.408748	-0.442239
kmeroacidACP[c]	keto-meroacid-ACP	-0.259719	-0.259719	-0.263998	-0.301484	-0.263998	-0.290304	-0.400681	-0.43351
kmeroacidcyc1ACP[c]	cyclopropanated-keto-meroacid-ACP-1-cyclopropane-ring	-0.289792	-0.289792	-0.294566	-0.328892	-0.294566	-0.323918	-0.43295	-0.468424
mmmeroacidACP[c]	methyl-hydroxy-methoxy-meroacid-ACP	-0.265187	-0.265187	-0.269556	-0.295394	-0.269556	-0.296415	-0.408748	-0.442239
mkmeroacidACP[c]	methyl-hydroxy-keto-meroacid-ACP-1-cyclopropane-ring	-0.289792	-0.289792	-0.294566	-0.328892	-0.294566	-0.323918	-0.43295	-0.468424
mycolate[c]	mycolate-2-cyclopropanated-rings	-0.382744	-0.382744	-0.389049	-0.426341	-0.389049	-0.427816	-0.575474	-0.622626
rmyc[c]	mycolate-compounds-all	0	0	0	0	0	0	0	0
mmycolate[c]	methoxy-mycolate-2-cyclopropanated-rings	-0.407349	-0.407349	-0.41406	-0.453749	-0.41406	-0.455318	-0.615811	-0.666267
kmycolate[c]	keto-mycolate-2-cyclopropanated-rings	-0.431953	-0.431953	-0.43907	-0.487247	-0.43907	-0.482821	-0.640014	-0.692453
mmmycolate[c]	methoxy-mycolate-1-cyclopropanated-ring	-0.407349	-0.407349	-0.41406	-0.453749	-0.41406	-0.455318	-0.615811	-0.666267
mkmycolate[c]	keto-mycolate-1-cyclopropanated-rings	-0.431953	-0.431953	-0.43907	-0.487247	-0.43907	-0.482821	-0.640014	-0.692453
itp[c]	ITP	0	0	0	0	0	0	0	0
idp[c]	IDP	0.0109355	0.0109355	0.0111157	0.0121812	0.0111157	0.0122233	0.0107565	0.0116379
dgtp[c]	dGTP	-0.244227	-0.244227	-0.24084	-0.219261	-0.24084	-0.22002	-0.222302	-0.203663
dgdp[c]	dGDP	-0.233291	-0.233291	-0.229724	-0.20708	-0.229724	-0.207796	-0.211545	-0.192025
5caiz[c]	5-phosphoribosyl-5-carboxyaminoimidazole	-0.164944	-0.164944	-0.160251	-0.130948	-0.160251	-0.131401	-0.147006	-0.122198
5aizc[c]	5-amino-1-5-phospho-D-ribosyl-imidazole-4-carboxylate	-0.164944	-0.164944	-0.160251	-0.130948	-0.160251	-0.131401	-0.147006	-0.122198
cytd[c]	Cytidine	-0.134872	-0.123936	-0.118567	-0.082223	-0.118567	-0.0855632	-0.109358	-0.081465
dad-2[c]	Deoxyadenosine	-0.181348	-0.181348	-0.176925	-0.146174	-0.176925	-0.161959	-0.163141	-0.151292
din[c]	Deoxyinosine	-0.170412	-0.170412	-0.165809	-0.133993	-0.165809	-0.149736	-0.152384	-0.139654
damp[c]	dAMP	-0.192283	-0.192283	-0.188041	-0.158355	-0.188041	-0.161959	-0.173897	-0.151292
dadp[c]	dADP	-0.203219	-0.203219	-0.199156	-0.170537	-0.199156	-0.174182	-0.184654	-0.16293
gal1p[c]	alpha-D-Galactose-1-phosphate	-0.0601454	-0.0601454	-0.0500206	0.0274077	-0.0500206	0.0122233	-0.0484044	0.00290947
gsn[c]	Guanosine	-0.230557	-0.230557	-0.21583	-0.194899	-0.226946	-0.192517	-0.206167	-0.174568
gua[c]	Guanine	-0.169501	-0.169501	-0.161178	-0.188808	-0.172293	-0.177238	-0.153281	-0.154202
xan[c]	Xanthine	-0.125759	-0.125759	-0.127831	-0.152265	-0.127831	-0.140568	-0.110254	-0.119288
ins[c]	Inosine	-0.178614	-0.178614	-0.174146	-0.146174	-0.174146	-0.14668	-0.157762	-0.133835
imp[c]	IMP	-0.189549	-0.189549	-0.185262	-0.158355	-0.185262	-0.158903	-0.168519	-0.145473
xmp[c]	Xanthosine-5-phosphate	-0.197751	-0.197751	-0.193598	-0.170537	-0.193598	-0.168071	-0.173897	-0.151292
xtsn[c]	Xanthosine	-0.186815	-0.186815	-0.182483	-0.158355	-0.182483	-0.155847	-0.163141	-0.139654
dcmp[c]	dCMP	-0.12667	-0.12667	-0.121346	-0.082223	-0.121346	-0.088619	-0.114736	-0.087284
dcyt[c]	Deoxycytidine	-0.12667	-0.12667	-0.121346	-0.082223	-0.121346	-0.088619	-0.114736	-0.087284
dtmp[c]	dTMP	-0.113	-0.113	-0.107452	-0.0609059	-0.107452	-0.0733399	-0.10398	-0.0756461
thymd[c]	Thymidine	-0.113	-0.113	-0.107452	-0.0609059	-0.107452	-0.0733399	-0.10398	-0.0756461
dgmp[c]	dGMP	-0.222356	-0.222356	-0.218609	-0.194899	-0.218609	-0.195573	-0.200789	-0.180387
dgsn[c]	Deoxyguanosine	-0.222356	-0.222356	-0.207493	-0.182718	-0.218609	-0.195573	-0.200789	-0.180387
dctp[c]	dCTP	-0.148541	-0.148541	-0.143578	-0.106585	-0.143578	-0.113066	-0.136249	-0.11056
datp[c]	dATP	-0.214154	-0.214154	-0.210272	-0.182718	-0.210272	-0.186406	-0.19541	-0.174568
udpglcur[c]	UDP-D-glucuronate	-0.222356	-0.222356	-0.207493	-0.10354	-0.207493	-0.116121	-0.190032	-0.113469
acorn[c]	N2-Acetyl-L-ornithine	-0.0164033	-0.0164033	-0.0166735	-0.0304529	-0.0166735	-0.018335	-0.0188239	-0.0203663
ad[c]	acetamide	-0.00273388	-0.00273388	-0.00277892	-0.00913588	-0.00277892	-0.00305583	-0.00268913	-0.00290947
cgly[c]	Cys-Gly	-0.0410082	-0.0410082	-0.0416839	-0.0456794	-0.0416839	-0.0458374	-0.0484044	-0.0523704
betald[c]	Betaine-aldehyde	0	0	0	0	0	0	0	0
glyb[c]	Glycine-betaine	-0.00820165	-0.00820165	-0.00833677	-0.0121812	-0.00833677	-0.00916748	-0.00537826	-0.00581893
chol[c]	Choline	0.00820165	0.00820165	0.00833677	0.0121812	0.00833677	0.00916748	0.00537826	0.00581893
trdrd[c]	Reduced-thioredoxin	0	0	0	0	0	0	0	0
trdox[c]	Oxidized-thioredoxin	-0.00820165	-0.00820165	-0.00833677	-0.0121812	-0.00833677	-0.00916748	-0.00537826	-0.00581893
so3[c]	Sulfite	-0.0355405	-0.0355405	-0.036126	-0.0365435	-0.036126	-0.0397258	-0.0376479	-0.0407325
gam1p[c]	D-Glucosamine-1-phosphate	-0.0710809	-0.0710809	-0.0611363	0.0152265	-0.0611363	0	-0.0591609	-0.0087284
phe-L[c]	L-Phenylalanine	-0.0865729	-0.0865729	-0.084294	-0.0730871	-0.084294	-0.070284	-0.0842595	-0.0727366
phpyr[c]	Phenylpyruvate	-0.0947746	-0.0947746	-0.0926308	-0.0852683	-0.0926308	-0.0794515	-0.0896377	-0.0785556
so4[c]	Sulfate	-0.0109355	-0.0109355	-0.0111157	-0.0121812	-0.0111157	-0.0122233	-0.0107565	-0.0116379
aps[c]	Adenosine-5-phosphosulfate	-0.233291	-0.233291	-0.229724	-0.20708	-0.229724	-0.207796	-0.211545	-0.192025
dtt[c]	Dithiothreitol	-0.00820165	-0.00820165	-0.00833677	-0.0121812	-0.00833677	-0.00916748	-0.0080674	-0.0087284
selcys[c]	Selenocysteine	0	0	0	0	0	0	0	0
dttOX[c]	Oxidized-dithiothreitol	0	0	0	0	0	0	0	0
seln[c]	Selenide	0	0	0	0	0	0	0	0
ssaltpp[c]	Succinate-semialdehyde-thiamin-diphosphate-anion	0.00546777	0.0865729	0.00555785	-0.0426341	0.00555785	0.00611166	0.00268913	-0.0232757
tartr-L[c]	L-tartrate	-0.0191372	-0.0191372	-0.0194525	-0.0274077	-0.0194525	-0.0213908	-0.0134457	-0.0145473
taur[c]	Taurine	0.0136694	0.0136694	0.0138946	0.0395888	0.0138946	0.0152791	0.00268913	0.00290947
aacald[c]	Aminoacetaldehyde	0	0	0	0	0	0	0	0
trp-L[c]	L-Tryptophan	-0.158565	-0.158565	-0.150062	-0.0913588	-0.150062	-0.0977865	-0.145213	-0.101831
indpyr[c]	Indolepyruvate	-0.166767	-0.166767	-0.158399	-0.10354	-0.158399	-0.106954	-0.150591	-0.10765
tyr-L[c]	L-Tyrosine	-0.0947746	-0.0947746	-0.0926308	-0.0852683	-0.0926308	-0.0794515	-0.0896377	-0.0785556
5dglcn[c]	5-Dehydro-D-gluconate	-0.00820165	-0.00820165	-0.00833677	-0.0121812	-0.00833677	-0.00916748	-0.00537826	-0.00581893
glcn[c]	D-Gluconate	0	0	0	0	0	0	0	0
apoACP[c]	apoprotein-acyl-carrier-protein	-0.200485	-0.200485	-0.196377	-0.170537	-0.196377	-0.171126	-0.179275	-0.157111
dpcoa[c]	Dephospho-CoA	0.0109355	0.0109355	0.0111157	0.0121812	0.0111157	0.0122233	0.0107565	0.0116379
2dhp[c]	2-Dehydropantoate	-0.0273388	-0.0273388	-0.0277892	-0.0365435	-0.0277892	-0.0305583	-0.0268913	-0.0290947
pant-R[c]	R-Pantoate	-0.0191372	-0.0191372	-0.0194525	-0.0243624	-0.0194525	-0.0213908	-0.0215131	-0.0232757
3mob[c]	3-Methyl-2-oxobutanoate	-0.0218711	-0.0218711	-0.0222314	-0.0334982	-0.0222314	-0.0244466	-0.0215131	-0.0232757
nac[c]	Nicotinate	0.33809	0.329889	0.328839	0.249714	-0.0472417	0.262801	0.291323	0.241486
nicrnt[c]	Nicotinate-D-ribonucleotide	0.266098	0.257896	0.263072	0.231442	-0.11301	0.235299	0.22768	0.209481
ncam[c]	Nicotinamide	0.33809	0.329889	0.328839	0.249714	-0.0472417	0.262801	0.291323	0.241486
quln[c]	Quinolinate	-0.0492099	-0.0492099	-0.0500206	-0.0639512	-0.0500206	-0.0550049	-0.0430261	-0.0465514
pnto-R[c]	R-Pantothenate	0.0109355	0.0109355	0.0111157	0.0121812	0.0111157	0.0122233	0.0107565	0.0116379
pdx5p[c]	Pyridoxine-5-phosphate	0.0136694	0.0136694	0.0138946	0.0182718	0.0138946	0.0152791	0.0107565	0.0116379
pan4p[c]	Pantetheine-4-phosphate	0.00273388	0.00273388	0.00277892	0.00304529	0.00277892	0.00305583	0	0
pyam5p[c]	Pyridoxamine-5-phosphate	0.0136694	0.0136694	0.0138946	0.0182718	0.0138946	0.0152791	0.0107565	0.0116379
2dr5p[c]	2-Deoxy-D-ribose-5-phosphate	-0.0437421	-0.0437421	-0.0444628	-0.0578606	-0.0444628	-0.0488932	-0.0430261	-0.0465514
6pgl[c]	6-phospho-D-glucono-1-5-lactone	-0.0683471	-0.0683471	-0.0583574	0.0152265	-0.0583574	0.00305583	-0.0537826	-0.00290947
6pgc[c]	6-Phospho-D-gluconate	-0.0683471	-0.0683471	-0.0583574	0.0152265	-0.0583574	0.00305583	-0.0537826	-0.00290947
r5p[c]	alpha-D-Ribose-5-phosphate	-0.0501212	-0.0501212	-0.0435365	0.00609059	-0.0435365	-0.00305583	-0.0421297	-0.0087284
rib-D[c]	D-Ribose	-0.0610567	-0.0610567	-0.0546522	-0.00609059	-0.0546522	-0.0152791	-0.0528863	-0.0203663
xu5p-D[c]	D-Xylulose-5-phosphate	-0.0501212	-0.0501212	-0.0435365	0.00609059	-0.0435365	-0.00305583	-0.0421297	-0.0087284
f420-2h2[c]	Factor F420-2 (reduced)	0.0382744	0.0382744	0.0389049	0.0578606	0.0389049	0.0427816	0.0322696	0.0349136
uaaAgla[c]	Undecaprenyl-diphospho-N-acetylmuramoyl-N-acetylglucosamine-L-alanyl-D-glutamyl-L-lysyl-D-alanyl-D-alanine	-0.822899	-0.822899	-0.814225	-0.730871	-0.814225	-0.760901	-0.908927	-0.87284
uaaAgtla[c]	Undecaprenyl-diphospho-N-acetylmuramoyl-N-acetylglucosamine-L-alanyl-D-glutaminyl-L-lysyl-D-alanyl-D-alanine	-0.833834	-0.833834	-0.825341	-0.743052	-0.825341	-0.773124	-0.919683	-0.884477
uaaGgla[c]	Undecaprenyl-diphospho-N-acetylmuramoyl-N-acetylglucosamine-L-alanyl-gamma-D-glutamyl-L-lysyl-D-alanyl-D-alanine	-0.822899	-0.822899	-0.814225	-0.730871	-0.814225	-0.760901	-0.908927	-0.87284
uaaGgtla[c]	Undecaprenyl-diphospho-N-acetylmuramoyl-N-acetylglucosamine-L-alanyl-D-isoglutaminyl-L-lysyl-D-alanyl-D-alanine	-0.833834	-0.833834	-0.825341	-0.743052	-0.825341	-0.773124	-0.919683	-0.884477
uaagmda[c]	Undecaprenyl-diphospho-N-acetylmuramoyl-N-acetylglucosamine-L-ala-D-glu-meso-2-6-diaminopimeloyl-D-ala-D-ala	-0.825633	-0.825633	-0.817004	-0.733916	-0.817004	-0.763957	-0.908927	-0.87284
uaagtmda[c]	Undecaprenyl-diphospho-N-acetylmuramoyl-N-acetylglucosamine-L-alanyl-D-glutaminyl-meso-2-6-diaminopimeloyl-D-alanyl-D-alanine	-0.836568	-0.836568	-0.82812	-0.746097	-0.82812	-0.77618	-0.919683	-0.884477
mi3p-D[c]	1D-myo-Inositol-3-phosphate	-0.0601454	-0.0601454	-0.0500206	0.0274077	-0.0500206	0.0122233	-0.0484044	0.00290947
mi4p-D[c]	1D-myo-Inositol-4-phosphate	-0.0601454	-0.0601454	-0.0500206	0.0274077	-0.0500206	0.0122233	-0.0484044	0.00290947
uAgla[c]	UDP-N-acetylmuramoyl-L-alanyl-D-glutamyl-L-lysyl-D-alanyl-D-alanine	-0.369985	-0.369985	-0.357555	-0.292348	-0.357555	-0.281136	-0.343313	-0.279309
uaAgla[c]	Undecaprenyl-diphospho-N-acetylmuramoyl-L-alanyl-D-glutamyl-L-lysyl-D-alanyl-D-alanine	-0.727213	-0.727213	-0.728078	-0.712599	-0.728078	-0.733399	-0.825564	-0.837926
uGgla[c]	UDP-N-acetylmuramoyl-L-alanyl-gamma-D-glutamyl-L-lysyl-D-alanyl-D-alanine	-0.369985	-0.369985	-0.357555	-0.292348	-0.357555	-0.281136	-0.343313	-0.279309
uaGgla[c]	Undecaprenyl-diphospho-N-acetylmuramoyl-L-alanyl-gamma-D-glutamyl-L-lysyl-D-alanyl-D-alanine	-0.727213	-0.727213	-0.728078	-0.712599	-0.728078	-0.733399	-0.825564	-0.837926
ugmda[c]	UDP-N-acetylmuramoyl-L-alanyl-D-glutamyl-meso-2-6-diaminopimeloyl-D-alanyl-D-alanine	-0.372719	-0.372719	-0.360334	-0.295394	-0.360334	-0.284192	-0.343313	-0.279309
uagmda[c]	Undecaprenyl-diphospho-N-acetylmuramoyl-L-alanyl-D-glutamyl-meso-2-6-diaminopimeloyl-D-alanyl-D-alanine	-0.729947	-0.729947	-0.730857	-0.715644	-0.730857	-0.736455	-0.825564	-0.837926
uggmda[c]	UDP-N-glycolylmuramoyl-L-alanyl-D-glutamyl-meso-2-6-diaminopimeloyl-D-alanyl-D-alanine	-0.391857	-0.391857	-0.379786	-0.319756	-0.379786	-0.305583	-0.359447	-0.296765
ugggmda[c]	Undecaprenyl-diphospho-N-glycolylmuramoyl-L-alanyl-D-glutamyl-meso-2-6-diaminopimeloyl-D-alanyl-D-alanine	-0.749084	-0.749084	-0.75031	-0.740007	-0.75031	-0.757845	-0.841698	-0.855383
peptido-EC[c]	Peptidoglycan-subunit-of-Escherichia-coli	-0.344469	-0.344469	-0.327913	-0.231442	-0.327913	-0.226131	-0.317318	-0.232757
peptido-TB1[c]	peptidoglycan-subunit-for-Mycobacterium-tuberculosis	-0.341735	-0.341735	-0.325134	-0.228397	-0.325134	-0.223075	-0.317318	-0.232757
peptido-TB2[c]	peptidoglycan-subunit-for-Mycobacterium-tuberculosis	-0.341735	-0.341735	-0.325134	-0.228397	-0.325134	-0.223075	-0.317318	-0.232757
uamag[c]	UDP-N-acetylmuramoyl-L-alanyl-D-glutamate	-0.298905	-0.298905	-0.285303	-0.20708	-0.285303	-0.201685	-0.268017	-0.197844
ugmd[c]	UDP-N-acetylmuramoyl-L-alanyl-D-gamma-glutamyl-meso-2-6-diaminopimelate	-0.334445	-0.334445	-0.321429	-0.246669	-0.321429	-0.24141	-0.305665	-0.238576
uAgl[c]	UDP-N-acetylmuramoyl-L-alanyl-D-glutamyl-L-lysine	-0.331711	-0.331711	-0.31865	-0.243624	-0.31865	-0.238355	-0.305665	-0.238576
uGgl[c]	UDP-N-acetylmuramoyl-L-alanyl-gamma-D-glutamyl-L-lysine	-0.331711	-0.331711	-0.31865	-0.243624	-0.31865	-0.238355	-0.305665	-0.238576
uama[c]	UDP-N-acetylmuramoyl-L-alanine	-0.268832	-0.268832	-0.254735	-0.161401	-0.254735	-0.168071	-0.241126	-0.168749
ugmag[c]	UDP-N-glycolylmuramoyl-L-alanyl-D-glutamate	-0.318042	-0.318042	-0.304755	-0.231442	-0.304755	-0.223075	-0.284152	-0.2153
uggmd[c]	UDP-N-glycolylmuramoyl-L-alanyl-D-gamma-glutamyl-meso-2-6-diaminopimelate	-0.353582	-0.353582	-0.340881	-0.271031	-0.340881	-0.262801	-0.3218	-0.256033
ugagmda[c]	Undecaprenyl-diphospho-N-glycolylmuramoyl-N-acetylglucosamine-L-ala-D-glu-meso-2-6-diaminopimeloyl-D-ala-D-ala	-0.84477	-0.84477	-0.836456	-0.758278	-0.836456	-0.785348	-0.925062	-0.890296
ugma[c]	UDP-N-glycolylmuramoyl-L-alanine	-0.287969	-0.287969	-0.274187	-0.185763	-0.274187	-0.189461	-0.25726	-0.186206
gdpfuc[c]	GDP-L-fucose	-0.293437	-0.293437	-0.279745	-0.179672	-0.279745	-0.195573	-0.259949	-0.189115
rrppdima[c]	rhamnose-rhamnose-phenol-phthiocerol-dimycocerosate-Mtb	-0.439244	-0.439244	-0.420544	-0.204035	-0.420544	-0.305583	-0.651666	-0.576074
rppdima[c]	rhamnose-phenol-phthiocerol-dimycocerosate-Mtb	-0.376365	-0.376365	-0.367744	-0.231442	-0.367744	-0.31475	-0.597884	-0.573165
pacald[c]	Phenylacetaldehyde	0.00546777	0.00546777	0.00555785	0.00913588	0.00555785	0.00611166	0.00268913	0.00290947
pac[c]	Phenylacetic-acid	-0.00273388	-0.00273388	-0.00277892	-0.00304529	-0.00277892	-0.00305583	-0.00268913	-0.00290947
anth[c]	Anthranilate	-0.0920407	-0.0920407	-0.0898519	-0.0761324	-0.0898519	-0.0763957	-0.0869486	-0.0756461
pphn[c]	Prephenate	-0.0975085	-0.0975085	-0.0954097	-0.0883135	-0.0954097	-0.0825074	-0.0896377	-0.0785556
3psme[c]	5-O-1-Carboxyvinyl-3-phosphoshikimate	-0.0975085	-0.0975085	-0.0954097	-0.0883135	-0.0954097	-0.0825074	-0.0896377	-0.0785556
2dda7p[c]	2-Dehydro-3-deoxy-D-arabino-heptonate-7-phosphate	-0.0674358	-0.0674358	-0.0648416	-0.05177	-0.0648416	-0.0488932	-0.0600573	-0.0465514
3dhq[c]	3-Dehydroquinate	-0.0674358	-0.0674358	-0.0648416	-0.05177	-0.0648416	-0.0488932	-0.0600573	-0.0465514
3dhsk[c]	3-Dehydroshikimate	-0.0674358	-0.0674358	-0.0648416	-0.05177	-0.0648416	-0.0488932	-0.0600573	-0.0465514
3ig3p[c]	C-3-Indolyl-glycerol-3-phosphate	-0.161299	-0.161299	-0.152841	-0.0913588	-0.152841	-0.100842	-0.150591	-0.10765
peamn[c]	Phenethylamine	-0.0838391	-0.0838391	-0.0815151	-0.0700418	-0.0815151	-0.0672282	-0.0842595	-0.0727366
skm5p[c]	Shikimate-5-phosphate	-0.0701697	-0.0701697	-0.0676205	-0.05177	-0.0676205	-0.0519491	-0.0654356	-0.0523704
skm[c]	Shikimate	-0.0592341	-0.0592341	-0.0565048	-0.0395888	-0.0565048	-0.0397258	-0.054679	-0.0407325
indole[c]	Indole	-0.131226	-0.131226	-0.122273	-0.0548153	-0.122273	-0.0672282	-0.121011	-0.0756461
ptd1ino160190[c]	phosphatidyl-1D-myo-inositol-C160-C190	-0.28159	-0.28159	-0.275114	-0.228397	-0.275114	-0.235299	-0.349587	-0.322951
PIM1[c]	phosphatidylinositol-mannoside-tuberculosis	-0.341735	-0.341735	-0.325134	-0.200989	-0.325134	-0.223075	-0.397992	-0.320041
PIM5[c]	phosphatidylinositol-mannoside-penta-mannose-tuberculosis	-0.582317	-0.582317	-0.525217	-0.0913588	-0.525217	-0.174182	-0.591609	-0.308403
PIM6[c]	phosphatidylinositol-mannoside-hexa-mannose-tuberculosis	-0.642462	-0.642462	-0.575237	-0.0639512	-0.575237	-0.161959	-0.640014	-0.305494
Ac1PIM1[c]	acyl-phosphatidylinositol-mannoside-tuberculosis	-0.434687	-0.434687	-0.419618	-0.31062	-0.419618	-0.326974	-0.52707	-0.459695
Ac1PIM2[c]	acyl-phosphatidylinositol-mannoside-di-mannose-tuberculosis	-0.494833	-0.494833	-0.469638	-0.283212	-0.469638	-0.31475	-0.575474	-0.456786
Ac1PIM3[c]	acyl-phosphatidylinositol-mannoside-tri-mannose-tuberculosis	-0.554978	-0.554978	-0.519659	-0.255805	-0.519659	-0.302527	-0.623879	-0.453877
Ac1PIM4[c]	acyl-phosphatidylinositol-mannoside-tetra-mannose-tuberculosis	-0.615124	-0.615124	-0.56968	-0.228397	-0.56968	-0.290304	-0.672283	-0.450967
PIM2[c]	phosphatidylinositol-mannoside-di-mannose-tuberculosis	-0.401881	-0.401881	-0.375155	-0.173582	-0.375155	-0.210852	-0.446396	-0.317132
PIM3[c]	phosphatidylinositol-mannoside-tri-mannose-tuberculosis	-0.462026	-0.462026	-0.425175	-0.146174	-0.425175	-0.198629	-0.4948	-0.314222
Ac2PIM2[c]	di-acyl-phosphatidylinositol-mannoside-di-mannose-tuberculosis	-0.587785	-0.587785	-0.564122	-0.392843	-0.564122	-0.418648	-0.704553	-0.59644
4c2me[c]	4-cytidine-5-diphospho-2-C-methyl-D-erythritol	-0.192283	-0.192283	-0.188041	-0.164446	-0.188041	-0.161959	-0.179275	-0.157111
2p4c2me[c]	2-phospho-4-cytidine-5-diphospho-2-C-methyl-D-erythritol	-0.203219	-0.203219	-0.199156	-0.176627	-0.199156	-0.174182	-0.190032	-0.168749
decdp-tb[c]	E-E-E-E-E-E-E-Z-Z-Decaprenyl-diphosphate	-0.437421	-0.437421	-0.444628	-0.456794	-0.444628	-0.488932	-0.537826	-0.581893
decdp[c]	all-trans-Decaprenyl-diphosphate	-0.437421	-0.437421	-0.444628	-0.456794	-0.444628	-0.488932	-0.537826	-0.581893
dxyl5p[c]	1-deoxy-D-xylulose-5-phosphate	-0.0437421	-0.0437421	-0.0444628	-0.0578606	-0.0444628	-0.0488932	-0.0430261	-0.0465514
2me4p[c]	2-C-methyl-D-erythritol-4-phosphate	-0.0355405	-0.0355405	-0.036126	-0.0456794	-0.036126	-0.0397258	-0.0376479	-0.0407325
2mecdp[c]	2-C-methyl-D-erythritol-2-4-cyclodiphosphate	-0.0683471	-0.0683471	-0.0694731	-0.082223	-0.0694731	-0.0763957	-0.0699174	-0.0756461
fdxrd[c]	Reduced-ferredoxin	0.00820165	0.00820165	0.00833677	0.0121812	0.00833677	0.00916748	0.00537826	0.00581893
fdxox[c]	Oxidized-ferredoxin	0	0	0	0	0	0	0	0
hmbpp[c]	E-4-Hydroxy-3-Methyl-but-2-enyl-pyrophosphate	-0.0519438	-0.0519438	-0.0527996	-0.0578606	-0.0527996	-0.0580607	-0.0591609	-0.0640082
ggdp[c]	Geranylgeranyl diphosphate	-0.174968	-0.174968	-0.177851	-0.182718	-0.177851	-0.195573	-0.215131	-0.232757
ptdp[c]	All trans-pentaprenyl-diphosphate	-0.218711	-0.218711	-0.222314	-0.228397	-0.222314	-0.244466	-0.268913	-0.290947
hpdp[c]	All trans-hexaprenyl-diphosphate	-0.262453	-0.262453	-0.266777	-0.274077	-0.266777	-0.293359	-0.322696	-0.349136
htdp[c]	All trans-heptaprenyl-diphosphate	-0.306195	-0.306195	-0.31124	-0.319756	-0.31124	-0.342253	-0.376479	-0.407325
applp[c]	D-1-Aminopropan-2-ol-O-phosphate	0.350848	0.350848	0.349218	0.341073	0.349218	0.339197	0.324489	0.314222
adocbl[c]	Adenosylcobalamin	0.230557	0.230557	0.226946	0.20708	0.226946	0.20474	0.206167	0.186206
cbi[c]	Cobinamide	0.474784	0.474784	0.467786	0.426341	0.467786	0.42476	0.428468	0.389868
cbl1[c]	Cob-I-alamin	0.441978	0.441978	0.434439	0.389798	0.434439	0.38809	0.396199	0.354955
cobalt2[c]	Co2	0	0	0	0	0	0	0	0
copre2[c]	cobalt-precorrin-2	0.0902181	0.0902181	0.0917045	0.082223	0.0917045	0.100842	0.0968088	0.104741
copre3[c]	cobalt-precorrin-3	0.0601454	0.0601454	0.0611363	0.0548153	0.0611363	0.0672282	0.0645392	0.0698272
copre4[c]	cobalt-precorrin-4	0.0300727	0.0300727	0.0305682	0.0274077	0.0305682	0.0336141	0.0322696	0.0349136
copre5[c]	cobalt-precorrin-5	0	0	0	0	0	0	0	0
codhpre6[c]	cobalt-dihydro-precorrin-6	0.0574115	0.0574115	0.0583574	0.05177	0.0583574	0.0641724	0.0645392	0.0698272
copre8[c]	cobalt-precorrin-8	0	0	0	0	0	0	0	0
copre6[c]	cobalt-precorrin-6	0.0492099	0.0492099	0.0500206	0.0395888	0.0500206	0.0550049	0.0591609	0.0640082
cobya[c]	Cobyrinate	0	0	0	0	0	0	0	0
cpppg3[c]	Coproporphyrinogen-III	0.0218711	0.0218711	0.0222314	0.0304529	0.0222314	0.0244466	0.0215131	0.0232757
pppg9[c]	Protoporphyrinogen-IX	0	0	0	0	0	0	0	0
pheme[c]	Protoheme	0	0	0	0	0	0	0	0
fmcbtt[c]	Iron-II-mycobactin-T	-0.339457	-0.339457	-0.341345	-0.386752	-0.341345	-0.352948	-0.374686	-0.386959
5aop[c]	5-Amino-4-oxopentanoate	0	0	0	0	0	0	0	0
ppbng[c]	Porphobilinogen	0	0	0	0	0	0	0	0
hmbil[c]	Hydroxymethylbilane	0	0	0	0	0	0	0	0
uppg3[c]	Uroporphyrinogen-III	0	0	0	0	0	0	0	0
uppg1[c]	Uroporphyrinogen-I	-0.0109355	-0.0109355	-0.0111157	-0.0121812	-0.0111157	-0.0122233	0	0
cpppg1[c]	Coproporphyrinogen-I	0	0	0	0	0	0	0	0
2mcit[c]	2-methylcitrate	-0.0300727	-0.0300727	-0.0305682	-0.0395888	-0.0305682	-0.0336141	-0.0242022	-0.0261852
2mcacn[c]	cis-2-methylaconitate	-0.0300727	-0.0300727	-0.0305682	-0.0395888	-0.0305682	-0.0336141	-0.0242022	-0.0261852
micit[c]	Methylisocitrate	-0.0300727	-0.0300727	-0.0305682	-0.0395888	-0.0305682	-0.0336141	-0.0242022	-0.0261852
camp[c]	cAMP	-0.222356	-0.222356	-0.218609	-0.194899	-0.218609	-0.195573	-0.200789	-0.180387
dcamp[c]	N6-1-2-Dicarboxyethyl-AMP	-0.21142	-0.21142	-0.207493	-0.185763	-0.207493	-0.18335	-0.187343	-0.16584
25aics[c]	S-2-5-Amino-1-5-phospho-D-ribosyl-imidazole-4-carboxamidosuccinate	-0.186815	-0.186815	-0.182483	-0.158355	-0.182483	-0.155847	-0.16583	-0.142564
fprica[c]	5-Formamido-1-5-phospho-D-ribosyl-imidazole-4-carboxamide	-0.189549	-0.189549	-0.185262	-0.158355	-0.185262	-0.158903	-0.168519	-0.145473
focytc[c]	Ferrocytochrome-c	0	0	0	0	0	0	0	0
ficytc[c]	Ferricytochrome-c	-0.00683471	-0.00683471	-0.00694731	-0.00913588	-0.00694731	-0.00763957	-0.00537826	-0.00581893
gar[c]	N1-5-Phospho-D-ribosyl-glycinamide	-0.115734	-0.115734	-0.110231	-0.0761324	-0.110231	-0.0763957	-0.10398	-0.0756461
fgam[c]	N2-Formyl-N1-5-phospho-D-ribosyl-glycinamide	-0.129404	-0.129404	-0.124125	-0.0913588	-0.124125	-0.0916748	-0.114736	-0.087284
pram[c]	5-Phospho-beta-D-ribosylamine	-0.0829278	-0.0829278	-0.0768836	-0.0304529	-0.0768836	-0.0397258	-0.0743993	-0.043642
gdptp[c]	Guanosine-3-diphosphate-5-triphosphate	-0.2743	-0.2743	-0.271408	-0.255805	-0.271408	-0.253634	-0.249193	-0.232757
35cgmp[c]	3-5-Cyclic-GMP	-0.252428	-0.252428	-0.249177	-0.231442	-0.249177	-0.229187	-0.22768	-0.209481
hxan[c]	Hypoxanthine	-0.117557	-0.117557	-0.119494	-0.140084	-0.119494	-0.131401	-0.104876	-0.113469
fpram[c]	2-Formamido-N1-5-phospho-D-ribosyl-acetamidine	-0.151275	-0.151275	-0.146357	-0.115721	-0.146357	-0.116121	-0.136249	-0.11056
r1p[c]	alpha-D-Ribose-1-phosphate	-0.0610567	-0.0610567	-0.0546522	-0.00609059	-0.0546522	-0.0152791	-0.0528863	-0.0203663
2dr1p[c]	2-Deoxy-D-ribose-1-phosphate	-0.0528551	-0.0528551	-0.0463154	0.00609059	-0.0463154	-0.018335	-0.047508	-0.0261852
dcdp[c]	dCDP	-0.137605	-0.137605	-0.132462	-0.0944041	-0.132462	-0.100842	-0.125493	-0.0989218
dudp[c]	dUDP	-0.12667	-0.12667	-0.121346	-0.082223	-0.121346	-0.088619	-0.114736	-0.087284
thym[c]	Thymine	-0.0601454	-0.0601454	-0.0611363	-0.0669965	-0.0611363	-0.0550049	-0.0564718	-0.0494609
gdpdp[c]	Guanosine-5-diphosphate-3-diphosphate	-0.241493	-0.241493	-0.238061	-0.219261	-0.238061	-0.216964	-0.216923	-0.197844
adprib[c]	ADP-ribose	-0.250606	-0.250606	-0.239914	-0.164446	-0.239914	-0.174182	-0.221405	-0.16584
cbasp[c]	N-Carbamoyl-L-aspartate	-0.046476	-0.046476	-0.0472417	-0.0548153	-0.0472417	-0.0519491	-0.040337	-0.043642
uri[c]	Uridine	-0.123936	-0.123936	-0.118567	-0.0700418	-0.118567	-0.0733399	-0.109358	-0.0698272
dutp[c]	dUTP	-0.137605	-0.137605	-0.132462	-0.0944041	-0.132462	-0.100842	-0.125493	-0.0989218
duri[c]	Deoxyuridine	-0.115734	-0.104799	-0.099115	-0.0578606	-0.110231	-0.0763957	-0.0932233	-0.0756461
dhor-S[c]	S-Dihydroorotate	-0.046476	-0.046476	-0.0472417	-0.0548153	-0.0472417	-0.0519491	-0.040337	-0.043642
orot[c]	Orotate	-0.0546777	-0.0546777	-0.0555785	-0.0669965	-0.0555785	-0.0611166	-0.0457153	-0.0494609
dump[c]	dUMP	-0.115734	-0.115734	-0.110231	-0.0700418	-0.110231	-0.0763957	-0.10398	-0.0756461
ura[c]	Uracil	-0.0628793	-0.0519438	-0.0527996	-0.0639512	-0.0639153	-0.0580607	-0.0457153	-0.0494609
orot5p[c]	Orotidine-5-phosphate	-0.12667	-0.12667	-0.121346	-0.0852683	-0.121346	-0.088619	-0.109358	-0.081465
psd5p[c]	Pseudouridine-5-phosphate	-0.113	-0.102065	-0.096336	-0.0578606	-0.107452	-0.0611166	-0.087845	-0.0581893
actp[c]	Acetyl-phosphate	-0.0136694	-0.0136694	-0.0138946	-0.0213171	-0.0138946	-0.0152791	-0.0134457	-0.0145473
4h2opntn[c]	4-Hydroxy-2-oxopentanoate	-0.0300727	-0.0300727	-0.0305682	-0.0456794	-0.0305682	-0.0336141	-0.0268913	-0.0290947
id3acald[c]	Indole-3-acetaldehyde	-0.164033	-0.164033	-0.15562	-0.100495	-0.15562	-0.103898	-0.150591	-0.10765
2h24pdn[c]	2-Hydroxy-2,4-pentadienoate	-0.0300727	-0.0300727	-0.0305682	-0.0456794	-0.0305682	-0.0336141	-0.0268913	-0.0290947
mthgxl[c]	methylglyoxal	-0.0300727	-0.0300727	-0.0305682	-0.0365435	-0.0305682	-0.0336141	-0.0295805	-0.0320041
lald[c]	Unknown	-0.0218711	-0.0218711	-0.0222314	-0.0243624	-0.0222314	-0.0244466	-0.0242022	-0.0261852
lgt-s[c]	Lactoylglutathione	-0.0792826	-0.0792826	-0.0805888	-0.10354	-0.0805888	-0.088619	-0.0833631	-0.0901934
fald[c]	Formaldehyde	0.00546777	0.00546777	0.00555785	0.00913588	0.00555785	0.00611166	0.00537826	0.00581893
bmn[c]	bimane	0	0	0	0	0	0	0	0
msh[c]	mycothiol-reduced	0.00410082	0.00410082	0.00416839	0.00609059	0.00416839	0.00458374	0.00268913	0.00290947
bmnmsh[c]	bimane-conjugated-mycothiol-mtb	0.0587785	0.0587785	0.0597469	0.0639512	0.0597469	0.0657003	0.0672283	0.0727366
igam[c]	1D-myo-inositol-2-deoxy-D-glucopyranoside	0.0587785	0.0587785	0.0597469	0.0639512	0.0597469	0.0657003	0.0672283	0.0727366
cigam[c]	cys-1D-myo-inositol-2-deoxy-D-glucopyranoside	0.0177702	0.0177702	0.018063	0.0274077	0.018063	0.0198629	0.0161348	0.0174568
fe3[e]	Fe3	0	0	0	0	0	0	0	0
fcmcbtt[c]	iron-III-chelated-carboxymycobactin-T-R8-carbon-final-carbon-is-carboxyl-group	-0.340824	-0.340824	-0.342734	-0.401979	-0.342734	-0.354476	-0.337038	-0.346226
fe3[c]	Fe3	0	0	0	0	0	0	0	0
co[c]	Carbon-monoxide	-0.00273388	-0.00273388	-0.00277892	-0.00304529	-0.00277892	-0.00305583	0	0
adfdOX[c]	Oxidized-adrenal-ferredoxin	-0.0164033	-0.0164033	-0.0166735	-0.0243624	-0.0166735	-0.018335	-0.0107565	-0.0116379
adfdRD[c]	Reduced-adrenal-ferredoxin	0	0	0	0	0	0	0	0
cyan[c]	Hydrogen-cyanide	-0.0246049	-0.0246049	-0.0250103	-0.0243624	-0.0250103	-0.0275025	-0.0268913	-0.0290947
tsul[c]	Thiosulfate	-0.0109355	-0.0109355	-0.0111157	-0.0121812	-0.0111157	-0.0122233	-0.0107565	-0.0116379
tcynt[c]	Thiocyanate	0	0	0	0	0	0	0	0
qh2[c]	Ubiquinol	0.00820165	0.00820165	0.00833677	0.0121812	0.00833677	0.00916748	0.00537826	0.00581893
q[c]	Ubiquinone	0	0	0	0	0	0	0	0
acgam[c]	N-Acetyl-D-glucosamine	0.11619	0.11619	0.106989	0.0274077	0.106989	0.0504212	0.112944	0.0669177
iacgam[c]	1D-myo-inositol-2-Acetamido-2-deoxy-D-glucopyranoside	0.0560446	0.0560446	0.056968	0.0548153	0.056968	0.0626445	0.0645392	0.0698272
mshfald[c]	mycothiol-conjugated-methanol	0.00956859	0.00956859	0.00972624	0.0152265	0.00972624	0.0106954	0.0080674	0.0087284
mshfaldox[c]	mycothiol-conjugated-aldehyde	0.00136694	0.00136694	0.00138946	0.00304529	0.00138946	0.00152791	0.00268913	0.00290947
acysbmn[c]	acetyl-cystine-bimane	0	0	0	0	0	0	0	0
mssg[c]	mycothiol-oxidized-dimer	0	0	0	0	0	0	0	0
no[c]	Nitric-oxide	-0.0177702	-0.0177702	-0.018063	-0.0274077	-0.018063	-0.0198629	-0.0107565	-0.0116379
meoh[c]	Methanol	0	0	0	0	0	0	0	0
ribflv[c]	Riboflavin	0	-0.336268	0	-0.197944	0	0	-0.306561	-0.221119
5apru[c]	5-Amino-6-5-phosphoribosylamino-uracil	0	-0.249695	0	-0.228397	0	-0.226131	-0.22768	-0.209481
25dhpp[c]	2-5-Diamino-6-hydroxy-4-5-phosphoribosylamino-pyrimidine	0	-0.249695	0	-0.228397	0	-0.226131	-0.22768	-0.209481
dmbzid[c]	5-6-Dimethylbenzimidazole	0.0719922	0.0719922	0.0657679	0.0182718	0.0657679	0.0275025	0.0636428	0.0320041
dmlz[c]	6-7-Dimethyl-8-1-D-ribityl-lumazine	0.00410082	-0.28888	0.00416839	-0.20708	0.00416839	-0.108482	-0.264431	-0.212391
acgam6p[c]	N-Acetyl-D-glucosamine-6-phosphate	-0.0847504	-0.0847504	-0.075031	-0.00609059	-0.075031	-0.0152791	-0.0726066	-0.0232757
acgam1p[c]	N-Acetyl-D-glucosamine-1-phosphate	-0.0847504	-0.0847504	-0.075031	-0.00609059	-0.075031	-0.0152791	-0.0726066	-0.0232757
rbl-D[c]	D-Ribulose	-0.0391857	-0.0391857	-0.0324208	0.0182718	-0.0324208	0.00916748	-0.0313732	0.00290947
arab-L[c]	L-Arabinose	-0.00273388	-0.00273388	-0.00277892	-0.00304529	-0.00277892	-0.00305583	-0.00268913	-0.00290947
rbl-L[c]	L-Ribulose	-0.00273388	-0.00273388	-0.00277892	-0.00304529	-0.00277892	-0.00305583	-0.00268913	-0.00290947
2dglcn[c]	2-Deoxy-D-gluconate	0.00820165	0.00820165	0.00833677	0.0121812	0.00833677	0.00916748	0.00537826	0.00581893
3ddgc[c]	3-Dehydro-2-deoxy-D-gluconate	0	0	0	0	0	0	0	0
fc1p[c]	L-Fuculose-1-phosphate	-0.0300727	-0.0300727	-0.0305682	-0.0365435	-0.0305682	-0.0336141	-0.0295805	-0.0320041
lald-L[c]	L-Lactaldehyde	0	0	0	0	0	0	0	0
gal[c]	D-Galactose	-0.0492099	-0.0492099	-0.0389049	0.0395888	-0.0389049	0.0244466	-0.0376479	0.0145473
gdpddman[c]	GDP-4-dehydro-6-deoxy-D-mannose	-0.301638	-0.301638	-0.288082	-0.191854	-0.288082	-0.20474	-0.265328	-0.194934
glycogen[c]	glycogen	-0.0601454	-0.0601454	-0.0500206	0.0274077	-0.0500206	0.0122233	-0.0484044	0.00290947
adpglc[c]	ADPglucose	-0.271566	-0.271566	-0.257514	-0.15531	-0.257514	-0.171126	-0.238436	-0.16584
lcts[c]	Lactose	-0.109355	-0.109355	-0.0889256	0.0669965	-0.0889256	0.0366699	-0.0860522	0.0174568
malt[c]	Maltose	-0.131226	-0.131226	-0.111157	0.0426341	-0.111157	0.0122233	-0.107565	-0.00581893
man1p[c]	D-Mannose-1-phosphate	-0.0601454	-0.0601454	-0.0500206	0.0274077	-0.0500206	0.0122233	-0.0484044	0.00290947
man6p[c]	D-Mannose-6-phosphate	-0.0601454	-0.0601454	-0.0500206	0.0274077	-0.0500206	0.0122233	-0.0484044	0.00290947
2mop[c]	2-Methyl-3-oxopropanoate	-0.00546777	-0.00546777	-0.00555785	-0.00304529	-0.00555785	-0.00611166	-0.00537826	-0.00581893
man[c]	D-Mannose	-0.0601454	-0.0601454	-0.0500206	0.0274077	-0.0500206	0.0122233	-0.0484044	0.00290947
motre[c]	maltooligosyltrehalose	0	0	0	0	0	0	0	0
maltpt[c]	Maltopentaose	0.131226	0.131226	0.111157	-0.0426341	0.111157	-0.0122233	0.107565	0.00581893
malthp[c]	Maltoheptaose	0	0	0	0	0	0	0	0
ru5p-L[c]	L-Ribulose-5-phosphate	-0.0136694	-0.0136694	-0.0138946	-0.0152265	-0.0138946	-0.0152791	-0.0134457	-0.0145473
4hba[c]	4-Hydroxy-benzyl-alcohol	-0.179525	-0.179525	-0.178777	-0.176627	-0.178777	-0.174182	-0.186447	-0.183296
4mpetz[c]	4-Methyl-5-2-phosphoethyl-thiazole	0.0109355	0.0109355	0.0111157	0.0121812	0.0111157	0.0122233	0.0107565	0.0116379
dxyl[c]	1-deoxy-D-xylulose	-0.0847504	-0.0847504	-0.0861467	-0.106585	-0.0861467	-0.0947307	-0.080674	-0.087284
uaccg[c]	UDP-N-acetyl-3-O-1-carboxyvinyl-D-glucosamine	-0.257896	-0.257896	-0.243619	-0.149219	-0.243619	-0.155847	-0.22768	-0.154202
3hmp[c]	3-hydroxy-2-methylpropanoate	0.00273388	0.00273388	0.00277892	0.00913588	0.00277892	0.00305583	2.77556e-17	-1.21431e-17
tdm1[c]	trehalose-dimycolate-alpha-mycolate-methoxymycolate	-0.921318	-0.921318	-0.914266	-0.837456	-0.914266	-0.870911	-1.29885	-1.29471
tdm2[c]	trehalose-dimycolate-alpha-mycolate-methoxymycolate	-0.921318	-0.921318	-0.914266	-0.837456	-0.914266	-0.870911	-1.29885	-1.29471
tdm3[c]	trehalose-dimycolate-alpha-mycolate-ketomycolate	-0.945923	-0.945923	-0.939276	-0.870954	-0.939276	-0.898413	-1.32305	-1.3209
tdm4[c]	trehalose-dimycolate-alpha-mycolate-methoxymycolate	-0.945923	-0.945923	-0.939276	-0.870954	-0.939276	-0.898413	-1.32305	-1.3209
tmha1[c]	tetramycolyl-hexaarabinoside-tdm1-tdm2-tre-Mtb	-1.97386	-1.97386	-1.93969	-1.63228	-1.93969	-1.7296	-2.70527	-2.59524
tmha2[c]	tetramycolyl-hexaarabinoside-tdm1-tdm3-tre-Mtb	-1.99847	-1.99847	-1.9647	-1.66578	-1.9647	-1.7571	-2.72947	-2.62143
tmha3[c]	tetramycolyl-hexaarabinoside-tdm1-tdm4-tre-Mtb	-1.99847	-1.99847	-1.9647	-1.66578	-1.9647	-1.7571	-2.72947	-2.62143
tmha4[c]	tetramycolyl-hexaarabinoside-tdm2-tdm3-tre-Mtb	-1.99847	-1.99847	-1.9647	-1.66578	-1.9647	-1.7571	-2.72947	-2.62143
tmha5[c]	tetramycolyl-hexaarabinoside-tdm2-tdm4-tre-Mtb	-1.99847	-1.99847	-1.9647	-1.66578	-1.9647	-1.7571	-2.72947	-2.62143
tmha6[c]	tetramycolyl-hexaarabinoside-tdm3-tdm4-tre-Mtb	-2.02307	-2.02307	-1.98971	-1.69927	-1.98971	-1.7846	-2.75367	-2.64761
2mahmp[c]	2-Methyl-4-amino-5-hydroxymethylpyrimidine-diphosphate	0	0	0	0	0	0	0	0
thmmp[c]	Thiamin-monophosphate	0.0109355	0.0109355	0.0111157	0.0121812	0.0111157	0.0122233	0.0107565	0.0116379
acysbmn[e]	acetyl-cystine-bimane	0	0	0	0	0	0	0	0
ala-L[e]	L-Alanine	-0.00546777	-0.00546777	-0.00555785	-0.00913588	-0.00555785	-0.00611166	-0.00537826	-0.00581893
arab-D[e]	D-Arabinose	-0.0282501	-0.0282501	-0.0213051	0	-0.0213051	0	-0.0206167	0
arab-L[e]	L-Arabinose	0	0	0	0	0	0	0	0
arg-L[e]	L-Arginine	-0.0492099	-0.0492099	-0.0500206	-0.0609059	-0.0500206	-0.0550049	-0.0484044	-0.0523704
asn-L[e]	L-Asparagine	-0.0410082	-0.0410082	-0.0416839	-0.0487247	-0.0416839	-0.0458374	-0.0376479	-0.0407325
asp-L[e]	L-Aspartate	-0.00820165	-0.00820165	-0.00833677	-0.0121812	-0.00833677	-0.00916748	-0.00537826	-0.00581893
ala-B[e]	beta-Alanine	0	0	0	-0.00913588	0	0	2.77556e-17	-0.00581893
bmn[e]	bimane	0	0	0	0	0	0	0	0
ca2[c]	Calcium	0.00273388	0.00273388	0.00277892	0.00304529	0.00277892	0.00305583	0.00268913	0.00290947
ca2[e]	Calcium	0	0	0	0	0	0	0	0
chol[e]	Choline	0	0	0	0	0	0	0	0
cit[e]	Citrate	-0.0109355	-0.0109355	-0.0111157	-0.0243624	-0.0111157	-0.0122233	-0.00537826	-0.00581893
co2[e]	CO2	-0.00273388	-0.00273388	-0.00277892	-0.00304529	-0.00277892	-0.00305583	0	0
coa[e]	Coenzyme-A	0	0	0	0	0	0	0	0
cobalt2[e]	Co2	0	0	0	0	0	0	0	0
co[e]	Carbon-monoxide	-0.00273388	-0.00273388	-0.00277892	-0.00304529	-0.00277892	-0.00305583	0	0
crn[e]	L-Carnitine	0	0	0	0	0	0	0	0
crn[c]	L-Carnitine	-0.0109355	-0.0109355	-0.0111157	-0.0121812	-0.0111157	-0.0122233	-0.0107565	-0.0116379
cytd[e]	Cytidine	-0.132138	-0.121202	-0.115789	-0.0791777	-0.115789	-0.0825074	-0.106669	-0.0785556
cu2[e]	Cu2	0	0	0	0	0	0	0	0
cu2[c]	Cu2	-0.0109355	-0.0109355	-0.0111157	-0.0121812	-0.0111157	-0.0122233	-0.0107565	-0.0116379
ala-D[e]	D-Alanine	-0.00546777	-0.00546777	-0.00555785	-0.00913588	-0.00555785	-0.00611166	-0.00537826	-0.00581893
ser-D[e]	D-Serine	-0.0136694	-0.0136694	-0.0138946	-0.0213171	-0.0138946	-0.0152791	-0.0107565	-0.0116379
etha[e]	Ethanolamine	0	0	0	0	0	0	0	0
ad[e]	acetamide	-0.00273388	-0.00273388	-0.00277892	-0.00913588	-0.00277892	-0.00305583	-0.00268913	-0.00290947
fe2[e]	Fe2	0	0	0	0	0	0	0	0
fum[e]	Fumarate	-0.00820165	-0.00820165	-0.00833677	-0.0121812	-0.00833677	-0.00916748	-0.00537826	-0.00581893
gal[e]	D-Galactose	-0.046476	-0.046476	-0.036126	0	-0.036126	0	-0.0349587	0
glc-D[e]	D-Glucose	-0.0492099	-0.0492099	-0.0389049	0.0395888	-0.0389049	0.0244466	-0.0376479	0.0145473
glu-L[e]	L-Glutamate	-0.0164033	-0.0164033	-0.0166735	-0.0304529	-0.0166735	-0.018335	-0.0134457	-0.0145473
glyb[e]	Glycine-betaine	0	0	0	0	0	0	0	0
glyc3p[e]	Glycerol-3-phosphate	-0.0109355	-0.0109355	-0.0111157	-0.0121812	-0.0111157	-0.0122233	-0.0134457	-0.0145473
glyc[e]	Glycerol	-0.0109355	-0.0109355	-0.0111157	-0.0121812	-0.0111157	-0.0122233	-0.0134457	-0.0145473
gly[e]	Glycine	-0.0191372	-0.0191372	-0.0194525	-0.0304529	-0.0194525	-0.0213908	-0.0161348	-0.0174568
gthrd[e]	Reduced-glutathione	-0.0382744	-0.0382744	-0.0389049	-0.0548153	-0.0389049	-0.0427816	-0.0430261	-0.0465514
h2co3[e]	carbonic-acid	-0.00273388	-0.00273388	-0.00277892	-0.00304529	-0.00277892	-0.00305583	0	0
h2o[e]	H2O	0	0	0	0	0	0	0	0
h2s[e]	Hydrogen-sulfide	0	0	0	0	0	0	0	0
h2[e]	H2	0	0	0	0	0	0	0	0
hdca[e]	Hexadecanoate-n-C160	-0.0683471	-0.0683471	-0.0694731	-0.082223	-0.0694731	-0.0763957	-0.104876	-0.113469
his-L[e]	L-Histidine	-0.134872	-0.134872	-0.129683	-0.0913588	-0.129683	-0.0977865	-0.120115	-0.0931029
id3acald[e]	Indole-3-acetaldehyde	-0.164033	-0.164033	-0.15562	-0.100495	-0.15562	-0.103898	-0.150591	-0.10765
ile-L[e]	L-Isoleucine	-0.0109355	-0.0109355	-0.0111157	-0.00913588	-0.0111157	-0.0122233	-0.0188239	-0.0203663
ile-L[c]	L-Isoleucine	-0.0136694	-0.0136694	-0.0138946	-0.0121812	-0.0138946	-0.0152791	-0.0215131	-0.0232757
k[e]	potassium	0	0	0	0	0	0	0	0
k[c]	potassium	0.00273388	0.00273388	0.00277892	0.00304529	0.00277892	0.00305583	0.00268913	0.00290947
lcts[e]	Lactose	-0.0984198	-0.0984198	-0.0778099	0	-0.0778099	0	-0.0752957	0
leu-L[e]	L-Leucine	-0.0300727	-0.0300727	-0.0305682	-0.0487247	-0.0305682	-0.0336141	-0.0322696	-0.0349136
leu-L[c]	L-Leucine	-0.0328066	-0.0328066	-0.0333471	-0.05177	-0.0333471	-0.0366699	-0.0349587	-0.037823
lys-L[e]	L-Lysine	-0.0218711	-0.0218711	-0.0222314	-0.0243624	-0.0222314	-0.0244466	-0.0268913	-0.0290947
lac-L[e]	L-Lactate	-0.00546777	-0.00546777	-0.00555785	-0.00913588	-0.00555785	-0.00611166	-0.00537826	-0.00581893
malthp[e]	Maltoheptaose	0	0	0	0	0	0	0	0
malt[e]	Maltose	-0.120291	-0.120291	-0.100041	0	-0.100041	0	-0.0968088	0
mal-L[e]	L-Malate	-0.00820165	-0.00820165	-0.00833677	-0.0121812	-0.00833677	-0.00916748	-0.00537826	-0.00581893
meoh[e]	Methanol	0	0	0	0	0	0	0	0
met-L[e]	L-Methionine	-0.00546777	-0.00546777	-0.00555785	0	-0.00555785	-0.00611166	-0.0242022	-0.0261852
mg2[e]	magnesium	0	0	0	0	0	0	0	0
na1[e]	Sodium	0	0	0	0	0	0	0	0
na1[c]	Sodium	0.00273388	0.00273388	0.00277892	0.00304529	0.00277892	0.00305583	0.00268913	0.00290947
no2[e]	Nitrite	0	0	0	0	0	0	0	0
nh4[e]	Ammonium	0	0	0	0	0	0	0	0
no3[e]	Nitrate	-0.0136694	-0.0136694	-0.0138946	-0.0182718	-0.0138946	-0.0152791	-0.0107565	-0.0116379
no[e]	Nitric-oxide	-0.0177702	-0.0177702	-0.018063	-0.0274077	-0.018063	-0.0198629	-0.0107565	-0.0116379
o2[e]	O2	-0.0273388	-0.0273388	-0.0277892	-0.0365435	-0.0277892	-0.0305583	-0.0215131	-0.0232757
ocdca[e]	octadecanoate-n-C180	-0.0765487	-0.0765487	-0.0778099	-0.0913588	-0.0778099	-0.0855632	-0.118322	-0.128016
orn[e]	Ornithine	-0.0136694	-0.0136694	-0.0138946	-0.0213171	-0.0138946	-0.0152791	-0.0161348	-0.0174568
pac[e]	Phenylacetic-acid	0	0	0	0	0	0	0	0
pdima[e]	phthiocerol-dimycocerosate-A-Mtb	0	0	0	0	0	0	0	0
phdca[e]	phenol-palmitic-acid	-0.146718	-0.146718	-0.14543	-0.137038	-0.14543	-0.137512	-0.183757	-0.180387
phe-L[e]	L-Phenylalanine	-0.0838391	-0.0838391	-0.0815151	-0.0700418	-0.0815151	-0.0672282	-0.0815703	-0.0698272
pi[e]	Phosphate	0	0	0	0	0	0	0	0
ppa[e]	Propionate-n-C30	0	0	0	0	0	0	0	0
ppdima[e]	phenol-phthiocerol-dimycocerosate-Mtb	0	0	0	0	0	0	0	0
pro-L[e]	L-Proline	-0.0109355	-0.0109355	-0.0111157	-0.0182718	-0.0111157	-0.0122233	-0.0134457	-0.0145473
pyr[e]	Pyruvate	-0.0136694	-0.0136694	-0.0138946	-0.0213171	-0.0138946	-0.0152791	-0.0107565	-0.0116379
rib-D[e]	D-Ribose	-0.0501212	-0.0501212	-0.0435365	0	-0.0435365	-0.00305583	-0.0421297	-0.0087284
ser-L[e]	L-Serine	-0.0246049	-0.0246049	-0.0250103	-0.0334982	-0.0250103	-0.0275025	-0.0215131	-0.0232757
skm[e]	Shikimate	-0.0565002	-0.0565002	-0.0537259	-0.0365435	-0.0537259	-0.0366699	-0.0519899	-0.037823
succ[e]	Succinate	0	0	0	0	0	0	0	0
so4[e]	Sulfate	0	0	0	0	0	0	0	0
tartr-L[e]	L-tartrate	-0.0164033	-0.0164033	-0.0166735	-0.0243624	-0.0166735	-0.018335	-0.0107565	-0.0116379
thr-L[e]	L-Threonine	-0.0136694	-0.0136694	-0.0138946	-0.0121812	-0.0138946	-0.0152791	-0.0161348	-0.0174568
tre[e]	Trehalose	-0.120291	-0.120291	-0.100041	0	-0.100041	0	-0.0968088	0
trp-L[e]	L-Tryptophan	-0.155831	-0.155831	-0.147283	-0.0883135	-0.147283	-0.0947307	-0.142524	-0.0989218
tsul[e]	Thiosulfate	0	0	0	0	0	0	0	0
ttdca[e]	tetradecanoate-n-C140	-0.0601454	-0.0601454	-0.0611363	-0.0730871	-0.0611363	-0.0672282	-0.0914305	-0.0989218
tyr-L[e]	L-Tyrosine	-0.0920407	-0.0920407	-0.0898519	-0.082223	-0.0898519	-0.0763957	-0.0869486	-0.0756461
val-L[e]	L-Valine	-0.0109355	-0.0109355	-0.0111157	-0.0182718	-0.0111157	-0.0122233	-0.0134457	-0.0145473
val-L[c]	L-Valine	-0.0136694	-0.0136694	-0.0138946	-0.0213171	-0.0138946	-0.0152791	-0.0161348	-0.0174568
xyl-D[e]	D-Xylose	0	0	0	0	0	0	0	0
xyl-D[c]	D-Xylose	-0.0109355	-0.0109355	-0.0111157	-0.0121812	-0.0111157	-0.0122233	-0.0107565	-0.0116379
atp[e]	ATP	-0.241493	-0.241493	-0.238061	-0.228397	-0.238061	-0.216964	-0.216923	-0.197844
gln-L[e]	L-Glutamine	0	0	0	0	0	0	0	0
ni2[e]	nickel	0	0	0	0	0	0	0	0
ni2[c]	nickel	-0.0109355	-0.0109355	-0.0111157	-0.0121812	-0.0111157	-0.0122233	-0.0107565	-0.0116379
mn2[e]	manganese	0	0	0	0	0	0	0	0
mn2[c]	manganese	0	0	0	0	0	0	0	0
mob[e]	molybdate	0	0	0	0	0	0	0	0
octa[e]	octanoate-n-C80	-0.0355405	-0.0355405	-0.036126	-0.0456794	-0.036126	-0.0397258	-0.0510935	-0.0552798
dca[e]	Decanoate-n-C100	-0.0437421	-0.0437421	-0.0444628	-0.0548153	-0.0444628	-0.0488932	-0.0645392	-0.0698272
ddca[e]	Dodecanoate-n-C120	-0.0519438	-0.0519438	-0.0527996	-0.0639512	-0.0527996	-0.0580607	-0.0779848	-0.0843745
hdcea[e]	Hexadecenoate-n-C161	-0.0874842	-0.0874842	-0.0889256	-0.106585	-0.0889256	-0.0977865	-0.121011	-0.130926
ocdcea[e]	octadecenoate-n-C181	-0.0956859	-0.0956859	-0.0972624	-0.115721	-0.0972624	-0.106954	-0.134457	-0.145473
arach[e]	Arachidic-acid-n-C200	-0.0847504	-0.0847504	-0.0861467	-0.100495	-0.0861467	-0.0947307	-0.131767	-0.142564
ttc[e]	tetracosanoate-n-C240	-0.101154	-0.101154	-0.10282	-0.118766	-0.10282	-0.113066	-0.158659	-0.171658
hexc[e]	hexacosanoate-n-C260	-0.109355	-0.109355	-0.111157	-0.127902	-0.111157	-0.122233	-0.172104	-0.186206
buta[e]	Butyrate-n-C40	0	0	0	0	0	0	0	0
hexana[e]	Hexanoic acid-n-C60	0	0	-0.00555785	0	0	-0.00611166	-0.00537826	-0.00581893
penta[e]	Pentanoate-n-C50	-0.0164033	0	-0.0166735	-0.0182718	-0.0166735	0	0	0
hepta[e]	Heptanoate-n-C70	-0.0246049	0	-0.0250103	-0.0274077	-0.0250103	0	-0.00268913	-0.00290947
nona[e]	Nonanoate-n-C90	-0.0328066	0	-0.0333471	-0.0365435	-0.0333471	0	0	0
undec[e]	Undecanoate-n-C110	-0.0410082	-0.00820165	-0.0416839	-0.0456794	-0.0416839	-0.00916748	-0.0080674	-0.0087284
tridec[e]	Tridecanoate-n-C130	-0.0492099	-0.0164033	-0.0500206	-0.0548153	-0.0500206	-0.018335	-6.8695e-16	0
ptdec[e]	Pentadecanoate-n-C150	-0.0574115	-0.0246049	-0.0583574	-0.0639512	-0.0583574	-0.0275025	-0.0134457	-0.0145473
hepdec[e]	Heptadecanoate-n-C170	-0.0656132	-0.0328066	-0.0666942	-0.0730871	-0.0666942	-0.0366699	-0.0268913	-0.0290947
dosc[e]	docosanoate-n-C220	-0.0492099	-0.0492099	-0.0500206	-0.0609059	-0.0500206	-0.0550049	-0.102187	-0.11056
nodec[e]	nonadecanoate-n-C190	-0.0628793	-0.0300727	-0.0639153	-0.0700418	-0.0639153	-0.0336141	-0.0295805	-0.0320041
CHOLESTEROL[e]	Cholesterol	0	0	0	0	0	0	0	0
urea[e]	Urea	-0.00273388	-0.00273388	-0.00277892	-0.00304529	-0.00277892	-0.00305583	0	0
4abz[e]	4-Aminobenzoate	0	0	0	0	0	0	0	0
for[e]	Formate	-0.00273388	-0.00273388	-0.00277892	-0.00304529	-0.00277892	-0.00305583	0	0
akg[e]	2-Oxoglutarate	-0.0246049	-0.0246049	-0.0250103	-0.0426341	-0.0250103	-0.0275025	-0.0188239	-0.0203663
oxa[e]	Oxalate	-0.0273388	-0.0273388	-0.0277892	-0.0456794	-0.0277892	-0.0305583	-0.0188239	-0.0203663
gua[e]	Guanine	-0.169501	-0.169501	-0.161178	-0.188808	-0.172293	-0.177238	-0.153281	-0.154202
ac[e]	Acetate	0	0	0	-0.00609059	0	0	0	0
HIA[e]	3-[(3aS,4S,5R,7aS)-5-hydroxy-7a-methyl-1-oxo-octahydro-1H-indene-4-carboxylate	0	0	0	0	0	0	0	0
trnaala[c]	tRNA-Ala	0.0300727	0.0300727	0.0305682	0.0365435	0.0305682	0.0336141	0.0295805	0.0320041
alatrna[c]	L-Alanyl-tRNA-Ala	0	0	0	0	0	0	0	0
trnaarg[c]	tRNA(Arg)	0.0710809	0.0710809	0.072252	0.0852683	0.072252	0.0794515	0.0699174	0.0756461
argtrna[c]	L-Arginyl-tRNA(Arg)	0	0	0	0	0	0	0	0
trnaasn[c]	tRNA(Asn)	0.0656132	0.0656132	0.0666942	0.0761324	0.0666942	0.0733399	0.06185	0.0669177
asntrna[c]	L-Asparaginyl-tRNA(Asn)	0	0	0	0	0	0	0	0
trnaasp[c]	tRNA(Asp)	0.0328066	0.0328066	0.0333471	0.0395888	0.0333471	0.0366699	0.0295805	0.0320041
asptrna[c]	L-Aspartyl-tRNA(Asp)	0	0	0	0	0	0	0	0
trnacys[c]	tRNA(Cys)	0.0410082	0.0410082	0.0416839	0.0365435	0.0416839	0.0458374	0.0510935	0.0552798
cystrna[c]	L-Cysteinyl-tRNA(Cys)	0	0	0	0	0	0	0	0
mettrna[c]	L-Methionyl-tRNA-Met	0	0	0	0	0	0	0	0
fmettrna[c]	N-Formylmethionyl-tRNA	-0.0136694	-0.0136694	-0.0138946	-0.0152265	-0.0138946	-0.0152791	-0.0107565	-0.0116379
trnagln[c]	tRNA(Gln)	0.0519438	0.0519438	0.0527996	0.0700418	0.0527996	0.0580607	0.0484044	0.0523704
glntrna[c]	L-Glutaminyl-tRNA(Gln)	0	0	0	0	0	0	0	0
trnagly[c]	tRNA(Gly)	0.0437421	0.0437421	0.0444628	0.0578606	0.0444628	0.0488932	0.040337	0.043642
glytrna[c]	Glycyl-tRNA(Gly)	0	0	0	0	0	0	0	0
trnahis[c]	tRNA(His)	0.159476	0.159476	0.154693	0.118766	0.154693	0.125289	0.144317	0.119288
histrna[c]	L-Histidyl-tRNA(His)	0	0	0	0	0	0	0	0
trnaile[c]	tRNA(Ile)	0.0355405	0.0355405	0.036126	0.0365435	0.036126	0.0397258	0.0430261	0.0465514
iletrna[c]	L-Isoleucyl-tRNA(Ile)	0	0	0	0	0	0	0	0
trnaleu[c]	tRNA(Leu)	0.0546777	0.0546777	0.0555785	0.0761324	0.0555785	0.0611166	0.0564718	0.0610988
leutrna[c]	L-Leucyl-tRNA(Leu)	0	0	0	0	0	0	0	0
trnalys[c]	tRNA(Lys)	0.0437421	0.0437421	0.0444628	0.0487247	0.0444628	0.0488932	0.0484044	0.0523704
lystrna[c]	L-Lysine-tRNA (Lys)	0	0	0	0	0	0	0	0
trnamet[c]	tRNA(Met)	0.0382744	0.0382744	0.0389049	0.0182718	0.0389049	0.0427816	0.0564718	0.0610988
trnaphe[c]	tRNA(Phe)	0.108444	0.108444	0.106525	0.0974494	0.106525	0.0947307	0.105773	0.0960123
phetrna[c]	L-Phenylalanyl-tRNA(Phe)	0	0	0	0	0	0	0	0
trnapro[c]	tRNA(Pro)	0.0355405	0.0355405	0.036126	0.0456794	0.036126	0.0397258	0.0376479	0.0407325
protrna[c]	L-Prolyl-tRNA(Pro)	0	0	0	0	0	0	0	0
selnp[c]	Selenophosphate	0.0492099	0.0492099	0.0500206	0.0609059	0.0500206	0.0550049	0.0457153	0.0494609
sertrna[sec][c]	Unknown	-0.0492099	-0.0492099	-0.0500206	-0.0609059	-0.0500206	-0.0550049	-0.0457153	-0.0494609
sectrna[c]	L-Selenocysteinyl-tRNA(Sec)	0	0	0	0	0	0	0	0
trnaser[c]	tRNA(Ser)	0.0492099	0.0492099	0.0500206	0.0609059	0.0500206	0.0550049	0.0457153	0.0494609
sertrna[c]	L-Seryl-tRNA(Ser)	0	0	0	0	0	0	0	0
trnasecys[c]	tRNA(SeCys)	0	0	0	0	0	0	0	0
trnathr[c]	tRNA(Thr)	0.0382744	0.0382744	0.0389049	0.0395888	0.0389049	0.0427816	0.040337	0.043642
thrtrna[c]	L-Threonyl-tRNA(Thr)	0	0	0	0	0	0	0	0
trnatrp[c]	tRNA(Trp)	0.180436	0.180436	0.172293	0.115721	0.172293	0.122233	0.166726	0.125107
trptrna[c]	L-Tryptophanyl-tRNA(Trp)	0	0	0	0	0	0	0	0
trnatyr[c]	tRNA(Tyr)	0.116646	0.116646	0.114862	0.109631	0.114862	0.103898	0.111151	0.101831
tyrtrna[c]	L-Tyrosyl-tRNA(Tyr)	0	0	0	0	0	0	0	0
trnaval[c]	tRNA(Val)	0.0355405	0.0355405	0.036126	0.0456794	0.036126	0.0397258	0.0376479	0.0407325
valtrna[c]	L-Valyl-tRNA(Val)	0	0	0	0	0	0	0	0
2dmmq6[c]	2-Demethylmenaquinone-6	-0.363606	-0.363606	-0.369597	-0.386752	-0.369597	-0.406425	-0.525277	-0.576074
dhna[c]	1-4-Dihydroxy-2-naphthoate	-0.0164033	-0.0164033	-0.0166735	-0.0243624	-0.0166735	-0.018335	-0.095016	-0.11056
mndn[c]	menadione	0	0	0	0	0	0	0.0107565	-0.0989218
sbzcoa[c]	O-Succinylbenzoyl-CoA	-0.0164033	-0.0164033	-0.0166735	-0.0243624	-0.0166735	-0.018335	-0.095016	-0.11056
phthclh2[c]	phthiocol-reduced	0	0	0	0	0	0	0	0
phthcl[c]	phthiocol-oxidized	-0.00820165	-0.00820165	-0.00833677	-0.0121812	-0.00833677	-0.00916748	-0.00537826	-0.00581893
sucbz[c]	o-Succinylbenzoate	-0.0756374	0.00546777	-0.0731783	-0.106585	-0.0731783	-0.0580607	-0.073503	-0.087284
acglu[c]	N-Acetyl-L-glutamate	-0.0218711	-0.0218711	-0.0222314	-0.0426341	-0.0222314	-0.0244466	-0.0188239	-0.0203663
acg5p[c]	N-Acetyl-L-glutamyl-5-phosphate	-0.0328066	-0.0328066	-0.0333471	-0.0548153	-0.0333471	-0.0366699	-0.0295805	-0.0320041
acg5sa[c]	N-Acetyl-L-glutamate-5-semialdehyde	-0.0246049	-0.0246049	-0.0250103	-0.0426341	-0.0250103	-0.0275025	-0.0242022	-0.0261852
glu5p[c]	L-Glutamate-5-phosphate	-0.0300727	-0.0300727	-0.0305682	-0.0456794	-0.0305682	-0.0336141	-0.0268913	-0.0290947
spmd[c]	Spermidine	-0.279767	-0.279767	-0.276966	-0.240578	-0.276966	-0.259745	-0.284152	-0.27058
u1c[c]	Urea-1-carboxylate	-0.0164033	-0.0164033	-0.0166735	-0.0182718	-0.0166735	-0.018335	-0.0107565	-0.0116379
nh3[c]	Ammonia	-0.00546777	-0.00546777	-0.00555785	-0.00609059	-0.00555785	-0.00611166	-0.00537826	-0.00581893
2ahbut[c]	S-2-Aceto-2-hydroxybutanoate	-0.0300727	-0.0300727	-0.0305682	-0.0365435	-0.0305682	-0.0336141	-0.0322696	-0.0349136
alac-S[c]	S-2-Acetolactate	-0.0300727	-0.0300727	-0.0305682	-0.0456794	-0.0305682	-0.0336141	-0.0268913	-0.0290947
23dhmb[c]	R-2-3-Dihydroxy-3-methylbutanoate	-0.0218711	-0.0218711	-0.0222314	-0.0334982	-0.0222314	-0.0244466	-0.0215131	-0.0232757
23dhmp[c]	R-2-3-Dihydroxy-3-methylpentanoate	-0.0218711	-0.0218711	-0.0222314	-0.0243624	-0.0222314	-0.0244466	-0.0268913	-0.0290947
3mop[c]	S-3-Methyl-2-oxopentanoate	-0.0218711	-0.0218711	-0.0222314	-0.0243624	-0.0222314	-0.0244466	-0.0268913	-0.0290947
3c2hmp[c]	3-Carboxy-2-hydroxy-4-methylpentanoate	-0.0355405	-0.0355405	-0.036126	-0.0548153	-0.036126	-0.0397258	-0.0349587	-0.037823
3c4mop[c]	3-Carboxy-4-methyl-2-oxopentanoate	-0.0437421	-0.0437421	-0.0444628	-0.0669965	-0.0444628	-0.0488932	-0.040337	-0.043642
2ippm[c]	2-Isopropylmaleate	-0.0355405	-0.0355405	-0.036126	-0.0548153	-0.036126	-0.0397258	-0.0349587	-0.037823
3c3hmp[c]	3-Carboxy-3-hydroxy-4-methylpentanoate	-0.0355405	-0.0355405	-0.036126	-0.0548153	-0.036126	-0.0397258	-0.0349587	-0.037823
4mop[c]	4-Methyl-2-oxopentanoate	-0.0410082	-0.0410082	-0.0416839	-0.0639512	-0.0416839	-0.0458374	-0.040337	-0.043642
