# Supplementary material for: Metabolic adaptation of two in silico mutants of Mycobacterium tuberculosis during infection
Source: BMC Syst Biol. 2017 Nov 21;11:107. doi: 10.1186/s12918-017-0496-z (PMC5697012; doi:10.1186/s12918-017-0496-z)
Supplement: Supplementary file 9 — Flux values and shadow prices for all the explored conditions of the icl-mutant and Wildt-type strains. Shadow prices were obtained by dual solution of the FBA while fluxes were obtained by minimization of enzyme usage. (XLSX 362 kb) [file 12918_2017_496_MOESM9_ESM.xlsx]

## Sheet: Fluxes_minfluxes
Rxn name	Rxn description	Formula	Gene-reaction association	Genes	Proteins	Subsystem	Reversible	LB	UB	Objective	F1_WT	F1_icl	F3_WT	F3_icl	F4_WT	F4_icl	F2_WT	F2_icl	F5_WT	F5_icl
ALATA_L	L alanine transaminase	akg[c] + ala-L[c] <=> glu-L[c] + pyr[c]				Alanine and Aspartate Metabolism	1	-1000	1000	0	0.166466	0.151109	-0.00173206	0.0305357	-0.00117663	-0.00117663	0.120266	0.124544	0.265291	0.266364
APATr	B alanine pyruvate aminotransferase	pyr[c] + ala-B[c] <=> ala-L[c] + msa[c]				Alanine and Aspartate Metabolism	1	-1000	1000	0	-5.46486e-21	-1.58696e-17	0.000655616	0.0399218	-6.45521e-22	-6.775e-17	1.0177e-22	-1.72089e-16	7.56534e-21	-1.80021e-18
ARGSL	argininosuccinate lyase	argsuc[c] <=> fum[c] + arg-L[c]	Rv1659	Rv1659		Alanine and Aspartate Metabolism	1	-1000	1000	0	-3.46406e-22	-5.64671e-22	1.82712e-19	-1.51835e-20	2.58555e-22	-3.30173e-22	9.32635e-22	1.74076e-16	-3.25307e-20	4.63121e-22
ARGSS	argininosuccinate synthase	atp[c] + asp-L[c] + citr-L[c] -> argsuc[c] + amp[c] + ppi[c] + h[c]	Rv1658	Rv1658		Alanine and Aspartate Metabolism	0	0	1000	0	1.96039e-21	0	2.6129e-20	0	1.89002e-22	0	1.20222e-21	1.77672e-16	0	3.84868e-22
ASNN	L asparaginase	h2o[c] + asn-L[c] -> asp-L[c] + nh4[c]	Rv1538c	Rv1538c		Alanine and Aspartate Metabolism	0	0	1000	0	6.41737e-20	0	0	0	2.34393e-21	1.46449e-22	0	0	0	2.36806e-21
ASNS1	asparagine synthase glutamine hydrolysing	atp[c] + asp-L[c] + h2o[c] + gln-L[c] -> glu-L[c] + amp[c] + ppi[c] + h[c] + asn-L[c]	Rv2201	Rv2201		Alanine and Aspartate Metabolism	0	0	1000	0	0.000116924	0.000104665	0.00020595	0.00020595	9.5468e-05	9.5468e-05	0.000327132	0.000327132	0.000438458	0.000438458
ASP1DC	aspartate 1 decarboxylase	asp-L[c] + h[c] -> ala-B[c] + co2[c]	Rv3601c	Rv3601c		Alanine and Aspartate Metabolism	0	0	1000	0	3.72112e-20	0	0.000655616	0.0399218	0	7.55574e-23	0	0	0	2.53657e-22
ASPO1	L aspartate oxidase	asp-L[c] + h2o[c] + o2[c] -> nh4[c] + h2o2[c] + oaa[c]	Rv1595	Rv1595		Alanine and Aspartate Metabolism	0	0	1000	0	1.10822e-20	4.03072e-22	4.75483e-21	1.09834e-20	6.71538e-22	9.26843e-22	0	2.09125e-16	7.64664e-21	0
ASPO5	L aspartate oxidase	fum[c] + asp-L[c] -> h[c] + iasp[c] + succ[c]	Rv1595	Rv1595		Alanine and Aspartate Metabolism	0	0	1000	0	1.67601e-19	3.13126e-21	4.92962e-19	1.21549e-19	3.5855e-19	4.03196e-20	5.02263e-17	7.46298e-34	3.95667e-20	1.61404e-19
ACGAMT	UDP N acetylglucosamineundecaprenylphosphate N acetylglucosamine 1 phosphate transferase	uacgam[c] + udcpp[c] -> ump[c] + unaga[c]	Rv1302	Rv1302		Arabinogalactan Synthesis	0	0	1000	0	1.7919e-06	1.60401e-06	3.15624e-06	3.15624e-06	1.46307e-06	1.46307e-06	5.01338e-06	5.01338e-06	6.71949e-06	6.71949e-06
AFE	arabinofuranosyl extension M tb	agalfragund[c] + arabinan[c] -> h2o[c] + arabinanagalfragund[c]	(Rv3794 and Rv3795)	Rv3794 Rv3795		Arabinogalactan Synthesis	0	0	1000	0	1.7919e-06	1.60401e-06	3.15624e-06	3.15624e-06	1.46307e-06	1.46307e-06	5.01338e-06	5.01338e-06	6.71949e-06	6.71949e-06
AFTA	arabinofuranosyl transferase M tb	decda-tb[c] + galfragund[c] -> agalfragund[c] + decd-tb[c]	Rv3792	Rv3792		Arabinogalactan Synthesis	0	0	1000	0	1.7919e-06	1.60401e-06	3.15624e-06	3.15624e-06	1.46307e-06	1.46307e-06	5.01338e-06	5.01338e-06	6.71949e-06	6.71949e-06
ALAALAr	D alanine D alanine ligase reversible	atp[c] + 2 ala-D[c] <=> h[c] + pi[c] + adp[c] + alaala[c]	Rv2981c	Rv2981c		Arabinogalactan Synthesis	1	-1000	1000	0	0.000102168	9.1455e-05	0.000179957	0.000179957	8.34191e-05	8.34191e-05	0.000285845	0.000285845	0.000383121	0.000383121
ALAR	alanine racemase	ala-L[c] <=> ala-D[c]	(Rv3423c or Rv2148c)	Rv2148c Rv3423c		Arabinogalactan Synthesis	1	-1000	1000	0	0.000204335	0.00018291	0.000359915	0.000359915	0.000166838	0.000166838	0.00057169	0.00057169	0.000766243	0.000766243
DCPDPP	decaprenylphosphoryl ribose phosphate dephosphatase	h2o[c] + decdpr-tb[c] -> pi[c] + decdr-tb[c]	Rv3807c	Rv3807c		Arabinogalactan Synthesis	0	0	1000	0	6.89897e-05	6.20055e-05	0.000121514	0.000121756	5.63432e-05	5.62434e-05	0.00019305	0.000193097	0.000258681	0.000258289
DCPE	decaprenylphosphoryl ribose arabinofuranose isomerization	decdr-tb[c] <=> decda-tb[c]	(Rv3790 and Rv3791)	Rv3790 Rv3791		Arabinogalactan Synthesis	1	-1000	1000	0	6.89897e-05	6.20055e-05	0.000121514	0.000121756	5.63432e-05	5.62434e-05	0.00019305	0.000193097	0.000258681	0.000258289
DCPT	phosphoribose transferase undecaprenyl phosphate	decd-tb[c] + prpp[c] -> ppi[c] + decdpr-tb[c]	Rv3806c	Rv3806c		Arabinogalactan Synthesis	0	0	1000	0	6.89897e-05	6.20055e-05	0.000121514	0.000121756	5.63432e-05	5.62434e-05	0.00019305	0.000193097	0.000258681	0.000258289
G1PTT	glucose 1 phosphate thymidylyltransferase	h[c] + dttp[c] + g1p[c] -> ppi[c] + dtdpglu[c]	Rv0334	Rv0334		Arabinogalactan Synthesis	0	0	1000	0	7.59657e-06	6.80004e-06	1.33805e-05	1.33805e-05	6.20254e-06	6.20254e-06	2.12537e-05	2.12537e-05	2.84866e-05	2.84866e-05
GALFT	galactofuranose transferse M tb	h2o[c] + ragund[c] + 30 udpgalfur[c] -> 30 h[c] + galfragund[c] + 30 udp[c]	Rv3808c	Rv3808c		Arabinogalactan Synthesis	0	0	1000	0	1.7919e-06	1.60401e-06	3.15624e-06	3.15624e-06	1.46307e-06	1.46307e-06	5.01338e-06	5.01338e-06	6.71949e-06	6.71949e-06
O16RHAT	rhamnosyltransferase LPS O16 antigen biosynthesis	unaga[c] + dtdprmn[c] -> h[c] + ragund[c] + dtdp[c]	(Rv1525 or Rv3265c)	Rv1525 Rv3265c		Arabinogalactan Synthesis	0	0	1000	0	1.7919e-06	1.60401e-06	3.15624e-06	3.15624e-06	1.46307e-06	1.46307e-06	5.01338e-06	5.01338e-06	6.71949e-06	6.71949e-06
TDPDRE	dTDP 4 dehydrorhamnose 3 5 epimerase	dtdp4d6dg[c] -> dtdp4d6dm[c]	Rv3465	Rv3465		Arabinogalactan Synthesis	0	0	1000	0	7.59657e-06	6.80004e-06	1.33805e-05	1.33805e-05	6.20254e-06	6.20254e-06	2.12537e-05	2.12537e-05	2.84866e-05	2.84866e-05
TDPDRR	dTDP 4 dehydrorhamnose reductase	h[c] + dtdp4d6dm[c] + nadph[c] -> dtdprmn[c] + nadp[c]	Rv3266c	Rv3266c		Arabinogalactan Synthesis	0	0	1000	0	7.59657e-06	6.80004e-06	1.33805e-05	1.33805e-05	6.20254e-06	6.20254e-06	2.12537e-05	2.12537e-05	2.84866e-05	2.84866e-05
TDPGDH	dTDPglucose 4 6 dehydratase	dtdpglu[c] -> h2o[c] + dtdp4d6dg[c]	(Rv3634c or Rv3784 or Rv3464 or Rv3468c)	Rv3464 Rv3468c Rv3634c Rv3784		Arabinogalactan Synthesis	0	0	1000	0	7.59657e-06	6.80004e-06	1.33805e-05	1.33805e-05	6.20254e-06	6.20254e-06	2.12537e-05	2.12537e-05	2.84866e-05	2.84866e-05
UDPGALM	UDPgalactopyranose mutase	udpgal[c] -> udpgalfur[c]	Rv3809c	Rv3809c		Arabinogalactan Synthesis	0	0	1000	0	5.37569e-05	4.81204e-05	9.46871e-05	9.46871e-05	4.38922e-05	4.38922e-05	0.000150401	0.000150401	0.000201585	0.000201585
ALDR	Aldolase reductase	h[c] + nadph[c] + arab-D[c] -> nadp[c] + arabl-D[c]				Arabinogalactan Synthesis	0	0	1000	0	0	0	0	1.92694e-20	5.74405e-23	0	0	7.1855e-17	0.00183405	0.00932382
AL4D	D-arabinitol 4-dehydrogenase	arabl-D[c] + nad[c] -> h[c] + nadh[c] + xylu-D[c]	Rv1928c	Rv1928c		Arabinogalactan Synthesis	0	0	1000	0	0	2.12168e-22	1.52535e-20	7.7977e-21	1.95681e-22	0	4.24063e-22	9.38139e-17	0.00183405	0.00932382
ARGDr	arginine deiminase	arg-L[c] + h2o[c] <=> citr-L[c] + nh4[c]	Rv1001	Rv1001		Arginine and Proline Metabolism	1	-1000	1000	0	-0.000295185	-0.000264234	-0.000519937	-0.000519937	-0.000241017	-0.000241017	-0.00082587	-0.00082587	-0.00110692	-0.00110692
AST	Arginine succinyltransferase	arg-L[c] + succoa[c] -> h[c] + coa[c] + sucarg[c]				Arginine and Proline Metabolism	0	0	1000	0	0	2.35099e-38	0	1.1647e-20	1.31888e-23	0	0	0	0	0
G5SADs	L glutamate 5 semialdehyde dehydratase spontaneous	glu5sa[c] -> h[c] + h2o[c] + 1pyr5c[c]				Arginine and Proline Metabolism	0	0	1000	0	0.000338352	0.000302875	0.000595972	0.000595972	0.000276262	0.000276262	0.000946644	0.000946644	0.0012688	0.0012688
OCBT	ornithine carbamoyltransferase	orn[c] + cbp[c] <=> citr-L[c] + h[c] + pi[c]	Rv1656	Rv1656		Arginine and Proline Metabolism	1	-1000	1000	0	0.000295185	0.000264234	0.000519937	0.000519937	0.000241017	0.000241017	0.00082587	0.00082587	0.00110692	0.00110692
ORNTA	ornithine transaminase	akg[c] + orn[c] -> glu-L[c] + glu5sa[c]	(Rv2321c and Rv2322c)	Rv2321c Rv2322c		Arginine and Proline Metabolism	0	0	1000	0	7.68091e-21	3.37082e-22	4.1646e-20	0	1.02152e-21	2.12811e-21	0	-3.08149e-33	0	1.95729e-21
P5CR	pyrroline 5 carboxylate reductase	2 h[c] + nadph[c] + 1pyr5c[c] -> nadp[c] + pro-L[c]	Rv0500	Rv0500		Arginine and Proline Metabolism	0	0	1000	0	3.42983e-21	4.79309e-22	0	2.18163e-20	2.39005e-21	0	0	3.06558e-17	3.59168e-20	0.0012688
P5CRx	pyrroline 5 carboxylate reductase	2 h[c] + nadh[c] + 1pyr5c[c] -> nad[c] + pro-L[c]	Rv0500	Rv0500		Arginine and Proline Metabolism	0	0	1000	0	0.000338352	0.000302875	0.000595972	0.000595972	0.000276262	0.000276262	0.000946644	0.000946644	0.0012688	0
PROD2	Proline dehydrogenase	pro-L[c] + fad[c] -> h[c] + 1pyr5c[c] + fadh2[c]	Rv1188	Rv1188		Arginine and Proline Metabolism	0	0	1000	0	6.11663e-21	2.36562e-22	3.10479e-20	0	3.27814e-22	0	2.49454e-23	4.97796e-18	0	2.1371e-21
SADH	Succinylarginine dihydrolase	2 h[c] + 2 h2o[c] + sucarg[c] -> 2 nh4[c] + co2[c] + sucorn[c]				Arginine and Proline Metabolism	0	0	1000	0	0	4.75839e-23	0	3.46988e-20	2.4159e-22	-1.17549e-38	0	0	0	0
SGDS	Succinylglutamate desuccinylase	h2o[c] + sucglu[c] -> glu-L[c] + succ[c]				Arginine and Proline Metabolism	0	0	1000	0	0	0	0	0	2.49869e-22	-4.70198e-38	0	0	0	0
SGSAD	Succinylglutamic semialdehyde dehydrogenase	h2o[c] + nad[c] + sucgsa[c] -> 2 h[c] + nadh[c] + sucglu[c]				Arginine and Proline Metabolism	0	0	1000	0	0	5.51013e-40	0	0	3.5942e-22	0	0	-7.70372e-34	3.73826e-21	0
SOTA	Succinylornithine transaminase	akg[c] + sucorn[c] -> glu-L[c] + sucgsa[c]				Arginine and Proline Metabolism	0	0	1000	0	0	0	0	1.50649e-20	2.65022e-22	2.63976e-23	0	7.70372e-33	0	0
FAD_1	acyl-CoA dehydrogenase fadE1-36 AND enoyl-CoA hydratase/isomerase echA1-21 AND 3-hydroxyacyl-CoA dehydrogenase fadB2-5 AND acetyl-CoA C-acetyltransferase fadA2-6	nad[c] + coa[c] + fad[c] + octscoa[c] -> nadh[c] + fadh2[c] + accoa[c] + hexscoa[c]	((Rv0131c or Rv0154c or Rv0215c or Rv0231 or Rv0244c or Rv0271c or Rv0400c or Rv0752c or Rv0873 or Rv0972c or Rv0975c or Rv1346 or Rv1467c or Rv1679 or Rv1933c or Rv1934c or Rv2724c or Rv2789c or Rv3061c or Rv3139 or Rv3140 or Rv3274c or Rv3504 or Rv3505 or Rv3543c or Rv3544c or Rv3560c or Rv3562 or Rv3563 or Rv3564 or Rv3573c or Rv3761c or Rv3797 or Rv0672 or Rv2500c) and (Rv0222 or Rv0456c or R…	Rv0131c Rv0154c Rv0215c Rv0222 Rv0231 Rv0243 Rv0244c Rv0271c Rv0400c Rv0456c Rv0468 Rv0632c Rv0672 Rv0673 Rv0675 Rv0752c Rv0859 Rv0873 Rv0905 Rv0971c Rv0972c Rv0975c Rv1070c Rv1071c Rv1074c Rv1141c Rv1142c Rv1323 Rv1346 Rv1467c Rv1472 Rv1679 Rv1715 Rv1912c Rv1933c Rv1934c Rv1935c Rv2486 Rv2500c Rv2679 Rv2724c Rv2789c Rv2831 Rv3039c Rv3061c Rv3139 Rv3140 Rv3141 Rv3274c Rv3373 Rv3374 Rv3504 Rv3505 …		Beta oxidation of fatty acids	0	0	1000	0	0	0	1.43595e-20	0	0	0	0	3.19476e-17	0	9.05242e-22
FAD_2	acyl-CoA dehydrogenase fadE1-36 AND enoyl-CoA hydratase/isomerase echA1-21 AND 3-hydroxyacyl-CoA dehydrogenase fadB2-5 AND acetyl-CoA C-acetyltransferase fadA2-7	nad[c] + coa[c] + fad[c] + hexscoa[c] -> nadh[c] + fadh2[c] + accoa[c] + tetscoa[c]	((Rv0131c or Rv0154c or Rv0215c or Rv0231 or Rv0244c or Rv0271c or Rv0400c or Rv0752c or Rv0873 or Rv0972c or Rv0975c or Rv1346 or Rv1467c or Rv1679 or Rv1933c or Rv1934c or Rv2724c or Rv2789c or Rv3061c or Rv3139 or Rv3140 or Rv3274c or Rv3504 or Rv3505 or Rv3543c or Rv3544c or Rv3560c or Rv3562 or Rv3563 or Rv3564 or Rv3573c or Rv3761c or Rv3797 or Rv0672 or Rv2500c) and (Rv0222 or Rv0456c or R…	Rv0131c Rv0154c Rv0215c Rv0222 Rv0231 Rv0243 Rv0244c Rv0271c Rv0400c Rv0456c Rv0468 Rv0632c Rv0672 Rv0673 Rv0675 Rv0752c Rv0859 Rv0873 Rv0905 Rv0971c Rv0972c Rv0975c Rv1070c Rv1071c Rv1074c Rv1141c Rv1142c Rv1323 Rv1346 Rv1467c Rv1472 Rv1679 Rv1715 Rv1912c Rv1933c Rv1934c Rv1935c Rv2486 Rv2500c Rv2679 Rv2724c Rv2789c Rv2831 Rv3039c Rv3061c Rv3139 Rv3140 Rv3141 Rv3274c Rv3373 Rv3374 Rv3504 Rv3505 …		Beta oxidation of fatty acids	0	0	1000	0	1.13187e-20	0	0	2.50161e-20	0	0	1.0164e-21	9.87401e-17	1.68608e-20	2.23815e-21
FAD_3	acyl-CoA dehydrogenase fadE1-36 AND enoyl-CoA hydratase/isomerase echA1-21 AND 3-hydroxyacyl-CoA dehydrogenase fadB2-5 AND acetyl-CoA C-acetyltransferase fadA2-8	nad[c] + coa[c] + fad[c] + tetscoa[c] -> nadh[c] + fadh2[c] + accoa[c] + doscoa[c]	((Rv0131c or Rv0154c or Rv0215c or Rv0231 or Rv0244c or Rv0271c or Rv0400c or Rv0752c or Rv0873 or Rv0972c or Rv0975c or Rv1346 or Rv1467c or Rv1679 or Rv1933c or Rv1934c or Rv2724c or Rv2789c or Rv3061c or Rv3139 or Rv3140 or Rv3274c or Rv3504 or Rv3505 or Rv3543c or Rv3544c or Rv3560c or Rv3562 or Rv3563 or Rv3564 or Rv3573c or Rv3761c or Rv3797 or Rv0672 or Rv2500c) and (Rv0222 or Rv0456c or R…	Rv0131c Rv0154c Rv0215c Rv0222 Rv0231 Rv0243 Rv0244c Rv0271c Rv0400c Rv0456c Rv0468 Rv0632c Rv0672 Rv0673 Rv0675 Rv0752c Rv0859 Rv0873 Rv0905 Rv0971c Rv0972c Rv0975c Rv1070c Rv1071c Rv1074c Rv1141c Rv1142c Rv1323 Rv1346 Rv1467c Rv1472 Rv1679 Rv1715 Rv1912c Rv1933c Rv1934c Rv1935c Rv2486 Rv2500c Rv2679 Rv2724c Rv2789c Rv2831 Rv3039c Rv3061c Rv3139 Rv3140 Rv3141 Rv3274c Rv3373 Rv3374 Rv3504 Rv3505 …		Beta oxidation of fatty acids	0	0	1000	0	0	6.78329e-22	5.85871e-20	0	9.21619e-22	3.80835e-22	0	1.33555e-16	2.25325e-20	0
FAD_4	acyl-CoA dehydrogenase fadE1-36 AND enoyl-CoA hydratase/isomerase echA1-21 AND 3-hydroxyacyl-CoA dehydrogenase fadB2-5 AND acetyl-CoA C-acetyltransferase fadA2-9	nad[c] + coa[c] + fad[c] + doscoa[c] -> nadh[c] + fadh2[c] + accoa[c] + eiscoa[c]	((Rv0131c or Rv0154c or Rv0215c or Rv0231 or Rv0244c or Rv0271c or Rv0400c or Rv0752c or Rv0873 or Rv0972c or Rv0975c or Rv1346 or Rv1467c or Rv1679 or Rv1933c or Rv1934c or Rv2724c or Rv2789c or Rv3061c or Rv3139 or Rv3140 or Rv3274c or Rv3504 or Rv3505 or Rv3543c or Rv3544c or Rv3560c or Rv3562 or Rv3563 or Rv3564 or Rv3573c or Rv3761c or Rv3797 or Rv0672 or Rv2500c) and (Rv0222 or Rv0456c or R…	Rv0131c Rv0154c Rv0215c Rv0222 Rv0231 Rv0243 Rv0244c Rv0271c Rv0400c Rv0456c Rv0468 Rv0632c Rv0672 Rv0673 Rv0675 Rv0752c Rv0859 Rv0873 Rv0905 Rv0971c Rv0972c Rv0975c Rv1070c Rv1071c Rv1074c Rv1141c Rv1142c Rv1323 Rv1346 Rv1467c Rv1472 Rv1679 Rv1715 Rv1912c Rv1933c Rv1934c Rv1935c Rv2486 Rv2500c Rv2679 Rv2724c Rv2789c Rv2831 Rv3039c Rv3061c Rv3139 Rv3140 Rv3141 Rv3274c Rv3373 Rv3374 Rv3504 Rv3505 …		Beta oxidation of fatty acids	0	0	1000	0	5.41896e-21	8.98303e-22	2.72945e-20	0	9.89668e-22	7.46158e-22	0	9.86205e-17	1.50131e-20	1.80402e-21
FAD_5	acyl-CoA dehydrogenase fadE1-36 AND enoyl-CoA hydratase/isomerase echA1-21 AND 3-hydroxyacyl-CoA dehydrogenase fadB2-5 AND acetyl-CoA C-acetyltransferase fadA2-10	nad[c] + coa[c] + fad[c] + eiscoa[c] -> nadh[c] + fadh2[c] + accoa[c] + octdcoa[c]	((Rv0131c or Rv0154c or Rv0215c or Rv0231 or Rv0244c or Rv0271c or Rv0400c or Rv0752c or Rv0873 or Rv0972c or Rv0975c or Rv1346 or Rv1467c or Rv1679 or Rv1933c or Rv1934c or Rv2724c or Rv2789c or Rv3061c or Rv3139 or Rv3140 or Rv3274c or Rv3504 or Rv3505 or Rv3543c or Rv3544c or Rv3560c or Rv3562 or Rv3563 or Rv3564 or Rv3573c or Rv3761c or Rv3797 or Rv0672 or Rv2500c) and (Rv0222 or Rv0456c or R…	Rv0131c Rv0154c Rv0215c Rv0222 Rv0231 Rv0243 Rv0244c Rv0271c Rv0400c Rv0456c Rv0468 Rv0632c Rv0672 Rv0673 Rv0675 Rv0752c Rv0859 Rv0873 Rv0905 Rv0971c Rv0972c Rv0975c Rv1070c Rv1071c Rv1074c Rv1141c Rv1142c Rv1323 Rv1346 Rv1467c Rv1472 Rv1679 Rv1715 Rv1912c Rv1933c Rv1934c Rv1935c Rv2486 Rv2500c Rv2679 Rv2724c Rv2789c Rv2831 Rv3039c Rv3061c Rv3139 Rv3140 Rv3141 Rv3274c Rv3373 Rv3374 Rv3504 Rv3505 …		Beta oxidation of fatty acids	0	0	1000	0	0	4.27045e-22	4.24619e-20	3.81904e-20	3.95272e-22	0	0	1.27338e-16	0	3.32806e-22
FAD_6	acyl-CoA dehydrogenase fadE1-36 AND enoyl-CoA hydratase/isomerase echA1-21 AND 3-hydroxyacyl-CoA dehydrogenase fadB2-5 AND acetyl-CoA C-acetyltransferase fadA2-11	nad[c] + coa[c] + fad[c] + octdcoa[c] -> nadh[c] + fadh2[c] + accoa[c] + hexdcoa[c]	((Rv0131c or Rv0154c or Rv0215c or Rv0231 or Rv0244c or Rv0271c or Rv0400c or Rv0752c or Rv0873 or Rv0972c or Rv0975c or Rv1346 or Rv1467c or Rv1679 or Rv1933c or Rv1934c or Rv2724c or Rv2789c or Rv3061c or Rv3139 or Rv3140 or Rv3274c or Rv3504 or Rv3505 or Rv3543c or Rv3544c or Rv3560c or Rv3562 or Rv3563 or Rv3564 or Rv3573c or Rv3761c or Rv3797 or Rv0672 or Rv2500c) and (Rv0222 or Rv0456c or R…	Rv0131c Rv0154c Rv0215c Rv0222 Rv0231 Rv0243 Rv0244c Rv0271c Rv0400c Rv0456c Rv0468 Rv0632c Rv0672 Rv0673 Rv0675 Rv0752c Rv0859 Rv0873 Rv0905 Rv0971c Rv0972c Rv0975c Rv1070c Rv1071c Rv1074c Rv1141c Rv1142c Rv1323 Rv1346 Rv1467c Rv1472 Rv1679 Rv1715 Rv1912c Rv1933c Rv1934c Rv1935c Rv2486 Rv2500c Rv2679 Rv2724c Rv2789c Rv2831 Rv3039c Rv3061c Rv3139 Rv3140 Rv3141 Rv3274c Rv3373 Rv3374 Rv3504 Rv3505 …		Beta oxidation of fatty acids	0	0	1000	0	0	0	2.2188e-20	3.4525e-20	0	0	2.39257e-21	0	0	2.65681e-22
FAD_7	acyl-CoA dehydrogenase fadE1-36 AND enoyl-CoA hydratase/isomerase echA1-21 AND 3-hydroxyacyl-CoA dehydrogenase fadB2-5 AND acetyl-CoA C-acetyltransferase fadA2-12	nad[c] + coa[c] + fad[c] + hexdcoa[c] -> nadh[c] + fadh2[c] + accoa[c] + tdcoa[c]	((Rv0131c or Rv0154c or Rv0215c or Rv0231 or Rv0244c or Rv0271c or Rv0400c or Rv0752c or Rv0873 or Rv0972c or Rv0975c or Rv1346 or Rv1467c or Rv1679 or Rv1933c or Rv1934c or Rv2724c or Rv2789c or Rv3061c or Rv3139 or Rv3140 or Rv3274c or Rv3504 or Rv3505 or Rv3543c or Rv3544c or Rv3560c or Rv3562 or Rv3563 or Rv3564 or Rv3573c or Rv3761c or Rv3797 or Rv0672 or Rv2500c) and (Rv0222 or Rv0456c or R…	Rv0131c Rv0154c Rv0215c Rv0222 Rv0231 Rv0243 Rv0244c Rv0271c Rv0400c Rv0456c Rv0468 Rv0632c Rv0672 Rv0673 Rv0675 Rv0752c Rv0859 Rv0873 Rv0905 Rv0971c Rv0972c Rv0975c Rv1070c Rv1071c Rv1074c Rv1141c Rv1142c Rv1323 Rv1346 Rv1467c Rv1472 Rv1679 Rv1715 Rv1912c Rv1933c Rv1934c Rv1935c Rv2486 Rv2500c Rv2679 Rv2724c Rv2789c Rv2831 Rv3039c Rv3061c Rv3139 Rv3140 Rv3141 Rv3274c Rv3373 Rv3374 Rv3504 Rv3505 …		Beta oxidation of fatty acids	0	0	1000	0	1.09006e-20	0	1.19198e-20	0	0	4.70198e-38	0	2.79873e-17	0	8.71136e-22
FAD_8	acyl-CoA dehydrogenase fadE1-36 AND enoyl-CoA hydratase/isomerase echA1-21 AND 3-hydroxyacyl-CoA dehydrogenase fadB2-5 AND acetyl-CoA C-acetyltransferase fadA2-13	nad[c] + coa[c] + fad[c] + tdcoa[c] -> nadh[c] + fadh2[c] + accoa[c] + dodcoa[c]	((Rv0131c or Rv0154c or Rv0215c or Rv0231 or Rv0244c or Rv0271c or Rv0400c or Rv0752c or Rv0873 or Rv0972c or Rv0975c or Rv1346 or Rv1467c or Rv1679 or Rv1933c or Rv1934c or Rv2724c or Rv2789c or Rv3061c or Rv3139 or Rv3140 or Rv3274c or Rv3504 or Rv3505 or Rv3543c or Rv3544c or Rv3560c or Rv3562 or Rv3563 or Rv3564 or Rv3573c or Rv3761c or Rv3797 or Rv0672 or Rv2500c) and (Rv0222 or Rv0456c or R…	Rv0131c Rv0154c Rv0215c Rv0222 Rv0231 Rv0243 Rv0244c Rv0271c Rv0400c Rv0456c Rv0468 Rv0632c Rv0672 Rv0673 Rv0675 Rv0752c Rv0859 Rv0873 Rv0905 Rv0971c Rv0972c Rv0975c Rv1070c Rv1071c Rv1074c Rv1141c Rv1142c Rv1323 Rv1346 Rv1467c Rv1472 Rv1679 Rv1715 Rv1912c Rv1933c Rv1934c Rv1935c Rv2486 Rv2500c Rv2679 Rv2724c Rv2789c Rv2831 Rv3039c Rv3061c Rv3139 Rv3140 Rv3141 Rv3274c Rv3373 Rv3374 Rv3504 Rv3505 …		Beta oxidation of fatty acids	0	0	1000	0	3.17767e-20	3.56599e-22	3.97369e-21	1.614e-20	4.68252e-22	3.82644e-22	0	0	0	4.5941e-21
FAD_9	acyl-CoA dehydrogenase fadE1-36 AND enoyl-CoA hydratase/isomerase echA1-21 AND 3-hydroxyacyl-CoA dehydrogenase fadB2-5 AND acetyl-CoA C-acetyltransferase fadA2-14	nad[c] + coa[c] + fad[c] + dodcoa[c] -> nadh[c] + fadh2[c] + accoa[c] + decoa[c]	((Rv0131c or Rv0154c or Rv0215c or Rv0231 or Rv0244c or Rv0271c or Rv0400c or Rv0752c or Rv0873 or Rv0972c or Rv0975c or Rv1346 or Rv1467c or Rv1679 or Rv1933c or Rv1934c or Rv2724c or Rv2789c or Rv3061c or Rv3139 or Rv3140 or Rv3274c or Rv3504 or Rv3505 or Rv3543c or Rv3544c or Rv3560c or Rv3562 or Rv3563 or Rv3564 or Rv3573c or Rv3761c or Rv3797 or Rv0672 or Rv2500c) and (Rv0222 or Rv0456c or R…	Rv0131c Rv0154c Rv0215c Rv0222 Rv0231 Rv0243 Rv0244c Rv0271c Rv0400c Rv0456c Rv0468 Rv0632c Rv0672 Rv0673 Rv0675 Rv0752c Rv0859 Rv0873 Rv0905 Rv0971c Rv0972c Rv0975c Rv1070c Rv1071c Rv1074c Rv1141c Rv1142c Rv1323 Rv1346 Rv1467c Rv1472 Rv1679 Rv1715 Rv1912c Rv1933c Rv1934c Rv1935c Rv2486 Rv2500c Rv2679 Rv2724c Rv2789c Rv2831 Rv3039c Rv3061c Rv3139 Rv3140 Rv3141 Rv3274c Rv3373 Rv3374 Rv3504 Rv3505 …		Beta oxidation of fatty acids	0	0	1000	0	0	9.10212e-22	4.47697e-21	2.31433e-20	1.95757e-22	3.86871e-23	0	1.50694e-17	1.78966e-20	0
FAD_10	acyl-CoA dehydrogenase fadE1-36 AND enoyl-CoA hydratase/isomerase echA1-21 AND 3-hydroxyacyl-CoA dehydrogenase fadB2-5 AND acetyl-CoA C-acetyltransferase fadA2-15	nad[c] + coa[c] + fad[c] + decoa[c] -> nadh[c] + fadh2[c] + accoa[c] + occoa[c]	((Rv0131c or Rv0154c or Rv0215c or Rv0231 or Rv0244c or Rv0271c or Rv0400c or Rv0752c or Rv0873 or Rv0972c or Rv0975c or Rv1346 or Rv1467c or Rv1679 or Rv1933c or Rv1934c or Rv2724c or Rv2789c or Rv3061c or Rv3139 or Rv3140 or Rv3274c or Rv3504 or Rv3505 or Rv3543c or Rv3544c or Rv3560c or Rv3562 or Rv3563 or Rv3564 or Rv3573c or Rv3761c or Rv3797 or Rv0672 or Rv2500c) and (Rv0222 or Rv0456c or R…	Rv0131c Rv0154c Rv0215c Rv0222 Rv0231 Rv0243 Rv0244c Rv0271c Rv0400c Rv0456c Rv0468 Rv0632c Rv0672 Rv0673 Rv0675 Rv0752c Rv0859 Rv0873 Rv0905 Rv0971c Rv0972c Rv0975c Rv1070c Rv1071c Rv1074c Rv1141c Rv1142c Rv1323 Rv1346 Rv1467c Rv1472 Rv1679 Rv1715 Rv1912c Rv1933c Rv1934c Rv1935c Rv2486 Rv2500c Rv2679 Rv2724c Rv2789c Rv2831 Rv3039c Rv3061c Rv3139 Rv3140 Rv3141 Rv3274c Rv3373 Rv3374 Rv3504 Rv3505 …		Beta oxidation of fatty acids	0	0	1000	0	1.15393e-20	4.37624e-22	0	0	0	1.38597e-22	0	3.7653e-16	3.05069e-20	0
FAD_11	acyl-CoA dehydrogenase fadE1-36 AND enoyl-CoA hydratase/isomerase echA1-21 AND 3-hydroxyacyl-CoA dehydrogenase fadB2-5 AND acetyl-CoA C-acetyltransferase fadA2-16	nad[c] + coa[c] + fad[c] + occoa[c] -> nadh[c] + fadh2[c] + accoa[c] + hexcoa[c]	((Rv0131c or Rv0154c or Rv0215c or Rv0231 or Rv0244c or Rv0271c or Rv0400c or Rv0752c or Rv0873 or Rv0972c or Rv0975c or Rv1346 or Rv1467c or Rv1679 or Rv1933c or Rv1934c or Rv2724c or Rv2789c or Rv3061c or Rv3139 or Rv3140 or Rv3274c or Rv3504 or Rv3505 or Rv3543c or Rv3544c or Rv3560c or Rv3562 or Rv3563 or Rv3564 or Rv3573c or Rv3761c or Rv3797 or Rv0672 or Rv2500c) and (Rv0222 or Rv0456c or R…	Rv0131c Rv0154c Rv0215c Rv0222 Rv0231 Rv0243 Rv0244c Rv0271c Rv0400c Rv0456c Rv0468 Rv0632c Rv0672 Rv0673 Rv0675 Rv0752c Rv0859 Rv0873 Rv0905 Rv0971c Rv0972c Rv0975c Rv1070c Rv1071c Rv1074c Rv1141c Rv1142c Rv1323 Rv1346 Rv1467c Rv1472 Rv1679 Rv1715 Rv1912c Rv1933c Rv1934c Rv1935c Rv2486 Rv2500c Rv2679 Rv2724c Rv2789c Rv2831 Rv3039c Rv3061c Rv3139 Rv3140 Rv3141 Rv3274c Rv3373 Rv3374 Rv3504 Rv3505 …		Beta oxidation of fatty acids	0	0	1000	0	0	0	0	0	0	7.3813e-22	1.43153e-21	1.9639e-16	0	0
FAD_12	acyl-CoA dehydrogenase fadE1-36 AND enoyl-CoA hydratase/isomerase echA1-21 AND 3-hydroxyacyl-CoA dehydrogenase fadB2-5 AND acetyl-CoA C-acetyltransferase fadA2-17	nad[c] + coa[c] + fad[c] + hexcoa[c] -> nadh[c] + fadh2[c] + accoa[c] + butcoa[c]	((Rv0131c or Rv0154c or Rv0215c or Rv0231 or Rv0244c or Rv0271c or Rv0400c or Rv0752c or Rv0873 or Rv0972c or Rv0975c or Rv1346 or Rv1467c or Rv1679 or Rv1933c or Rv1934c or Rv2724c or Rv2789c or Rv3061c or Rv3139 or Rv3140 or Rv3274c or Rv3504 or Rv3505 or Rv3543c or Rv3544c or Rv3560c or Rv3562 or Rv3563 or Rv3564 or Rv3573c or Rv3761c or Rv3797 or Rv0672 or Rv2500c) and (Rv0222 or Rv0456c or R…	Rv0131c Rv0154c Rv0215c Rv0222 Rv0231 Rv0243 Rv0244c Rv0271c Rv0400c Rv0456c Rv0468 Rv0632c Rv0672 Rv0673 Rv0675 Rv0752c Rv0859 Rv0873 Rv0905 Rv0971c Rv0972c Rv0975c Rv1070c Rv1071c Rv1074c Rv1141c Rv1142c Rv1323 Rv1346 Rv1467c Rv1472 Rv1679 Rv1715 Rv1912c Rv1933c Rv1934c Rv1935c Rv2486 Rv2500c Rv2679 Rv2724c Rv2789c Rv2831 Rv3039c Rv3061c Rv3139 Rv3140 Rv3141 Rv3274c Rv3373 Rv3374 Rv3504 Rv3505 …		Beta oxidation of fatty acids	0	0	1000	0	5.79819e-21	0	0	1.4301e-21	3.50489e-22	7.06298e-22	8.37042e-22	2.44731e-16	2.37281e-20	0
FAD_13	acyl-CoA dehydrogenase fadE1-36 AND enoyl-CoA hydratase/isomerase echA1-21 AND 3-hydroxyacyl-CoA dehydrogenase fadB2-5 AND acetyl-CoA C-acetyltransferase fadA2-18	nad[c] + coa[c] + fad[c] + butcoa[c] -> nadh[c] + fadh2[c] + 2 accoa[c]	((Rv0131c or Rv0154c or Rv0215c or Rv0231 or Rv0244c or Rv0271c or Rv0400c or Rv0752c or Rv0873 or Rv0972c or Rv0975c or Rv1346 or Rv1467c or Rv1679 or Rv1933c or Rv1934c or Rv2724c or Rv2789c or Rv3061c or Rv3139 or Rv3140 or Rv3274c or Rv3504 or Rv3505 or Rv3543c or Rv3544c or Rv3560c or Rv3562 or Rv3563 or Rv3564 or Rv3573c or Rv3761c or Rv3797 or Rv0672 or Rv2500c) and (Rv0222 or Rv0456c or R…	Rv0131c Rv0154c Rv0215c Rv0222 Rv0231 Rv0243 Rv0244c Rv0271c Rv0400c Rv0456c Rv0468 Rv0632c Rv0672 Rv0673 Rv0675 Rv0752c Rv0859 Rv0873 Rv0905 Rv0971c Rv0972c Rv0975c Rv1070c Rv1071c Rv1074c Rv1141c Rv1142c Rv1323 Rv1346 Rv1467c Rv1472 Rv1679 Rv1715 Rv1912c Rv1933c Rv1934c Rv1935c Rv2486 Rv2500c Rv2679 Rv2724c Rv2789c Rv2831 Rv3039c Rv3061c Rv3139 Rv3140 Rv3141 Rv3274c Rv3373 Rv3374 Rv3504 Rv3505 …		Beta oxidation of fatty acids	0	0	1000	0	5.60304e-21	5.87747e-39	0	0	0	2.3077e-22	4.82446e-22	3.25277e-16	1.50996e-20	0
FAD_20	acyl-CoA dehydrogenase fadE AND enoyl-CoA hydratase/isomerase echA AND 3-hydroxyacyl-CoA dehydrogenase fadB AND acetyl-CoA C-acetyltransferase fadA	nad[c] + coa[c] + fad[c] + nodcoa[c] -> nadh[c] + fadh2[c] + accoa[c] + hepdcoa[c]	((Rv0131c or Rv0154c or Rv0215c or Rv0231 or Rv0244c or Rv0271c or Rv0400c or Rv0752c or Rv0873 or Rv0972c or Rv0975c or Rv1346 or Rv1467c or Rv1679 or Rv1933c or Rv1934c or Rv2724c or Rv2789c or Rv3061c or Rv3139 or Rv3140 or Rv3274c or Rv3504 or Rv3505 or Rv3543c or Rv3544c or Rv3560c or Rv3562 or Rv3563 or Rv3564 or Rv3573c or Rv3761c or Rv3797 or Rv0672 or Rv2500c) and (Rv0222 or Rv0456c or R…	Rv0131c Rv0154c Rv0215c Rv0222 Rv0231 Rv0243 Rv0244c Rv0271c Rv0400c Rv0456c Rv0468 Rv0632c Rv0672 Rv0673 Rv0675 Rv0752c Rv0859 Rv0873 Rv0905 Rv0971c Rv0972c Rv0975c Rv1070c Rv1071c Rv1074c Rv1141c Rv1142c Rv1323 Rv1346 Rv1467c Rv1472 Rv1679 Rv1715 Rv1912c Rv1933c Rv1934c Rv1935c Rv2486 Rv2500c Rv2679 Rv2724c Rv2789c Rv2831 Rv3039c Rv3061c Rv3139 Rv3140 Rv3141 Rv3274c Rv3373 Rv3374 Rv3504 Rv3505 …		Beta oxidation of odd-numbered acyl chain fatty acids	0	0	1000	0	3.39693e-20	4.80774e-23	1.05465e-20	0	0	0	6.89786e-23	2.17728e-16	6.39319e-20	1.15898e-21
FAD_21	acyl-CoA dehydrogenase fadE AND enoyl-CoA hydratase/isomerase echA AND 3-hydroxyacyl-CoA dehydrogenase fadB AND acetyl-CoA C-acetyltransferase fadA	nad[c] + coa[c] + fad[c] + hepdcoa[c] -> nadh[c] + fadh2[c] + accoa[c] + pentdcoa[c]	((Rv0131c or Rv0154c or Rv0215c or Rv0231 or Rv0244c or Rv0271c or Rv0400c or Rv0752c or Rv0873 or Rv0972c or Rv0975c or Rv1346 or Rv1467c or Rv1679 or Rv1933c or Rv1934c or Rv2724c or Rv2789c or Rv3061c or Rv3139 or Rv3140 or Rv3274c or Rv3504 or Rv3505 or Rv3543c or Rv3544c or Rv3560c or Rv3562 or Rv3563 or Rv3564 or Rv3573c or Rv3761c or Rv3797 or Rv0672 or Rv2500c) and (Rv0222 or Rv0456c or R…	Rv0131c Rv0154c Rv0215c Rv0222 Rv0231 Rv0243 Rv0244c Rv0271c Rv0400c Rv0456c Rv0468 Rv0632c Rv0672 Rv0673 Rv0675 Rv0752c Rv0859 Rv0873 Rv0905 Rv0971c Rv0972c Rv0975c Rv1070c Rv1071c Rv1074c Rv1141c Rv1142c Rv1323 Rv1346 Rv1467c Rv1472 Rv1679 Rv1715 Rv1912c Rv1933c Rv1934c Rv1935c Rv2486 Rv2500c Rv2679 Rv2724c Rv2789c Rv2831 Rv3039c Rv3061c Rv3139 Rv3140 Rv3141 Rv3274c Rv3373 Rv3374 Rv3504 Rv3505 …		Beta oxidation of odd-numbered acyl chain fatty acids	0	0	1000	0	2.64917e-20	5.0351e-22	2.05021e-21	0	6.55755e-22	0	0	-2.54584e-33	8.74474e-20	0
FAD_22	acyl-CoA dehydrogenase fadE AND enoyl-CoA hydratase/isomerase echA AND 3-hydroxyacyl-CoA dehydrogenase fadB AND acetyl-CoA C-acetyltransferase fadA	nad[c] + coa[c] + fad[c] + pentdcoa[c] -> nadh[c] + fadh2[c] + accoa[c] + tridcoa[c]	((Rv0131c or Rv0154c or Rv0215c or Rv0231 or Rv0244c or Rv0271c or Rv0400c or Rv0752c or Rv0873 or Rv0972c or Rv0975c or Rv1346 or Rv1467c or Rv1679 or Rv1933c or Rv1934c or Rv2724c or Rv2789c or Rv3061c or Rv3139 or Rv3140 or Rv3274c or Rv3504 or Rv3505 or Rv3543c or Rv3544c or Rv3560c or Rv3562 or Rv3563 or Rv3564 or Rv3573c or Rv3761c or Rv3797 or Rv0672 or Rv2500c) and (Rv0222 or Rv0456c or R…	Rv0131c Rv0154c Rv0215c Rv0222 Rv0231 Rv0243 Rv0244c Rv0271c Rv0400c Rv0456c Rv0468 Rv0632c Rv0672 Rv0673 Rv0675 Rv0752c Rv0859 Rv0873 Rv0905 Rv0971c Rv0972c Rv0975c Rv1070c Rv1071c Rv1074c Rv1141c Rv1142c Rv1323 Rv1346 Rv1467c Rv1472 Rv1679 Rv1715 Rv1912c Rv1933c Rv1934c Rv1935c Rv2486 Rv2500c Rv2679 Rv2724c Rv2789c Rv2831 Rv3039c Rv3061c Rv3139 Rv3140 Rv3141 Rv3274c Rv3373 Rv3374 Rv3504 Rv3505 …		Beta oxidation of odd-numbered acyl chain fatty acids	0	0	1000	0	0	1.92424e-22	1.57209e-19	4.02188e-20	0	0	0	2.07037e-33	1.23159e-21	0
FAD_23	acyl-CoA dehydrogenase fadE AND enoyl-CoA hydratase/isomerase echA AND 3-hydroxyacyl-CoA dehydrogenase fadB AND acetyl-CoA C-acetyltransferase fadA	nad[c] + coa[c] + fad[c] + tridcoa[c] -> nadh[c] + fadh2[c] + accoa[c] + undcoa[c]	((Rv0131c or Rv0154c or Rv0215c or Rv0231 or Rv0244c or Rv0271c or Rv0400c or Rv0752c or Rv0873 or Rv0972c or Rv0975c or Rv1346 or Rv1467c or Rv1679 or Rv1933c or Rv1934c or Rv2724c or Rv2789c or Rv3061c or Rv3139 or Rv3140 or Rv3274c or Rv3504 or Rv3505 or Rv3543c or Rv3544c or Rv3560c or Rv3562 or Rv3563 or Rv3564 or Rv3573c or Rv3761c or Rv3797 or Rv0672 or Rv2500c) and (Rv0222 or Rv0456c or R…	Rv0131c Rv0154c Rv0215c Rv0222 Rv0231 Rv0243 Rv0244c Rv0271c Rv0400c Rv0456c Rv0468 Rv0632c Rv0672 Rv0673 Rv0675 Rv0752c Rv0859 Rv0873 Rv0905 Rv0971c Rv0972c Rv0975c Rv1070c Rv1071c Rv1074c Rv1141c Rv1142c Rv1323 Rv1346 Rv1467c Rv1472 Rv1679 Rv1715 Rv1912c Rv1933c Rv1934c Rv1935c Rv2486 Rv2500c Rv2679 Rv2724c Rv2789c Rv2831 Rv3039c Rv3061c Rv3139 Rv3140 Rv3141 Rv3274c Rv3373 Rv3374 Rv3504 Rv3505 …		Beta oxidation of odd-numbered acyl chain fatty acids	0	0	1000	0	0	1.59361e-22	1.94053e-19	3.28287e-20	0	0	0	-4.23855e-33	0	0
FAD_24	acyl-CoA dehydrogenase fadE AND enoyl-CoA hydratase/isomerase echA AND 3-hydroxyacyl-CoA dehydrogenase fadB AND acetyl-CoA C-acetyltransferase fadA	nad[c] + coa[c] + fad[c] + undcoa[c] -> nadh[c] + fadh2[c] + accoa[c] + nocoa[c]	((Rv0131c or Rv0154c or Rv0215c or Rv0231 or Rv0244c or Rv0271c or Rv0400c or Rv0752c or Rv0873 or Rv0972c or Rv0975c or Rv1346 or Rv1467c or Rv1679 or Rv1933c or Rv1934c or Rv2724c or Rv2789c or Rv3061c or Rv3139 or Rv3140 or Rv3274c or Rv3504 or Rv3505 or Rv3543c or Rv3544c or Rv3560c or Rv3562 or Rv3563 or Rv3564 or Rv3573c or Rv3761c or Rv3797 or Rv0672 or Rv2500c) and (Rv0222 or Rv0456c or R…	Rv0131c Rv0154c Rv0215c Rv0222 Rv0231 Rv0243 Rv0244c Rv0271c Rv0400c Rv0456c Rv0468 Rv0632c Rv0672 Rv0673 Rv0675 Rv0752c Rv0859 Rv0873 Rv0905 Rv0971c Rv0972c Rv0975c Rv1070c Rv1071c Rv1074c Rv1141c Rv1142c Rv1323 Rv1346 Rv1467c Rv1472 Rv1679 Rv1715 Rv1912c Rv1933c Rv1934c Rv1935c Rv2486 Rv2500c Rv2679 Rv2724c Rv2789c Rv2831 Rv3039c Rv3061c Rv3139 Rv3140 Rv3141 Rv3274c Rv3373 Rv3374 Rv3504 Rv3505 …		Beta oxidation of odd-numbered acyl chain fatty acids	0	0	1000	0	3.25542e-20	0	3.90189e-19	0	0	0	0	0	4.0862e-20	0
FAD_25	acyl-CoA dehydrogenase fadE AND enoyl-CoA hydratase/isomerase echA AND 3-hydroxyacyl-CoA dehydrogenase fadB AND acetyl-CoA C-acetyltransferase fadA	nad[c] + coa[c] + fad[c] + nocoa[c] -> nadh[c] + fadh2[c] + accoa[c] + hepcoa[c]	((Rv0131c or Rv0154c or Rv0215c or Rv0231 or Rv0244c or Rv0271c or Rv0400c or Rv0752c or Rv0873 or Rv0972c or Rv0975c or Rv1346 or Rv1467c or Rv1679 or Rv1933c or Rv1934c or Rv2724c or Rv2789c or Rv3061c or Rv3139 or Rv3140 or Rv3274c or Rv3504 or Rv3505 or Rv3543c or Rv3544c or Rv3560c or Rv3562 or Rv3563 or Rv3564 or Rv3573c or Rv3761c or Rv3797 or Rv0672 or Rv2500c) and (Rv0222 or Rv0456c or R…	Rv0131c Rv0154c Rv0215c Rv0222 Rv0231 Rv0243 Rv0244c Rv0271c Rv0400c Rv0456c Rv0468 Rv0632c Rv0672 Rv0673 Rv0675 Rv0752c Rv0859 Rv0873 Rv0905 Rv0971c Rv0972c Rv0975c Rv1070c Rv1071c Rv1074c Rv1141c Rv1142c Rv1323 Rv1346 Rv1467c Rv1472 Rv1679 Rv1715 Rv1912c Rv1933c Rv1934c Rv1935c Rv2486 Rv2500c Rv2679 Rv2724c Rv2789c Rv2831 Rv3039c Rv3061c Rv3139 Rv3140 Rv3141 Rv3274c Rv3373 Rv3374 Rv3504 Rv3505 …		Beta oxidation of odd-numbered acyl chain fatty acids	0	0	1000	0	0	0	2.51729e-19	6.33613e-21	0	0	0	0	1.93317e-20	0
FAD_26	acyl-CoA dehydrogenase fadE AND enoyl-CoA hydratase/isomerase echA AND 3-hydroxyacyl-CoA dehydrogenase fadB AND acetyl-CoA C-acetyltransferase fadA	nad[c] + coa[c] + fad[c] + hepcoa[c] -> nadh[c] + fadh2[c] + accoa[c] + pentcoa[c]	((Rv0131c or Rv0154c or Rv0215c or Rv0231 or Rv0244c or Rv0271c or Rv0400c or Rv0752c or Rv0873 or Rv0972c or Rv0975c or Rv1346 or Rv1467c or Rv1679 or Rv1933c or Rv1934c or Rv2724c or Rv2789c or Rv3061c or Rv3139 or Rv3140 or Rv3274c or Rv3504 or Rv3505 or Rv3543c or Rv3544c or Rv3560c or Rv3562 or Rv3563 or Rv3564 or Rv3573c or Rv3761c or Rv3797 or Rv0672 or Rv2500c) and (Rv0222 or Rv0456c or R…	Rv0131c Rv0154c Rv0215c Rv0222 Rv0231 Rv0243 Rv0244c Rv0271c Rv0400c Rv0456c Rv0468 Rv0632c Rv0672 Rv0673 Rv0675 Rv0752c Rv0859 Rv0873 Rv0905 Rv0971c Rv0972c Rv0975c Rv1070c Rv1071c Rv1074c Rv1141c Rv1142c Rv1323 Rv1346 Rv1467c Rv1472 Rv1679 Rv1715 Rv1912c Rv1933c Rv1934c Rv1935c Rv2486 Rv2500c Rv2679 Rv2724c Rv2789c Rv2831 Rv3039c Rv3061c Rv3139 Rv3140 Rv3141 Rv3274c Rv3373 Rv3374 Rv3504 Rv3505 …		Beta oxidation of odd-numbered acyl chain fatty acids	0	0	1000	0	0	2.69917e-22	2.43507e-19	3.67132e-21	0	0	0	1.12078e-18	0	9.45414e-22
FAD_27	acyl-CoA dehydrogenase fadE AND enoyl-CoA hydratase/isomerase echA AND 3-hydroxyacyl-CoA dehydrogenase fadB AND acetyl-CoA C-acetyltransferase fadA	nad[c] + coa[c] + fad[c] + pentcoa[c] -> nadh[c] + fadh2[c] + accoa[c] + ppcoa[c]	((Rv0131c or Rv0154c or Rv0215c or Rv0231 or Rv0244c or Rv0271c or Rv0400c or Rv0752c or Rv0873 or Rv0972c or Rv0975c or Rv1346 or Rv1467c or Rv1679 or Rv1933c or Rv1934c or Rv2724c or Rv2789c or Rv3061c or Rv3139 or Rv3140 or Rv3274c or Rv3504 or Rv3505 or Rv3543c or Rv3544c or Rv3560c or Rv3562 or Rv3563 or Rv3564 or Rv3573c or Rv3761c or Rv3797 or Rv0672 or Rv2500c) and (Rv0222 or Rv0456c or R…	Rv0131c Rv0154c Rv0215c Rv0222 Rv0231 Rv0243 Rv0244c Rv0271c Rv0400c Rv0456c Rv0468 Rv0632c Rv0672 Rv0673 Rv0675 Rv0752c Rv0859 Rv0873 Rv0905 Rv0971c Rv0972c Rv0975c Rv1070c Rv1071c Rv1074c Rv1141c Rv1142c Rv1323 Rv1346 Rv1467c Rv1472 Rv1679 Rv1715 Rv1912c Rv1933c Rv1934c Rv1935c Rv2486 Rv2500c Rv2679 Rv2724c Rv2789c Rv2831 Rv3039c Rv3061c Rv3139 Rv3140 Rv3141 Rv3274c Rv3373 Rv3374 Rv3504 Rv3505 …		Beta oxidation of odd-numbered acyl chain fatty acids	0	0	1000	0	0	2.7521e-22	2.01985e-19	0	0	0	0	1.56652e-17	1.65745e-20	0
FAD_14	acyl-CoA dehydrogenase fadE1-36 AND enoyl-CoA hydratase/isomerase echA1-21 AND 3-hydroxyacyl-CoA dehydrogenase fadB2-5 AND acetyl-CoA C-acetyltransferase fadA2-19	nad[c] + coa[c] + fad[c] + odecoa[c] -> nadh[c] + fadh2[c] + accoa[c] + hdcoa[c]	((Rv0131c or Rv0154c or Rv0215c or Rv0231 or Rv0244c or Rv0271c or Rv0400c or Rv0752c or Rv0873 or Rv0972c or Rv0975c or Rv1346 or Rv1467c or Rv1679 or Rv1933c or Rv1934c or Rv2724c or Rv2789c or Rv3061c or Rv3139 or Rv3140 or Rv3274c or Rv3504 or Rv3505 or Rv3543c or Rv3544c or Rv3560c or Rv3562 or Rv3563 or Rv3564 or Rv3573c or Rv3761c or Rv3797 or Rv0672 or Rv2500c) and (Rv0222 or Rv0456c or R…	Rv0131c Rv0154c Rv0215c Rv0222 Rv0231 Rv0243 Rv0244c Rv0271c Rv0400c Rv0456c Rv0468 Rv0632c Rv0672 Rv0673 Rv0675 Rv0752c Rv0859 Rv0873 Rv0905 Rv0971c Rv0972c Rv0975c Rv1070c Rv1071c Rv1074c Rv1141c Rv1142c Rv1323 Rv1346 Rv1467c Rv1472 Rv1679 Rv1715 Rv1912c Rv1933c Rv1934c Rv1935c Rv2486 Rv2500c Rv2679 Rv2724c Rv2789c Rv2831 Rv3039c Rv3061c Rv3139 Rv3140 Rv3141 Rv3274c Rv3373 Rv3374 Rv3504 Rv3505 …		Beta oxidation of unsaturated fatty acids	0	0	1000	0	2.70486e-20	1.27747e-22	0	2.35793e-20	0	0	0	1.57543e-16	8.32276e-20	9.63676e-22
FAD_15	acyl-CoA dehydrogenase fadE1-36 AND enoyl-CoA hydratase/isomerase echA1-21 AND 3-hydroxyacyl-CoA dehydrogenase fadB2-5 AND acetyl-CoA C-acetyltransferase fadA2-20	nad[c] + coa[c] + fad[c] + hdcoa[c] -> nadh[c] + fadh2[c] + accoa[c] + c5tetdcoa[c]	((Rv0131c or Rv0154c or Rv0215c or Rv0231 or Rv0244c or Rv0271c or Rv0400c or Rv0752c or Rv0873 or Rv0972c or Rv0975c or Rv1346 or Rv1467c or Rv1679 or Rv1933c or Rv1934c or Rv2724c or Rv2789c or Rv3061c or Rv3139 or Rv3140 or Rv3274c or Rv3504 or Rv3505 or Rv3543c or Rv3544c or Rv3560c or Rv3562 or Rv3563 or Rv3564 or Rv3573c or Rv3761c or Rv3797 or Rv0672 or Rv2500c) and (Rv0222 or Rv0456c or R…	Rv0131c Rv0154c Rv0215c Rv0222 Rv0231 Rv0243 Rv0244c Rv0271c Rv0400c Rv0456c Rv0468 Rv0632c Rv0672 Rv0673 Rv0675 Rv0752c Rv0859 Rv0873 Rv0905 Rv0971c Rv0972c Rv0975c Rv1070c Rv1071c Rv1074c Rv1141c Rv1142c Rv1323 Rv1346 Rv1467c Rv1472 Rv1679 Rv1715 Rv1912c Rv1933c Rv1934c Rv1935c Rv2486 Rv2500c Rv2679 Rv2724c Rv2789c Rv2831 Rv3039c Rv3061c Rv3139 Rv3140 Rv3141 Rv3274c Rv3373 Rv3374 Rv3504 Rv3505 …		Beta oxidation of unsaturated fatty acids	0	0	1000	0	0	4.42363e-22	4.54326e-20	0	0	0	2.13168e-21	8.8211e-17	0	0
FAD_16	acyl-CoA dehydrogenase fadE1-36 AND enoyl-CoA hydratase/isomerase echA1-21 AND 3-hydroxyacyl-CoA dehydrogenase fadB2-5 AND acetyl-CoA C-acetyltransferase fadA2-21	nad[c] + coa[c] + fad[c] + c5tetdcoa[c] -> nadh[c] + fadh2[c] + accoa[c] + c3dodcoa[c]	((Rv0131c or Rv0154c or Rv0215c or Rv0231 or Rv0244c or Rv0271c or Rv0400c or Rv0752c or Rv0873 or Rv0972c or Rv0975c or Rv1346 or Rv1467c or Rv1679 or Rv1933c or Rv1934c or Rv2724c or Rv2789c or Rv3061c or Rv3139 or Rv3140 or Rv3274c or Rv3504 or Rv3505 or Rv3543c or Rv3544c or Rv3560c or Rv3562 or Rv3563 or Rv3564 or Rv3573c or Rv3761c or Rv3797 or Rv0672 or Rv2500c) and (Rv0222 or Rv0456c or R…	Rv0131c Rv0154c Rv0215c Rv0222 Rv0231 Rv0243 Rv0244c Rv0271c Rv0400c Rv0456c Rv0468 Rv0632c Rv0672 Rv0673 Rv0675 Rv0752c Rv0859 Rv0873 Rv0905 Rv0971c Rv0972c Rv0975c Rv1070c Rv1071c Rv1074c Rv1141c Rv1142c Rv1323 Rv1346 Rv1467c Rv1472 Rv1679 Rv1715 Rv1912c Rv1933c Rv1934c Rv1935c Rv2486 Rv2500c Rv2679 Rv2724c Rv2789c Rv2831 Rv3039c Rv3061c Rv3139 Rv3140 Rv3141 Rv3274c Rv3373 Rv3374 Rv3504 Rv3505 …		Beta oxidation of unsaturated fatty acids	0	0	1000	0	0	2.68696e-22	2.87218e-20	3.42069e-21	2.62104e-22	0	1.20931e-22	0	0	0
FAD_17	acyl-CoA dehydrogenase fadE1-36 AND enoyl-CoA hydratase/isomerase echA1-21 AND 3-hydroxyacyl-CoA dehydrogenase fadB2-5 AND acetyl-CoA C-acetyltransferase fadA2-22	c3dodcoa[c] -> t2dodcoa[c]	((Rv0131c or Rv0154c or Rv0215c or Rv0231 or Rv0244c or Rv0271c or Rv0400c or Rv0752c or Rv0873 or Rv0972c or Rv0975c or Rv1346 or Rv1467c or Rv1679 or Rv1933c or Rv1934c or Rv2724c or Rv2789c or Rv3061c or Rv3139 or Rv3140 or Rv3274c or Rv3504 or Rv3505 or Rv3543c or Rv3544c or Rv3560c or Rv3562 or Rv3563 or Rv3564 or Rv3573c or Rv3761c or Rv3797 or Rv0672 or Rv2500c) and (Rv0222 or Rv0456c or R…	Rv0131c Rv0154c Rv0215c Rv0222 Rv0231 Rv0243 Rv0244c Rv0271c Rv0400c Rv0456c Rv0468 Rv0632c Rv0672 Rv0673 Rv0675 Rv0752c Rv0859 Rv0873 Rv0905 Rv0971c Rv0972c Rv0975c Rv1070c Rv1071c Rv1074c Rv1141c Rv1142c Rv1323 Rv1346 Rv1467c Rv1472 Rv1679 Rv1715 Rv1912c Rv1933c Rv1934c Rv1935c Rv2486 Rv2500c Rv2679 Rv2724c Rv2789c Rv2831 Rv3039c Rv3061c Rv3139 Rv3140 Rv3141 Rv3274c Rv3373 Rv3374 Rv3504 Rv3505 …		Beta oxidation of unsaturated fatty acids	0	0	1000	0	0	6.37462e-23	5.27524e-20	0	6.88059e-22	2.35099e-38	6.03339e-22	2.41637e-17	0	0
FAD_18	acyl-CoA dehydrogenase fadE1-36 AND enoyl-CoA hydratase/isomerase echA1-21 AND 3-hydroxyacyl-CoA dehydrogenase fadB2-5 AND acetyl-CoA C-acetyltransferase fadA2-23	t2dodcoa[c] -> d2hdodcoa[c]	((Rv0131c or Rv0154c or Rv0215c or Rv0231 or Rv0244c or Rv0271c or Rv0400c or Rv0752c or Rv0873 or Rv0972c or Rv0975c or Rv1346 or Rv1467c or Rv1679 or Rv1933c or Rv1934c or Rv2724c or Rv2789c or Rv3061c or Rv3139 or Rv3140 or Rv3274c or Rv3504 or Rv3505 or Rv3543c or Rv3544c or Rv3560c or Rv3562 or Rv3563 or Rv3564 or Rv3573c or Rv3761c or Rv3797 or Rv0672 or Rv2500c) and (Rv0222 or Rv0456c or R…	Rv0131c Rv0154c Rv0215c Rv0222 Rv0231 Rv0243 Rv0244c Rv0271c Rv0400c Rv0456c Rv0468 Rv0632c Rv0672 Rv0673 Rv0675 Rv0752c Rv0859 Rv0873 Rv0905 Rv0971c Rv0972c Rv0975c Rv1070c Rv1071c Rv1074c Rv1141c Rv1142c Rv1323 Rv1346 Rv1467c Rv1472 Rv1679 Rv1715 Rv1912c Rv1933c Rv1934c Rv1935c Rv2486 Rv2500c Rv2679 Rv2724c Rv2789c Rv2831 Rv3039c Rv3061c Rv3139 Rv3140 Rv3141 Rv3274c Rv3373 Rv3374 Rv3504 Rv3505 …		Beta oxidation of unsaturated fatty acids	0	0	1000	0	0	3.07481e-22	3.80578e-21	0	1.08749e-22	0	8.27975e-22	5.81128e-17	0	0
FAD_19	acyl-CoA dehydrogenase fadE1-36 AND enoyl-CoA hydratase/isomerase echA1-21 AND 3-hydroxyacyl-CoA dehydrogenase fadB2-5 AND acetyl-CoA C-acetyltransferase fadA2-24	nad[c] + d2hdodcoa[c] -> nadh[c] + dodcoa[c]	((Rv0131c or Rv0154c or Rv0215c or Rv0231 or Rv0244c or Rv0271c or Rv0400c or Rv0752c or Rv0873 or Rv0972c or Rv0975c or Rv1346 or Rv1467c or Rv1679 or Rv1933c or Rv1934c or Rv2724c or Rv2789c or Rv3061c or Rv3139 or Rv3140 or Rv3274c or Rv3504 or Rv3505 or Rv3543c or Rv3544c or Rv3560c or Rv3562 or Rv3563 or Rv3564 or Rv3573c or Rv3761c or Rv3797 or Rv0672 or Rv2500c) and (Rv0222 or Rv0456c or R…	Rv0131c Rv0154c Rv0215c Rv0222 Rv0231 Rv0243 Rv0244c Rv0271c Rv0400c Rv0456c Rv0468 Rv0632c Rv0672 Rv0673 Rv0675 Rv0752c Rv0859 Rv0873 Rv0905 Rv0971c Rv0972c Rv0975c Rv1070c Rv1071c Rv1074c Rv1141c Rv1142c Rv1323 Rv1346 Rv1467c Rv1472 Rv1679 Rv1715 Rv1912c Rv1933c Rv1934c Rv1935c Rv2486 Rv2500c Rv2679 Rv2724c Rv2789c Rv2831 Rv3039c Rv3061c Rv3139 Rv3140 Rv3141 Rv3274c Rv3373 Rv3374 Rv3504 Rv3505 …		Beta oxidation of unsaturated fatty acids	0	0	1000	0	0	2.96076e-22	0	0	2.43784e-22	-4.11423e-38	1.07772e-21	6.70253e-17	6.73044e-21	0
AMAOTr	adenosylmethionine 8 amino 7 oxononanoate transaminase	amet[c] + 8aonn[c] <=> amob[c] + dann[c]	Rv1568	Rv1568		Biotin Metabolism	1	-1000	1000	0	-5.25914e-21	-3.50428e-23	-1.42692e-20	1.1538e-21	-3.07877e-22	-1.8194e-23	-2.08651e-20	-1.04339e-17	-2.13014e-20	1.89911e-22
AOXSr	8 amino 7 oxononanoate synthase	ala-L[c] + h[c] + pmcoa[c] <=> co2[c] + coa[c] + 8aonn[c]	(Rv1569 or Rv0032)	Rv0032 Rv1569		Biotin Metabolism	1	-1000	1000	0	4.5177e-22	2.28553e-23	2.47427e-20	5.1624e-21	-1.04524e-22	1.4551e-22	-2.00371e-20	-5.24959e-18	-3.33201e-20	-2.94692e-22
BACCL	biotin acetyl CoA carboxylase ligase	atp[c] + h[c] + btn[c] -> ppi[c] + btamp[c]	Rv3279c	Rv3279c		Biotin Metabolism	0	0	1000	0	3.24411e-21	2.15596e-19	4.25685e-21	1.99192e-20	0	2.25663e-22	0	-1.95602e-33	7.57061e-21	8.74643e-19
BTS2	biotin synthase ala L producing	cys-L[c] + dtbt[c] <=> ala-L[c] + 2 h[c] + btn[c]	Rv1589	Rv1589		Biotin Metabolism	1	-1000	1000	0	-0.246306	-0.223625	9.49894e-05	9.49894e-05	0.000113861	0.000113861	-0.135181	-0.135181	-0.341132	-0.341132
BTS3r	biotin synthase	dtbt[c] + 2 s[c] <=> btn[c] + h2s[c]	Rv1589	Rv1589		Biotin Metabolism	1	-1000	1000	0	0.246306	0.223625	-9.49894e-05	-9.49894e-05	-0.000113861	-0.000113861	0.135181	0.135181	0.341132	0.341132
DBTSr	dethiobiotin synthase	atp[c] + co2[c] + dann[c] <=> 3 h[c] + pi[c] + adp[c] + dtbt[c]	Rv1570	Rv1570		Biotin Metabolism	1	-1000	1000	0	-7.21901e-21	-2.48133e-23	1.02725e-20	7.12442e-21	-2.82035e-23	-7.59884e-23	-2.10677e-20	2.12536e-17	-1.24596e-20	1.01222e-22
DTBTST	Dethiobiotin: sulfur sulfur transferase	2 amet[c] + dtbt[c] + s[c] -> btn[c] + 2 met-L[c] + 2 dad-5[c]	(Rv1589 or Rv2218)	Rv1589 Rv2218		Biotin Metabolism	0	0	1000	0	0	0	0	0	0	0	0	0	0	6.37972e-23
3HSA	Spontaneous	9OHADD[c] -> 3HSA[c]	orphan	orphan		Cholesterol degradation	0	0	1000	0	7.78046e-22	1.00688e-21	4.87034e-20	1.58634e-20	1.74602e-22	2.35999e-22	4.59115e-21	-7.19275e-32	0	5.13107e-22
CHCD	na	nad[c] + HIPOHCOA[c] -> h[c] + nadh[c] + HIPOCOA[c]	orphan	orphan		Cholesterol degradation	0	0	1000	0	2.24692e-20	0	0	4.96851e-20	2.54969e-22	3.81833e-22	1.42266e-20	-1.33092e-32	0	6.56829e-22
CHOD	cholesterol oxidase	o2[c] + CHOLESTEROL[c] -> h2o2[c] + CHOL4EN3ONE[c]	Rv3409c	Rv3409c		Cholesterol degradation	0	0	1000	0	5.40919e-21	0	9.67172e-20	0	0	0	2.50465e-21	1.09714e-16	0	0
CHOL1	3beta-hydroxysteroid dehydrogenase	nad[c] + CHOLESTEROL[c] -> h[c] + nadh[c] + CHOL4EN3ONE[c]	Rv1106c	Rv1106c		Cholesterol degradation	0	0	1000	0	1.88342e-19	5.65748e-22	1.16658e-19	0	2.23958e-21	1.25069e-21	0	-1.65004e-31	0	5.00681e-20
CHOLCOA	acyl-CoA dehydrogenase	fad[c] + CHOLC5COA[c] -> fadh2[c] + CHOLENEC5COA[c]	Rv3504 OR Rv3505	Rv3504 Rv3505		Cholesterol degradation	0	0	1000	0	0	6.0869e-22	0	0	0	0	1.2122e-21	-1.25811e-31	0	4.32665e-20
CYP1	cytochrome P450	h[c] + o2[c] + nadh[c] + CHOL4EN3ONE[c] -> h2o[c] + nad[c] + HCHOL[c]	Rv3518c OR Rv3545c	Rv3518c Rv3545c		Cholesterol degradation	0	0	1000	0	1.77793e-19	1.98683e-22	8.26719e-20	0	0	3.36225e-22	0	1.33371e-32	0	5.38075e-20
CYP2	cytochrome P450	nad[c] + HCHOL[c] -> h[c] + nadh[c] + OCHOL[c]	Rv3518c OR Rv3545c	Rv3518c Rv3545c		Cholesterol degradation	0	0	1000	0	1.46245e-19	5.55345e-22	7.1451e-20	0	0	0	0	-1.74778e-31	0	5.72066e-20
CYP3	cytochrome P450	h[c] + o2[c] + nadh[c] + OCHOL[c] -> h2o[c] + nad[c] + CCHOL[c]	Rv3518c OR Rv3545c	Rv3518c Rv3545c		Cholesterol degradation	0	0	1000	0	1.32191e-19	1.30511e-22	5.59926e-20	0	0	0	0	7.75428e-32	0	4.29188e-20
ECHA191	enoyl CoA hydratase OR 2-enoyl acyl-CoA hydratase	h2o[c] + CHOLENEC8COA[c] <=> HCHOLC8COA[c]	Rv3516 OR Rv3538	Rv3516 Rv3538		Cholesterol degradation	1	-1000	1000	0	1.72061e-19	1.21252e-21	2.20701e-19	-7.61918e-20	-1.01272e-20	-7.94841e-22	-4.42966e-21	-3.13083e-15	-2.24617e-19	4.26559e-20
ECHA192	enoyl CoA hydratase OR 2-enoyl acyl-CoA hydratase	h2o[c] + CHOLENEC5COA[c] <=> HCHOLC5COA[c]	Rv3516 OR Rv3538	Rv3516 Rv3538		Cholesterol degradation	1	-1000	1000	0	3.04887e-20	-8.3452e-23	-5.20085e-20	-2.48647e-20	1.15048e-21	-9.18059e-22	1.05327e-20	-2.98691e-15	-1.09358e-19	7.98028e-21
ECHA193	enoyl CoA hydratase OR 2-enoyl acyl-CoA hydratase	h2o[c] + CHOLENEC3COA[c] <=> HCHOLC3COA[c]	Rv3516 OR Rv3538	Rv3516 Rv3538		Cholesterol degradation	1	-1000	1000	0	-9.47151e-21	3.61089e-22	1.44534e-20	-2.1495e-20	5.97815e-22	-8.91668e-22	1.1874e-20	-3.06201e-15	-1.27195e-19	1.17802e-20
ECHA20	2-enoyl-CoA hydratase	h[c] + h2o[c] + HIPECOA[c] -> HIPOHCOA[c]	Rv3550	Rv3550		Cholesterol degradation	0	0	1000	0	0	5.12632e-23	1.47796e-20	2.2587e-20	4.2628e-22	0	1.53997e-21	9.70127e-32	0	1.92596e-21
FADB2	3-hydroxybutyryl-CoA dehydrogenase	nad[c] + HCHOLC8COA[c] -> h[c] + nadh[c] + OCHOLC8COA[c]	Rv3502c	Rv3502c		Cholesterol degradation	0	0	1000	0	1.5752e-19	9.07307e-22	1.11274e-19	0	0	0	0	-1.60719e-31	0	4.12661e-20
FADB3	D-3-hydroxyacyll-CoA dehydrogenase	nad[c] + HCHOLC5COA[c] -> h[c] + nadh[c] + OCHOLC5COA[c]	Rv3502c	Rv3502c		Cholesterol degradation	0	0	1000	0	1.40938e-20	3.49537e-22	0	0	9.20796e-22	0	1.01325e-20	8.45965e-32	0	7.81421e-21
FADD17	steroid-coenzyme A ligase	atp[c] + coa[c] + CCHOL[c] -> pi[c] + adp[c] + CHOLC8COA[c]	Rv3506 OR Rv3515c	Rv3506 Rv3515c		Cholesterol degradation	0	0	1000	0	1.55191e-19	3.14867e-22	5.5983e-20	0	0	4.25464e-22	0	5.25297e-32	0	4.41458e-20
FADD3	CoA transferase OR CoA ligase	atp[c] + coa[c] + HIP[c] -> amp[c] + ppi[c] + HIPCOA[c]	(Rv3551 AND Rv3552) OR Rv3561	Rv3551 Rv3552 Rv3561		Cholesterol degradation	0	0	1000	0	0	5.56372e-22	0	3.23625e-20	1.08352e-21	0	4.79969e-22	1.601e-16	2.20873e-19	0
FADE281	acyl-CoA dehydrogenase	fad[c] + CHOLC8COA[c] -> fadh2[c] + CHOLENEC8COA[c]	Rv3504 OR Rv3505	Rv3504 Rv3505		Cholesterol degradation	0	0	1000	0	1.42751e-19	8.79574e-22	4.17386e-20	0	0	0	0	-5.72483e-32	0	4.29338e-20
FADE282	acyl-CoA dehydrogenase	fad[c] + CHOLC3COA[c] -> fadh2[c] + CHOLENEC3COA[c]	Rv3544c AND Rv3543c	Rv3543c Rv3544c		Cholesterol degradation	0	0	1000	0	1.03727e-20	8.94479e-23	4.69526e-20	0	7.90501e-22	0	1.18828e-20	6.45668e-32	0	1.12987e-20
FADE30	acyl-CoA dehydrogenase	fad[c] + 5OHHIPCOA[c] -> fadh2[c] + HIPECOA[c]	Rv3560c	Rv3560c		Cholesterol degradation	0	0	1000	0	0	0	0	7.48668e-22	3.95836e-22	0	1.20813e-21	-7.29205e-32	0	3.05208e-21
FADE51	thiolase	coa[c] + OCHOLC8COA[c] -> ppcoa[c] + CHOLC5COA[c]	Rv3546 OR Rv3523	Rv3523 Rv3546		Cholesterol degradation	0	0	1000	0	1.18769e-19	7.52618e-22	2.60236e-19	0	0	0	0	-5.59242e-32	0	4.71971e-20
FADE52	thiolase	coa[c] + OCHOLC5COA[c] -> accoa[c] + CHOLC3COA[c]	Rv3546 OR Rv3522	Rv3522 Rv3546		Cholesterol degradation	0	0	1000	0	9.59328e-21	1.4044e-22	3.51539e-20	0	8.63965e-22	0	1.02493e-20	7.7952e-32	0	1.05154e-20
HDAD	4,9-DHSA hydrolase	h2o[c] + 49DSHA[c] -> HIP[c] + HHD[c]	Rv3569c	Rv3569c		Cholesterol degradation	0	0	1000	0	0	2.62237e-22	3.71923e-20	0	3.30179e-22	0	0	4.76788e-32	0	8.30088e-21
HIAA	na	h2o[c] + HIPOCOA[c] -> accoa[c] + HIA[c]	orphan	orphan		Cholesterol degradation	0	0	1000	0	3.16669e-20	0	1.22879e-19	0	1.93853e-21	0	1.17385e-20	0	1.65642e-20	1.79339e-21
HIPA	na	h[c] + nadh[c] + HIP[c] -> nad[c] + 5OHHIP[c]	orphan	orphan		Cholesterol degradation	0	0	1000	0	0	1.40446e-22	6.81545e-20	0	0	0	0	7.49789e-32	0	6.50521e-21
HIPB	na	h[c] + nadh[c] + HIPCOA[c] -> nad[c] + 5OHHIPCOA[c]	orphan	orphan		Cholesterol degradation	0	0	1000	0	3.00927e-36	8.62718e-22	0	4.22883e-20	1.3584e-21	0	1.55461e-21	1.03544e-16	2.35423e-19	1.01234e-21
HSA	flavin-dependent monooxygenase	o2[c] + 3HSA[c] + fmnh2[c] -> h2o[c] + 34DHSA[c] + fmn[c]	Rv3570c AND Rv3567c	Rv3567c Rv3570c		Cholesterol degradation	0	0	1000	0	1.59525e-20	8.38871e-22	2.38227e-20	0	2.86708e-22	1.74679e-22	1.71748e-21	3.29936e-32	0	4.52717e-21
HSAC	extradiol dioxygenase	o2[c] + 34DHSA[c] -> 49DSHA[c]	Rv3568c	Rv3568c		Cholesterol degradation	0	0	1000	0	0	0	3.63343e-20	5.49001e-20	3.44106e-22	0	1.42859e-21	-2.8913e-32	0	4.69333e-21
HSAE	hydratase	h2o[c] + HHD[c] -> 4H2OHEX[c]	Rv3536c	Rv3536c		Cholesterol degradation	0	0	1000	0	4.24175e-21	0	3.0159e-20	0	4.7179e-23	1.01327e-21	0	0	0	2.58499e-21
HSAF	aldolase	4H2OHEX[c] -> pyr[c] + ppal[c]	Rv3534c	Rv3534c		Cholesterol degradation	0	0	1000	0	0	0	4.81223e-20	3.67076e-20	1.28339e-21	0	0	-4.71853e-33	0	2.33447e-21
HSAG2	dehydrogenase	nad[c] + coa[c] + ppal[c] -> h[c] + nadh[c] + ppcoa[c]	Rv3535c	Rv3535c		Cholesterol degradation	0	0	1000	0	0	0	3.85975e-19	8.65814e-21	0	0	0	4.19655e-16	8.81126e-21	0
IPDAB	CoA transferase	atp[c] + coa[c] + 5OHHIP[c] -> amp[c] + ppi[c] + 5OHHIPCOA[c]	Rv3551 AND Rv3552	Rv3551 Rv3552		Cholesterol degradation	0	0	1000	0	2.60103e-20	0	5.1839e-21	0	0	6.68451e-22	0	6.16298e-32	0	1.60149e-21
KSH	two-component Rieske oxygenase	h[c] + o2[c] + nadh[c] + ADD[c] -> h2o[c] + nad[c] + 9OHADD[c]	Rv3526 AND Rv3571	Rv3526 Rv3571		Cholesterol degradation	0	0	1000	0	0	7.34452e-22	4.59515e-20	1.25601e-20	0	4.95668e-23	8.26245e-21	-1.93147e-31	0	3.19482e-21
KSTD	delta one KstD enzyme	nad[c] + ADS[c] -> h[c] + nadh[c] + ADD[c]	Rv3537	Rv3537		Cholesterol degradation	0	0	1000	0	0	9.04882e-22	1.77718e-20	9.62611e-21	1.04516e-21	0	1.1806e-20	8.24539e-33	0	4.11444e-21
PRCOA1	thiolase	HCHOLC3COA[c] -> ppcoa[c] + ADS[c]	Rv3540c	Rv3540c		Cholesterol degradation	0	0	1000	0	0	1.11665e-22	1.13963e-20	0	4.80981e-22	1.41911e-21	1.14909e-20	1.68736e-31	0	1.18417e-20
ACONT	aconitase	cit[c] <=> icit[c]	Rv1475c	Rv1475c		Citric Acid Cycle	1	-1000	1000	0	0.0737226	0.0775264	0.00193543	0.00193543	0.000897169	0.000897169	0.137056	0.12422	0.265468	0.262251
AKGDb	oxoglutarate dehydrogenase dihydrolipoamide S succinyltransferase	coa[c] + sdhlam[c] -> succoa[c] + dhlam[c]	Rv2215	Rv2215		Citric Acid Cycle	0	0	1000	0	7.76239e-20	1.69045e-19	2.82245e-18	3.33306e-21	0	4.0351e-22	2.60877e-19	1.05664e-17	0	9.06164e-20
CITLr	Citrate lyase reversible	cit[c] <=> oaa[c] + ac[c]	(Rv2498c or Rv3075c)	Rv2498c Rv3075c		Citric Acid Cycle	1	-1000	1000	0	-0.0737226	-0.0775264	-0.00193543	-0.00193543	-0.000897169	-0.000897169	-0.137056	-0.12422	-0.265468	-0.262251
CS	citrate synthase	h2o[c] + oaa[c] + accoa[c] -> h[c] + coa[c] + cit[c]	(Rv0889c or Rv0896 or Rv1131)	Rv0889c Rv0896 Rv1131		Citric Acid Cycle	0	0	1000	0	8.03167e-21	0	0	2.28631e-20	0	7.78662e-22	0	1.76233e-17	9.68456e-21	0
FRD	fumarate reductase	fum[c] + fadh2[c] -> succ[c] + fad[c]	(Rv1552 and Rv1553 and Rv1554 and Rv1555)	Rv1552 Rv1553 Rv1554 Rv1555		Citric Acid Cycle	0	0	1000	0	5.58758e-19	5.95179e-23	5.98093e-20	0	0	2.09893e-09	1.90333e-20	3.18789e-16	3.07408e-11	0
FRD2	fumarate reductase	fum[c] + mql8[c] -> succ[c] + mqn8[c]	((Rv3316 and Rv3317 and Rv3318 and Rv3319) or (Rv0247c and Rv3316 and Rv3317 and Rv3318) or (Rv0248c and Rv3316 and Rv3317 and Rv3318))	Rv0247c Rv0248c Rv3316 Rv3317 Rv3318 Rv3319		Citric Acid Cycle	0	0	1000	0	3.18426e-22	0	2.84743e-20	0	0	0	0	1.33268e-16	5.43022e-20	1.49224e-21
FRD3	fumarate reductase	fum[c] + 2dmmql8[c] -> succ[c] + 2dmmq8[c]	((Rv3316 and Rv3317 and Rv3318 and Rv3319) or (Rv0247c and Rv3316 and Rv3317 and Rv3318) or (Rv0248c and Rv3316 and Rv3317 and Rv3318))	Rv0247c Rv0248c Rv3316 Rv3317 Rv3318 Rv3319		Citric Acid Cycle	0	0	1000	0	0	3.51874e-22	0	4.34698e-20	1.65481e-21	6.69059e-22	3.55509e-22	0	0	0
FRD5	fumarate reductase	fum[c] + mql6[c] <=> succ[c] + mqn6[c]	(Rv1552 and Rv1553 and Rv1554 and Rv1555)	Rv1552 Rv1553 Rv1554 Rv1555		Citric Acid Cycle	1	-1000	1000	0	-0.172	-0.175985	-0.298902	-0.298902	-0.409429	-0.409429	-0.432237	-0.419401	-0.759009	-0.755792
FUM	fumarase	fum[c] + h2o[c] <=> mal-L[c]	Rv1098c	Rv1098c		Citric Acid Cycle	1	-1000	1000	0	0.173412	0.177248	0.301389	0.301389	0.410582	0.410582	0.436187	0.423352	0.764304	0.761086
ICDHy	isocitrate dehydrogenase NADP	nadp[c] + icit[c] -> akg[c] + co2[c] + nadph[c]	(Rv3339c or Rv0066c)	Rv0066c Rv3339c		Citric Acid Cycle	0	0	1000	0	0.00109881	0.0775264	0.00193543	0.00193543	0.000897169	0.000897169	0.0783851	0.12422	0.10143	0.262251
MDH	malate dehydrogenase	nad[c] + mal-L[c] <=> h[c] + oaa[c] + nadh[c]	Rv1240	Rv1240		Citric Acid Cycle	1	-1000	1000	0	0.246036	0.177248	0.20386	0.101002	0.30366	0.10431	0.494857	0.37546	0.928343	0.761086
OXGDC	2 oxoglutarate decarboxylase	akg[c] + h[c] -> co2[c] + sucsal[c]	Rv1248c	Rv1248c		Citric Acid Cycle	0	0	1000	0	2.81326e-18	0.0510286	5.74226e-18	3.32388e-21	0	8.5493e-22	0.0502073	0.0807642	0.0648729	0.172086
PC	pyruvate carboxylase	pyr[c] + atp[c] + hco3[c] -> h[c] + oaa[c] + pi[c] + adp[c]	(Rv2697c or Rv2967c)	Rv2697c Rv2967c		Citric Acid Cycle	0	0	1000	0	0.0227725	0.0540709	5.44604e-20	1.30782e-20	1.72772e-21	1.98114e-22	1.23178e-21	3.59695e-16	3.786e-21	4.6398e-22
PDHc	pyruvate dehydrogenase dihydrolipoamide dehydrogenase	nad[c] + dhlam[c] -> h[c] + nadh[c] + lpam[c]	(Rv0462 or Rv0843)	Rv0462 Rv0843		Citric Acid Cycle	0	0	1000	0	0.0226091	0.0130312	0.0377529	0.032292	1.31322e-21	2.04872e-22	0.0427733	0.0319764	0.079676	0.0572175
PEPCK_re	phosphoenolpyruvate carboxykinase GTP	oaa[c] + gtp[c] <=> co2[c] + gdp[c] + pep[c]	Rv0211	Rv0211		Citric Acid Cycle	1	-1000	1000	0	0.0613141	0.0442999	-0.0198511	-0.0033358	-0.0390295	-8.13274e-05	0.0638404	0.0687773	0.145759	0.146997
PPCKr	phosphoenolpyruvate carboxykinase	atp[c] + oaa[c] <=> co2[c] + adp[c] + pep[c]	Rv0211	Rv0211		Citric Acid Cycle	1	-1000	1000	0	0.130344	0.106425	0.0300194	0.056444	0.0383786	0.100696	0.164974	0.172873	0.337006	0.338986
PPCSCT	Propanoyl CoA succinate CoA transferase	succ[c] + ppcoa[c] -> succoa[c] + ppa[c]				Citric Acid Cycle	0	0	1000	0	0	0	3.81231e-21	0	0	1.23067e-23	4.94732e-22	-7.92039e-33	3.12943e-20	4.01106e-22
SUCD1i	succinate dehydrogenase	succ[c] + fad[c] -> fum[c] + fadh2[c]	((Rv3316 and Rv3317 and Rv3318 and Rv3319) or (Rv0247c and Rv3316 and Rv3317 and Rv3318) or (Rv0248c and Rv3316 and Rv3317 and Rv3318))	Rv0247c Rv0248c Rv3316 Rv3317 Rv3318 Rv3319		Citric Acid Cycle	0	0	1000	0	0	0	0	0	0	2.09893e-09	0	7.71724e-15	3.07408e-11	0
SUCOAS	succinyl CoA synthetase ADP forming	atp[c] + succ[c] + coa[c] <=> pi[c] + adp[c] + succoa[c]	(Rv0951 and Rv0952)	Rv0951 Rv0952		Citric Acid Cycle	1	-1000	1000	0	-0.172472	-0.176407	-0.358835	-0.543899	-0.588682	-0.889297	-0.31416	-0.420722	-0.593523	-0.757562
2PLS	2-phospho-L-lactate synthase	gtp[c] + lac-L[c] -> h[c] + gdp[c] + 2plac-L[c]				Cofactor F420 Biosynthesis	0	0	1000	0	5.82882e-21	0	1.32242e-20	0	6.63839e-22	8.96775e-22	2.27054e-21	2.09944e-16	0	0
LPPGS	LPPG synthetase	h[c] + gtp[c] + 2plac-L[c] -> ppi[c] + lppg[c]				Cofactor F420 Biosynthesis	0	0	1000	0	0	4.30199e-22	1.40779e-20	0	2.0092e-21	4.32482e-22	1.58283e-21	1.03659e-16	0	0
DMHDRFS	7,8-didemethyl-8-hydroxy-5-deazariboflavin synthetase	h2o[c] + 2 amet[c] + 34hpp[c] + 5a6rac[c] -> 2 h[c] + nh4[c] + 2 met-L[c] + 2 dad-5[c] + fo[c]	Rv1173	Rv1173		Cofactor F420 Biosynthesis	0	0	1000	0	0	0	8.80287e-21	0	5.73775e-22	0	1.9926e-21	4.39484e-17	4.88963e-21	0
LPFPLT	LPPG:Fo 2-phospho-L-lactate transferase	lppg[c] + fo[c] -> h[c] + gmp[c] + f420-0[c]	(Rv3261 and Rv3262)	Rv3261 Rv3262		Cofactor F420 Biosynthesis	0	0	1000	0	0	0	3.83695e-20	0	9.40487e-22	2.15928e-22	2.25145e-21	1.15086e-16	0	0
GF4GL_0	gamma-F420-0:gamma-L-glutamate ligase	glu-L[c] + gtp[c] + f420-0[c] -> h[c] + pi[c] + gdp[c] + f420-1[c]	(Rv3261 and Rv3262)	Rv3261 Rv3262		Cofactor F420 Biosynthesis	0	0	1000	0	9.86834e-21	4.97445e-22	1.91831e-20	2.08798e-20	1.04572e-21	2.58875e-22	1.42637e-21	5.71848e-17	0	0
GF4GL_1	gamma-F420-1:gamma-L-glutamate ligase	glu-L[c] + gtp[c] + f420-1[c] -> h[c] + pi[c] + gdp[c] + f420-2[c]	(Rv3261 and Rv3262)	Rv3261 Rv3262		Cofactor F420 Biosynthesis	0	0	1000	0	0	0	3.36287e-20	9.1265e-21	1.00757e-21	3.8679e-22	1.97987e-21	4.06954e-17	1.6387e-20	0
GF4GL_2	gamma-F420-2:gamma-L-glutamate ligase	glu-L[c] + gtp[c] + f420-2[c] -> h[c] + pi[c] + gdp[c] + f420-3[c]	(Rv3261 and Rv3262)	Rv3261 Rv3262		Cofactor F420 Biosynthesis	0	0	1000	0	0	0	1.37788e-20	3.63542e-20	9.34178e-22	0	1.70759e-21	1.56583e-17	0	0
GF4GL_3	gamma-F420-3:gamma-L-glutamate ligase	glu-L[c] + gtp[c] + f420-3[c] -> h[c] + pi[c] + gdp[c] + f420-4[c]	(Rv3261 and Rv3262)	Rv3261 Rv3262		Cofactor F420 Biosynthesis	0	0	1000	0	0	3.5662e-22	0	3.52412e-20	5.61768e-22	0	9.51997e-22	5.39353e-17	0	0
GF4GL_4	gamma-F420-4:gamma-L-glutamate ligase	glu-L[c] + gtp[c] + f420-4[c] -> h[c] + pi[c] + gdp[c] + f420-5[c]	(Rv3261 and Rv3262)	Rv3261 Rv3262		Cofactor F420 Biosynthesis	0	0	1000	0	0	8.96744e-23	2.02591e-20	7.778e-21	6.32808e-22	6.55182e-22	0	6.16298e-33	6.89982e-21	0
4HTHRS	4 Hydroxy L threonine synthase	h2o[c] + phthr[c] -> pi[c] + 4hthr[c]	Rv1295	Rv1295		Cofactor Metabolism	0	0	1000	0	0	1.20625e-22	3.81249e-21	1.04989e-20	2.15315e-22	1.17549e-38	0	8.4893e-17	2.34009e-20	6.72959e-24
ACBIPGT	Adenosyl cobinamide phosphate guanyltransferase	h[c] + gtp[c] + adocbip[c] -> ppi[c] + agdpcbi[c]	Rv0254c	Rv0254c		Cofactor Metabolism	0	0	1000	0	0	5.79235e-23	0	0	0	7.37598e-22	1.8745e-22	1.88821e-16	0	3.97505e-22
ADCPS1	adenosylcobinamide phosphate synthase	atp[c] + adcobhex[c] + appl[c] -> h[c] + pi[c] + adp[c] + adocbi[c]	Rv2236c	Rv2236c		Cofactor Metabolism	0	0	1000	0	1.43434e-20	0	0	0	0	1.4961e-21	0	2.9712e-16	1.09462e-20	0
AHMMPS	4 amino 5 hydroxymethyl 2 methylpyrimidine synthetase	2 h[c] + air[c] -> pi[c] + 4ahmmp[c] + gcald[c]	Rv0423c	Rv0423c		Cofactor Metabolism	0	0	1000	0	2.73389e-20	0	8.22384e-20	0	0	0	8.68666e-23	6.94194e-17	1.12801e-20	4.29131e-21
CYRDAAT	cob I yrinic acid a c diamide adenosyltransferase	atp[c] + h[c] + co1dam[c] -> adcobdam[c] + pppi[c]	Rv2849c	Rv2849c		Cofactor Metabolism	0	0	1000	0	0	4.817e-22	0	0	0	0	0	3.02194e-16	8.51144e-21	0
CYRDAR	cob II yrinic acid a c diamide reductase	fmnh2[c] + 2 co2dam[c] -> 2 h[c] + fmn[c] + 2 co1dam[c]	Rv0306	Rv0306		Cofactor Metabolism	0	0	1000	0	1.29997e-20	0	0	0	0	3.50269e-23	0	9.83337e-17	1.25918e-20	0
DB4PS	3 4 Dihydroxy 2 butanone 4 phosphate synthase	ru5p-D[c] -> h[c] + for[c] + db4p[c]				Cofactor Metabolism	0	0	1000	0	7.65959e-20	0	1.1886e-18	0	0	1.83328e-21	4.07638e-21	0	0	9.10209e-21
DMATT	dimethylallyltranstransferase	ipdp[c] + dmpp[c] -> ppi[c] + grdp[c]	Rv3398c	Rv3398c		Cofactor Metabolism	0	0	1000	0	1.15456e-05	1.0335e-05	2.03364e-05	2.03364e-05	9.42691e-06	9.42691e-06	3.23023e-05	3.23023e-05	4.32952e-05	4.32952e-05
DMPPS	1 hydroxy 2 methyl 2 E butenyl 4 diphosphate reductase dmpp	h[c] + nadh[c] + h2mb4p[c] -> h2o[c] + nad[c] + dmpp[c]				Cofactor Metabolism	0	0	1000	0	4.61775e-05	4.17837e-05	8.13551e-05	8.15899e-05	2.4468e-22	0	0.000129328	0.000129997	0.000173196	0.000173341
E4PD	Erythrose 4 phosphate dehydrogenase	h2o[c] + nad[c] + e4p[c] <=> 2 h[c] + nadh[c] + 4per[c]				Cofactor Metabolism	1	-1000	1000	0	-9.29998e-20	-9.57508e-22	-1.91499e-19	-6.80106e-19	1.22993e-21	3.01871e-20	1.36359e-20	-1.66872e-16	2.52946e-20	-1.16845e-20
FOLR2	folate reductase	nadph[c] + fol[c] -> nadp[c] + dhf[c]	Rv2763c	Rv2763c		Cofactor Metabolism	0	0	1000	0	0	0	0	0	1.48183e-21	7.99308e-21	4.1179e-21	2.01416e-17	0	0
FOMETR	aminomethyltransferase	h[c] + 5fthf[c] <=> h2o[c] + methf[c]	Rv2211c	Rv2211c		Cofactor Metabolism	1	-1000	1000	0	-3.59385e-20	2.74453e-22	-1.59556e-19	3.15123e-20	8.05838e-22	-4.68303e-22	2.7066e-21	9.53188e-17	3.21657e-20	1.25006e-21
FTHFCL	5 formethyltetrahydrofolate cyclo ligase	atp[c] + 5fthf[c] -> pi[c] + adp[c] + methf[c]	Rv0992c	Rv0992c		Cofactor Metabolism	0	0	1000	0	2.8021e-20	0	8.3505e-21	0	0	0	0	0	0	0
FTHFL	formate tetrahydrofolate ligase	atp[c] + for[c] + thf[c] <=> pi[c] + adp[c] + 10fthf[c]				Cofactor Metabolism	1	-1000	1000	0	5.17094e-06	4.40931e-06	9.11516e-06	9.0302e-06	4.30193e-06	4.50902e-06	-0.0952484	-0.112362	-0.117529	-0.121819
G3PD1	glycerol 3 phosphate dehydrogenase NAD	nad[c] + glyc3p[c] <=> h[c] + nadh[c] + dhap[c]	(Rv0564c or Rv2249c or Rv2982c or Rv3302c)	Rv0564c Rv2249c Rv2982c Rv3302c		Cofactor Metabolism	1	-1000	1000	0	0.0097045	0.00973549	0.00947951	0.00947951	0.00975873	0.00975873	0.00917326	0.00917326	0.00889191	0.00889191
GLUTRR	glutamyl tRNA reductase	h[c] + nadph[c] + glutrna[c] -> nadp[c] + glu1sa[c] + trnaglu[c]	Rv0509	Rv0509		Cofactor Metabolism	0	0	1000	0	1.03188e-20	0	9.32987e-21	0	0	0	0	0	2.01432e-20	0
GTPCII2	GTP cyclohydrolase II 25drapp	3 h2o[c] + gtp[c] -> ppi[c] + 2 h[c] + for[c] + 25drapp[c]				Cofactor Metabolism	0	0	1000	0	5.64555e-20	4.70198e-38	4.75897e-20	0	6.69686e-22	0	1.18113e-21	3.39515e-17	0	9.29796e-21
HMPK1	hydroxymethylpyrimidine kinase ATP	atp[c] + 4ahmmp[c] -> h[c] + adp[c] + 4ampm[c]	Rv0422c	Rv0422c		Cofactor Metabolism	0	0	1000	0	7.60434e-21	1.31584e-22	0	0	0	0	1.22987e-21	8.0731e-17	0	1.18046e-21
HMPK2	hydroxymethylpyrimidine kinase CTP	4ahmmp[c] + ctp[c] -> h[c] + 4ampm[c] + cdp[c]	Rv0422c	Rv0422c		Cofactor Metabolism	0	0	1000	0	8.96912e-21	0	3.76293e-20	7.26334e-20	2.19551e-21	3.78829e-23	3.00414e-21	5.23013e-16	0	0
HMPK3	hydroxymethylpyrimidine kinase UTP	4ahmmp[c] + utp[c] -> h[c] + udp[c] + 4ampm[c]	Rv0422c	Rv0422c		Cofactor Metabolism	0	0	1000	0	2.37588e-21	1.16302e-22	0	0	0	0	0	-7.12594e-33	2.52589e-20	2.4188e-21
HMPK4	hydroxymethylpyrimidine kinase GTP	gtp[c] + 4ahmmp[c] -> h[c] + gdp[c] + 4ampm[c]	Rv0422c	Rv0422c		Cofactor Metabolism	0	0	1000	0	0	2.45407e-22	5.70547e-20	1.6363e-20	0	1.4953e-22	8.11887e-22	0	1.06191e-21	4.15158e-22
MPML	Mg protoporphyrin IX magnesium lyase	atp[c] + h2o[c] + ppp9[c] + mg2[c] <=> 3 h[c] + pi[c] + adp[c] + mppp9[c]	Rv0958	Rv0958		Cofactor Metabolism	1	-1000	1000	0	4.34648e-20	-1.38369e-21	2.0297e-19	1.02324e-19	7.31788e-22	-3.58777e-21	2.56678e-23	-6.69819e-16	4.76506e-21	8.47066e-21
MTHFD2	methylenetetrahydrofolate dehydrogenase NAD	nad[c] + mlthf[c] <=> nadh[c] + methf[c]	Rv3356c	Rv3356c		Cofactor Metabolism	1	-1000	1000	0	-0.0142389	-0.00011476	-0.0159029	-0.0160306	-0.0127817	-0.0127818	0.0637999	0.0855339	0.0794155	0.105102
NO3R1	Nitrate reductase Ubiquinol 8	2 h[c] + q8h2[c] + no3[c] -> h2o[c] + 2 h[e] + q8[c] + no2[c]	(Rv1161 and Rv1162 and Rv1163 and Rv1164 and Rv1736c)	Rv1161 Rv1162 Rv1163 Rv1164 Rv1736c		Cofactor Metabolism	0	0	1000	0	7.9197e-20	1.0622e-21	0	0	1.41286e-21	4.20278e-22	0	-6.96344e-33	0	-1.51366e-33
NO3R2	Nitrate reductase Menaquinol 8	2 h[c] + mql8[c] + no3[c] -> h2o[c] + mqn8[c] + 2 h[e] + no2[c]	(Rv1161 and Rv1162 and Rv1163 and Rv1164 and Rv1736c)	Rv1161 Rv1162 Rv1163 Rv1164 Rv1736c		Cofactor Metabolism	0	0	1000	0	0	3.28777e-22	1.39553e-19	7.52316e-37	6.50482e-22	0	0	1.43407e-12	1.09177e-20	1.85001e-17
NMO	2 Nitropropane Dioxygenase	o2[c] + fmnh2[c] + ethn[c] <=> h2o[c] + fmn[c] + no2[c] + acald[c]	(Rv0021c or Rv1533 or Rv1894c)	Rv0021c Rv1533 Rv1894c		Cofactor Metabolism	1	-1000	1000	0	-8.38636e-21	4.24206e-23	-3.07706e-21	-3.55419e-21	1.62717e-22	4.96399e-22	7.01023e-22	2.13506e-17	-1.40251e-20	1.98913e-21
NTRIR2x	nitrite Reductase NADH	5 h[c] + 3 nadh[c] + no2[c] -> 2 h2o[c] + nh4[c] + 3 nad[c]	(Rv0252 and Rv0253 and Rv2391)	Rv0252 Rv0253 Rv2391		Cofactor Metabolism	0	0	1000	0	0	3.41471e-22	1.90618e-20	5.18478e-20	4.93475e-22	1.06635e-21	0	3.20368e-16	4.42651e-22	4.56317e-22
NTRIRx	nitrite reductase NADH	4 h[c] + 3 nadh[c] + no2[c] -> h2o[c] + 3 nad[c] + nh4oh[c]	(Rv0252 and Rv0253 and Rv2391)	Rv0252 Rv0253 Rv2391		Cofactor Metabolism	0	0	1000	0	1.25176e-20	0	0	2.81009e-21	3.29943e-22	6.48514e-23	2.56915e-21	0	1.78856e-20	3.11676e-21
NTRIRy	nitrite reductase NADPH	4 h[c] + 3 nadph[c] + no2[c] -> h2o[c] + 3 nadp[c] + nh4oh[c]	(Rv0252 and Rv0253 and Rv2391)	Rv0252 Rv0253 Rv2391		Cofactor Metabolism	0	0	1000	0	5.20785e-20	4.44937e-23	9.33833e-20	4.668e-21	0	0	0	1.17635e-16	0	0
OCTDPS	Octaprenyl pyrophosphate synthase	5 ipdp[c] + frdp[c] -> 5 ppi[c] + octdp[c]				Cofactor Metabolism	0	0	1000	0	2.86308e-18	1.19867e-19	5.83739e-18	2.43248e-18	4.43833e-21	4.44352e-18	1.98226e-17	1.73944e-16	9.91686e-19	1.7302e-17
OHPBAT	O Phospho 4 hydroxy L threonine2 oxoglutarate aminotransferase	glu-L[c] + ohpb[c] <=> akg[c] + phthr[c]	Rv0884c	Rv0884c		Cofactor Metabolism	1	-1000	1000	0	2.50894e-21	-1.5751e-22	1.36657e-20	-2.90278e-20	6.78439e-22	6.9115e-22	5.05294e-22	7.45741e-17	-4.99131e-21	1.01753e-21
PC11M	precorrin 4 C11 methyltransferase	amet[c] + pre4[c] -> h[c] + ahcys[c] + pre5[c]	Rv2071c	Rv2071c		Cofactor Metabolism	0	0	1000	0	0	1.86181e-23	0	0	0	2.27913e-21	0	7.12708e-17	0	0
PC17M	precorrin 3B C17 methyltransferase	amet[c] + pre3b[c] -> 3 h[c] + pre4[c] + ahcys[c]	Rv2066	Rv2066		Cofactor Metabolism	0	0	1000	0	-3.00927e-36	0	0	0	0	2.765e-21	0	1.32474e-16	0	0
PC20M	precorrin 2 C20 methyltransferase	amet[c] + dscl[c] -> h[c] + ahcys[c] + pre3a[c]	Rv2066	Rv2066		Cofactor Metabolism	0	0	1000	0	0	6.61838e-22	0	0	4.56945e-22	2.12811e-21	0	1.82277e-16	6.62551e-21	0
PC6AR	precorrin 6A reductase	h[c] + nadph[c] + pre6a[c] -> nadp[c] + pre6b[c]	Rv2070c	Rv2070c		Cofactor Metabolism	0	0	1000	0	1.79945e-20	6.19727e-22	0	0	0	1.60545e-21	6.67313e-23	9.99341e-17	0	0
PC6YM	precorrin 6Y C5 15 methyltransferase decarboxylating	2 amet[c] + pre6b[c] -> 2 h[c] + co2[c] + 2 ahcys[c] + pre8[c]	Rv2072c	Rv2072c		Cofactor Metabolism	0	0	1000	0	9.13607e-21	4.64556e-22	0	0	0	7.57154e-22	0	1.68155e-16	0	0
PC8XM	precorrin 8X methylmutase	h[c] + pre8[c] -> hgbyr[c]	Rv2065	Rv2065		Cofactor Metabolism	0	0	1000	0	0	5.58955e-22	0	0	0	1.39272e-22	0	1.6843e-17	0	0
PERD	Erythronate 4 phosphate 4per dehydrogenase	nad[c] + 4per[c] <=> h[c] + nadh[c] + ohpb[c]				Cofactor Metabolism	1	-1000	1000	0	-6.49685e-21	-8.08209e-23	-3.70928e-20	-5.99703e-20	-4.12158e-22	1.0367e-21	2.72144e-22	-4.32912e-17	1.3323e-20	-1.63908e-21
PMDPHT	pyrimidine phosphatase	h2o[c] + 5aprbu[c] -> pi[c] + 4r5au[c]				Cofactor Metabolism	0	0	1000	0	3.95952e-20	0	5.84307e-19	2.54331e-20	0	1.00864e-21	2.44391e-21	0	0	4.51723e-21
PNCDC	pantothenoylcysteine decarboxylase	h[c] + ptcys[c] -> co2[c] + ptth[c]	Rv1092c	Rv1092c		Cofactor Metabolism	0	0	1000	0	7.96144e-21	1.06176e-22	0	8.71092e-21	0	0	0	-2.40741e-35	-7.52316e-37	0
PPNCL	phosphopantothenate cysteine ligase	cys-L[c] + ctp[c] + 4ppan[c] -> h[c] + pi[c] + cdp[c] + 4ppcys[c]	Rv1391	Rv1391		Cofactor Metabolism	0	0	1000	0	5.60079e-20	1.58692e-17	1.90977e-19	2.00967e-16	1.93773e-21	6.775e-17	0	6.16298e-33	3.04049e-20	1.80236e-18
PPNCL3	phosphopantothenate cysteine ligase	atp[c] + cys-L[c] + 4ppan[c] -> amp[c] + ppi[c] + h[c] + 4ppcys[c]	Rv1391	Rv1391		Cofactor Metabolism	0	0	1000	0	0	1.89966e-22	0	2.9647e-21	2.86375e-22	8.79613e-22	2.65909e-21	0	1.22817e-20	3.10023e-21
PYDXNO	pyridoxine oxidase	o2[c] + pydxn[c] <=> h2o2[c] + pydx[c]	Rv2607	Rv2607		Cofactor Metabolism	1	-1000	1000	0	-3.73399e-21	-2.68234e-22	-6.06341e-20	-3.20327e-20	2.65399e-22	8.92594e-22	-3.26233e-22	-1.34979e-16	-9.57272e-21	1.60113e-21
PYDXO	pyridoxal oxidase	2 h2o[c] + nh4[c] + 0.5 o2[c] + pydx[c] <=> 2 h2o2[c] + pydam[c]	Rv2607	Rv2607		Cofactor Metabolism	1	-1000	1000	0	-1.86389e-21	-1.15985e-22	-1.36095e-20	-1.63908e-20	3.93566e-23	6.59907e-22	-7.67738e-23	6.27373e-17	1.17441e-20	-1.93216e-21
R05217	Precorrin 3A Oxygen Precorrin 3B	h[c] + 0.5 o2[c] + pre3a[c] -> pre3b[c]	Rv2064	Rv2064		Cofactor Metabolism	0	0	1000	0	0	2.68293e-22	0	0	0	1.44541e-21	0	9.21583e-17	0	0
R05219	Precorrin 5 Precorrin 6X	h2o[c] + amet[c] + pre5[c] -> h[c] + ac[c] + ahcys[c] + pre6a[c]				Cofactor Metabolism	0	0	1000	0	2.81446e-21	1.5422e-22	0	0	0	1.30552e-21	9.3035e-22	1.08831e-16	0	0
R05224	Hydrogenobyrinate Hydrogenobyrinate a c diamide	2 atp[c] + h2o[c] + 2 gln-L[c] + hgbyr[c] -> 2 glu-L[c] + ppi[c] + h[c] + 2 adp[c] + hgbam[c]	Rv2848c	Rv2848c		Cofactor Metabolism	0	0	1000	0	6.99282e-21	4.96843e-22	0	0	0	0	0	8.11717e-17	0	0
RZ5PP	alpha ribazole 5 phosphate phosphatase	h2o[c] + 5prdmbz[c] -> pi[c] + rdmbzi[c]	Rv3113	Rv3113		Cofactor Metabolism	0	0	1000	0	0	1.3082e-22	0	1.21358e-20	5.75381e-23	1.79511e-22	1.96488e-21	8.49556e-17	1.99572e-20	0
SHCHCS	2 succinyl 6 hydroxy 2 4 cyclohexadiene 1 carboxylate synthase	sucsal[c] + ichor[c] -> pyr[c] + 2shchc[c]	Rv0555	Rv0555		Cofactor Metabolism	0	0	1000	0	2.81215e-18	1.78043e-22	5.63118e-18	2.42825e-18	1.03208e-22	0	1.13051e-21	2.57631e-17	0	0
SHCHD2	sirohydrochlorin dehydrogenase NAD	nad[c] + dscl[c] -> h[c] + nadh[c] + scl[c]	Rv2847c	Rv2847c		Cofactor Metabolism	0	0	1000	0	0	0	0	1.09526e-20	0	0	8.26952e-22	2.97342e-16	0	1.13379e-22
SHCHD3	sirohydrochlorin dehydrogenase NAD	nad[c] + pre2[c] -> h[c] + nadh[c] + scl2[c]	Rv2847c	Rv2847c		Cofactor Metabolism	0	0	1000	0	0	1.53191e-24	0	0	0	0	0	0	0	0
SHCHF2	sirohydrochlorin ferrochetalase	scl2[c] + fe2[c] -> 2 h[c] + sheme[c]	Rv2847c	Rv2847c		Cofactor Metabolism	0	0	1000	0	0	0	4.92275e-21	0	3.33523e-22	1.82933e-22	0	1.12135e-16	5.96196e-21	0
SPODM	superoxide dismutase	2 h[c] + 2 o2s[c] -> o2[c] + h2o2[c]	(Rv1908c or Rv3846 or Rv0432)	Rv0432 Rv1908c Rv3846		Cofactor Metabolism	0	0	1000	0	0	0	1.99802e-21	1.14494e-20	0	0	1.75658e-21	0	0	0
THMDP	thiamin diphosphatase	2 h2o[c] + thmpp[c] -> h[c] + 2 pi[c] + thm[c]	Rv3113	Rv3113		Cofactor Metabolism	0	0	1000	0	0	0	4.52014e-20	0	7.78184e-22	6.59011e-22	7.86747e-22	0	0	1.30673e-21
TMN	thiaminase	h2o[c] + thm[c] -> h[c] + 4ahmmp[c] + 4mhetz[c]				Cofactor Metabolism	0	0	1000	0	0	0	0	-3.00927e-36	8.2672e-22	8.05828e-22	1.87776e-21	1.17659e-18	0	4.79314e-22
UDCPDP	undecaprenyl diphosphatase	h2o[c] + udcpdp[c] -> h[c] + udcpp[c] + pi[c]	Rv2136c	Rv2136c		Cofactor Metabolism	0	0	1000	0	0.000103959	9.3059e-05	0.000183114	0.000183114	8.48822e-05	8.48822e-05	0.000290858	0.000290858	0.000389841	0.000389841
UDCPDPS	Undecaprenyl diphosphate synthase	8 ipdp[c] + frdp[c] -> 8 ppi[c] + udcpdp[c]				Cofactor Metabolism	0	0	1000	0	9.96237e-21	1.5733e-22	3.39401e-20	0	0	4.00848e-22	0	4.98099e-17	2.15173e-05	2.16265e-05
PDBL_1	Pyridoxal biosynthesis lyase-1	gln-L[c] + ru5p-D[c] + g3p[c] -> glu-L[c] + h[c] + 3 h2o[c] + pi[c] + pydx5p[c]	(Rv2604c and Rv2606c)	Rv2604c Rv2606c		Cofactor Metabolism	0	0	1000	0	3.69739e-21	1.50788e-22	1.77684e-20	1.80839e-22	0	0	0	2.1838e-16	2.9312e-20	5.14577e-21
PDBL_2	Pyridoxal biosynthesis lyase-2	gln-L[c] + g3p[c] + r5p-D[c] -> glu-L[c] + h[c] + 3 h2o[c] + pi[c] + pydx5p[c]	(Rv2604c and Rv2606c)	Rv2604c Rv2606c		Cofactor Metabolism	0	0	1000	0	0	0	0	0	0	0	0	0	0	0
PDBL_3	Pyridoxal biosynthesis lyase-3	gln-L[c] + ru5p-D[c] + dhap[c] -> glu-L[c] + h[c] + 3 h2o[c] + pi[c] + pydx5p[c]	(Rv2604c and Rv2606c)	Rv2604c Rv2606c		Cofactor Metabolism	0	0	1000	0	6.87674e-21	0	4.84724e-20	0	-4.70198e-38	1.82645e-21	1.4115e-21	0	0	0
PDBL_4	Pyridoxal biosynthesis lyase-4	gln-L[c] + dhap[c] + r5p-D[c] -> glu-L[c] + h[c] + 3 h2o[c] + pi[c] + pydx5p[c]	(Rv2604c and Rv2606c)	Rv2604c Rv2606c		Cofactor Metabolism	0	0	1000	0	8.70644e-21	2.58445e-22	4.36939e-21	1.48341e-20	0	0	1.69409e-21	1.92788e-16	0	3.57337e-21
ISCS	Sulfer Removal	cys-L[c] <=> ala-L[c] + s[c]	Rv3025c	Rv3025c		Cofactor Metabolism	1	-1000	1000	0	0.492612	0.447251	-0.000189979	-0.000189979	-0.000227723	-0.000227723	0.270363	0.270363	0.682263	0.682263
CYSS	cysteine synthase	h2s[c] + acser[c] -> h[c] + cys-L[c] + ac[c]	(Rv0848 or Rv1336 or Rv2334)	Rv0848 Rv1336 Rv2334		Cysteine Metabolism	0	0	1000	0	6.76555e-22	3.75044e-22	0	1.79818e-20	0	0	5.20063e-21	0	2.54235e-20	0
SERAT	serine O acetyltransferase	accoa[c] + ser-L[c] <=> coa[c] + acser[c]	Rv2335	Rv2335		Cysteine Metabolism	1	-1000	1000	0	1.58619e-20	2.13141e-22	3.50514e-21	-2.2115e-20	-1.52934e-22	4.98639e-22	-7.42837e-22	-1.89341e-16	5.56845e-21	1.42868e-21
SERD_L	L serine deaminase	ser-L[c] -> pyr[c] + nh4[c]	Rv0069c	Rv0069c		Cysteine Metabolism	0	0	1000	0	7.24784e-21	2.26849e-22	9.65294e-21	0	0	7.51669e-22	0	4.82663e-16	4.25654e-22	1.56688e-21
SHSL1r	O succinylhomoserine lyase reversible	cys-L[c] + suchms[c] <=> h[c] + succ[c] + cyst-L[c]	(Rv0391 and Rv1079)	Rv0391 Rv1079		Cysteine Metabolism	1	-1000	1000	0	-0.000112035	-0.000100318	0.000197341	0.000197347	0.000138068	0.000139115	-0.000312922	-0.000312699	-0.000420057	-0.000420478
SHSL4r	O succinylhomoserine lyase elimination reversible	h2o[c] + suchms[c] <=> h[c] + nh4[c] + succ[c] + 2obut[c]	(Rv0391 and Rv1079)	Rv0391 Rv1079		Cysteine Metabolism	1	-1000	1000	0	0.000112035	0.000100318	0.000394667	0.000394661	0.000206186	0.000205139	0.000312922	0.000312699	0.000420057	0.000420478
CYST_II	cysteine synthase II	h2s[c] + pser-L[c] -> pi[c] + cys-L[c]	Rv3684	Rv3684		Cysteine Metabolism	0	0	1000	0	0.246024	0.223373	2.64314e-21	0	2.24655e-22	1.55797e-22	0.134392	0.134392	0.340074	0.340074
2AGPEAT160	2 acyl glycerophospho ethanolamine acyltransferase n C160	atp[c] + 2agpe160[c] + hdca[c] -> amp[c] + ppi[c] + pe160[c]				Fatty Acid Metabolism	0	0	1000	0	2.16007e-20	0	1.1343e-19	0	1.70785e-21	0	6.90495e-22	-6.74075e-34	0	2.92952e-22
2AGPEAT180	2 acyl glycerophospho ethanolamine acyltransferase n C180	atp[c] + 2agpe180[c] + ocdca[c] -> amp[c] + ppi[c] + pe180[c]				Fatty Acid Metabolism	0	0	1000	0	0	3.66197e-22	2.22229e-20	0	0	5.24667e-22	0	0	4.99738e-20	8.63439e-21
AACPS10	acyl acyl carrier protein synthetase tuberculostearic acid	atp[c] + ACP[c] + mocdca[c] -> amp[c] + ppi[c] + mstrACP[c]	Rv3815c	Rv3815c		Fatty Acid Metabolism	0	0	1000	0	0.000160146	0.000143354	0.00028208	0.00028208	0.000130758	0.000130758	0.000448056	0.000448056	0.000600535	0.000600535
AACPS3	acyl acyl carrier protein synthetase n C160	atp[c] + hdca[c] + ACP[c] -> amp[c] + ppi[c] + palmACP[c]				Fatty Acid Metabolism	0	0	1000	0	4.36037e-05	3.90317e-05	7.68032e-05	7.68032e-05	3.56021e-05	3.56021e-05	0.000121995	0.000121995	0.000163511	0.000163511
ACCC	Acyl CoA Carboxylase	co2[c] + hexccoa[c] -> h2o[c] + chexccoa[c]	Rv3280	Rv3280		Fatty Acid Metabolism	0	0	1000	0	9.46813e-05	8.47537e-05	0.000166771	0.000166771	7.73066e-05	7.73066e-05	0.0002649	0.0002649	0.000355048	0.000355048
ACChex	Hexanoic Acid CoA Ligase	h[c] + coa[c] + hexc[c] -> h2o[c] + hexccoa[c]	Rv3280	Rv3280		Fatty Acid Metabolism	0	0	1000	0	9.46813e-05	8.47537e-05	0.000166771	0.000166771	7.73066e-05	7.73066e-05	0.0002649	0.0002649	0.000355048	0.000355048
AGPAT160	1 hexadecanoyl sn glycerol 3 phosphate O acyltransferase n C160	palmACP[c] + 1hdecg3p[c] -> ACP[c] + pa160[c]	(Rv2182c or Rv2483c)	Rv2182c Rv2483c		Fatty Acid Metabolism	0	0	1000	0	4.36037e-05	3.90317e-05	7.68032e-05	7.68032e-05	3.56021e-05	3.56021e-05	0.000121995	0.000121995	0.000163511	0.000163511
AGPAT190	1 hexadecanoyl sn glycerol 3 phosphate O acyltransferase	mstrACP[c] + 1msg3p[c] -> ACP[c] + pa190190[c]	(Rv2483c or Rv2182c)	Rv2182c Rv2483c		Fatty Acid Metabolism	0	0	1000	0	2.99475e-05	2.68074e-05	5.27493e-05	5.27493e-05	2.44519e-05	2.44519e-05	8.37872e-05	8.37872e-05	0.000112301	0.000112301
DAGK160	diacylglycerol kinase n C160	atp[c] + 12dgr160[c] -> h[c] + adp[c] + pa160[c]	(Rv0499 or Rv2252)	Rv0499 Rv2252		Fatty Acid Metabolism	0	0	1000	0	8.86273e-21	7.24541e-22	2.69493e-20	0	2.8052e-23	0	1.34864e-21	5.79847e-17	1.49059e-20	0
DASYN160	CDP diacylglycerol synthetase n C160	h[c] + ctp[c] + pa160[c] -> ppi[c] + cdpdhdecg[c]	Rv2881c	Rv2881c		Fatty Acid Metabolism	0	0	1000	0	2.58563e-05	2.31452e-05	4.55431e-05	4.55431e-05	2.11115e-05	2.11115e-05	7.23408e-05	7.23408e-05	9.69592e-05	9.69592e-05
DESAT16	Palmitoyl CoA desaturase n C160CoA n C161CoA	h[c] + o2[c] + nadph[c] + pmtcoa[c] -> 2 h2o[c] + nadp[c] + hdcoa[c]	Rv3229c	Rv3229c		Fatty Acid Metabolism	0	0	1000	0	0	1.02279e-21	0	3.68233e-20	0	4.17534e-22	0	1.30928e-16	0	1.75052e-23
DESAT18	stearoyl CoA desaturase n C180CoA n C181CoA	h[c] + o2[c] + nadph[c] + stcoa[c] -> 2 h2o[c] + nadp[c] + odecoa[c]	(Rv1094 or Rv0824c)	Rv0824c Rv1094		Fatty Acid Metabolism	0	0	1000	0	4.115e-21	1.96959e-23	0	4.49744e-20	2.54023e-22	0	1.1339e-21	5.46049e-17	4.18408e-20	1.44437e-21
FACOAE140	fatty acid CoA thioesterase tetradecanoate	h2o[c] + tdcoa[c] -> h[c] + coa[c] + ttdca[c]	Rv1618	Rv1618		Fatty Acid Metabolism	0	0	1000	0	0	2.3584e-22	0	0	0	0	2.00833e-22	6.80717e-17	0	6.11305e-21
FACOAE160	fatty acid CoA thioesterase hexadecanoate	h2o[c] + pmtcoa[c] -> h[c] + coa[c] + hdca[c]	Rv1618	Rv1618		Fatty Acid Metabolism	0	0	1000	0	2.52367e-20	0	3.18621e-20	0	0	0	0	2.24196e-16	1.59288e-20	2.92054e-21
FACOAE180	fatty acid CoA thioesterase octadecanoate	h2o[c] + stcoa[c] -> h[c] + coa[c] + ocdca[c]	Rv1618	Rv1618		Fatty Acid Metabolism	0	0	1000	0	0	0	2.58287e-20	1.16881e-20	0	0	9.41313e-22	3.60064e-16	3.76107e-20	0
FACOAL140	fatty acid CoA ligase tetradecanoate	atp[c] + coa[c] + ttdca[c] <=> amp[c] + ppi[c] + tdcoa[c]	(Rv3826 or Rv1529)	Rv1529 Rv3826		Fatty Acid Metabolism	1	-1000	1000	0	7.74308e-22	2.03621e-22	-9.35551e-20	2.69999e-20	1.56535e-21	5.01837e-22	1.42576e-21	1.00951e-16	3.05826e-21	-2.94832e-22
FACOAL160	fatty acid CoA ligase hexadecanoate	atp[c] + coa[c] + hdca[c] <=> amp[c] + ppi[c] + pmtcoa[c]	(Rv3826 or Rv1529 or Rv1185c or Rv2590)	Rv1185c Rv1529 Rv2590 Rv3826		Fatty Acid Metabolism	1	-1000	1000	0	2.02551e-05	1.81313e-05	3.56771e-05	3.56771e-05	1.65381e-05	1.65381e-05	5.66697e-05	5.66697e-05	7.59551e-05	7.59551e-05
FACOAL161	fatty acid CoA ligase hexadecenoate	atp[c] + coa[c] + hdcea[c] <=> amp[c] + ppi[c] + hdcoa[c]	(Rv3826 or Rv1529)	Rv1529 Rv3826		Fatty Acid Metabolism	1	-1000	1000	0	-2.47541e-20	-7.29779e-22	6.57668e-20	-2.71882e-20	1.48018e-21	-6.15963e-22	-7.28742e-22	-1.01396e-16	4.28547e-20	-4.29943e-21
FACOAL180	fatty acid CoA ligase octadecanoate	atp[c] + coa[c] + ocdca[c] <=> amp[c] + ppi[c] + stcoa[c]	(Rv3826 or Rv1529)	Rv1529 Rv3826		Fatty Acid Metabolism	1	-1000	1000	0	2.24667e-20	-2.39177e-22	5.60271e-21	-3.75747e-21	5.40381e-22	-3.92641e-23	2.81539e-22	1.86588e-16	3.34234e-20	6.70252e-21
FACOAL181	fatty acid CoA ligase octadecenoate	atp[c] + coa[c] + ocdcea[c] <=> amp[c] + ppi[c] + odecoa[c]	(Rv1618 or Rv3826 or Rv1529)	Rv1529 Rv1618 Rv3826		Fatty Acid Metabolism	1	-1000	1000	0	3.43672e-06	3.07637e-06	6.05341e-06	6.05341e-06	2.80606e-06	2.80606e-06	9.61526e-06	9.61526e-06	1.28875e-05	1.28875e-05
FACOAL80	fatty acid CoA ligase octanoate	atp[c] + coa[c] + octa[c] <=> amp[c] + ppi[c] + occoa[c]	(Rv3826 or Rv1529 or Rv1185c or Rv2590 or Rv0099)	Rv0099 Rv1185c Rv1529 Rv2590 Rv3826		Fatty Acid Metabolism	1	-1000	1000	0	3.67204e-06	3.28702e-06	6.46791e-06	6.46791e-06	2.9982e-06	2.9982e-06	1.02737e-05	1.02737e-05	1.37699e-05	1.37699e-05
FAO1	Fatty acid oxidation tetradecanoate	atp[c] + 6 h2o[c] + 6 nad[c] + 7 coa[c] + 6 fad[c] + ttdca[c] -> amp[c] + ppi[c] + 6 h[c] + 6 nadh[c] + 6 fadh2[c] + 7 accoa[c]	(Rv0468 and Rv0859 and Rv0860 and Rv1144 and Rv1323)	Rv0468 Rv0859 Rv0860 Rv1144 Rv1323		Fatty Acid Metabolism	0	0	1000	0	2.98069e-20	8.24181e-22	0	0	4.58658e-22	2.20498e-22	2.7045e-21	1.52017e-16	0	3.41235e-21
FAO10	Fatty acid oxidation octadecenoate	atp[c] + 8 h2o[c] + 8 nad[c] + 9 coa[c] + 7 fad[c] + ocdcea[c] -> amp[c] + ppi[c] + 8 h[c] + 8 nadh[c] + 7 fadh2[c] + 9 accoa[c]	(Rv0468 and Rv0859 and Rv0860 and Rv1144 and Rv1323)	Rv0468 Rv0859 Rv0860 Rv1144 Rv1323		Fatty Acid Metabolism	0	0	1000	0	0	2.18421e-22	2.25376e-20	1.38542e-20	0	0	0	1.43738e-16	2.86217e-20	7.64039e-22
FAO11	Fatty acid oxidation n C161	atp[c] + 7 h2o[c] + 7 nad[c] + 8 coa[c] + 6 fad[c] + hdcea[c] -> amp[c] + ppi[c] + 7 h[c] + 7 nadh[c] + 6 fadh2[c] + 8 accoa[c]	(Rv0468 and Rv0859 and Rv0860 and Rv1144 and Rv1323)	Rv0468 Rv0859 Rv0860 Rv1144 Rv1323		Fatty Acid Metabolism	0	0	1000	0	2.50864e-22	1.02197e-22	0	0	0	8.69712e-22	2.29568e-22	2.34613e-17	1.96198e-20	0
FAO2	Fatty acid oxidation n C160	atp[c] + 7 h2o[c] + 7 nad[c] + 8 coa[c] + 7 fad[c] + hdca[c] -> amp[c] + ppi[c] + 7 h[c] + 7 nadh[c] + 7 fadh2[c] + 8 accoa[c]	(Rv0468 and Rv0859 and Rv0860 and Rv1144 and Rv1323)	Rv0468 Rv0859 Rv0860 Rv1144 Rv1323		Fatty Acid Metabolism	0	0	1000	0	7.02249e-21	0	1.84242e-20	0	2.61462e-21	6.69538e-22	1.75996e-21	0	4.51205e-22	0
FAO3	Fatty acid oxidation octadecanoate	atp[c] + 8 h2o[c] + 8 nad[c] + 9 coa[c] + 8 fad[c] + ocdca[c] -> amp[c] + ppi[c] + 8 h[c] + 8 nadh[c] + 8 fadh2[c] + 9 accoa[c]	(Rv0468 and Rv0859 and Rv0860 and Rv1144 and Rv1323)	Rv0468 Rv0859 Rv0860 Rv1144 Rv1323		Fatty Acid Metabolism	0	0	1000	0	3.36136e-20	1.54765e-22	2.66728e-20	4.70336e-20	3.36987e-22	3.0817e-22	5.36756e-22	1.60523e-16	0	0
FAS100	fatty acid synthase n C100	3 h[c] + 2 nadph[c] + octa[c] + malcoa[c] -> h2o[c] + co2[c] + 2 nadp[c] + coa[c] + dca[c]	(Rv1350 and Rv2524c and Rv1484 and Rv2947c)	Rv1350 Rv1484 Rv2524c Rv2947c		Fatty Acid Metabolism	0	0	1000	0	0.00139098	0.00124513	0.00245006	0.00245006	0.00113572	0.00113572	0.00389168	0.00389168	0.00521606	0.00521606
FAS120	fatty acid synthase n C120	3 h[c] + 2 nadph[c] + malcoa[c] + dca[c] -> h2o[c] + co2[c] + 2 nadp[c] + coa[c] + ddca[c]	(Rv1350 and Rv2524c and Rv1484 and Rv2947c)	Rv1350 Rv1484 Rv2524c Rv2947c		Fatty Acid Metabolism	0	0	1000	0	0.00139098	0.00124513	0.00245006	0.00245006	0.00113572	0.00113572	0.00389168	0.00389168	0.00521606	0.00521606
FAS140	fatty acid synthase n C140	3 h[c] + 2 nadph[c] + malcoa[c] + ddca[c] -> h2o[c] + co2[c] + 2 nadp[c] + coa[c] + ttdca[c]	(Rv0533c or (Rv1350 and Rv2524c and Rv1484 and Rv2947c))	Rv0533c Rv1350 Rv1484 Rv2524c Rv2947c		Fatty Acid Metabolism	0	0	1000	0	0.00139098	0.00124513	0.00245006	0.00245006	0.00113572	0.00113572	0.00389168	0.00389168	0.00521606	0.00521606
FAS160	fatty acid synthase n C160	3 h[c] + 2 nadph[c] + ttdca[c] + malcoa[c] -> h2o[c] + co2[c] + 2 nadp[c] + coa[c] + hdca[c]	(Rv1350 and Rv2524c and Rv1484 and Rv2947c)	Rv1350 Rv1484 Rv2524c Rv2947c		Fatty Acid Metabolism	0	0	1000	0	0.00119042	0.0010656	0.00209679	0.00209679	0.000971966	0.000971966	0.00333055	0.00333055	0.00446398	0.00446398
FAS161	fatty acid synthase n C161	4 h[c] + o2[c] + 3 nadph[c] + ttdca[c] + malcoa[c] -> 3 h2o[c] + co2[c] + 3 nadp[c] + coa[c] + hdcea[c]	(Rv1350 and Rv2524c and Rv1484 and Rv2947c)	Rv1350 Rv1484 Rv2524c Rv2947c		Fatty Acid Metabolism	0	0	1000	0	0.000170672	0.000152776	0.00030062	0.00030062	0.000139352	0.000139352	0.000477505	0.000477505	0.000640006	0.000640006
FAS180	fatty acid synthase n C180	3 h[c] + 2 nadph[c] + hdca[c] + malcoa[c] -> h2o[c] + co2[c] + 2 nadp[c] + coa[c] + ocdca[c]	(Rv1350 and Rv2524c and Rv1484 and Rv2947c)	Rv1350 Rv1484 Rv2524c Rv2947c		Fatty Acid Metabolism	0	0	1000	0	0.000511215	0.000457613	0.000900452	0.000900452	0.000417404	0.000417404	0.00143028	0.00143028	0.00191702	0.00191702
FAS181	fatty acid synthase n C181	4 h[c] + o2[c] + 3 nadph[c] + hdca[c] + malcoa[c] -> 3 h2o[c] + co2[c] + 3 nadp[c] + coa[c] + ocdcea[c]	(Rv1350 and Rv2524c and Rv1484 and Rv2947c)	Rv1350 Rv1484 Rv2524c Rv2947c		Fatty Acid Metabolism	0	0	1000	0	2.75795e-05	2.46877e-05	4.85784e-05	4.85784e-05	2.25185e-05	2.25185e-05	7.71621e-05	7.71621e-05	0.000103421	0.000103421
FAS200	fatty acid synthase n C200	3 h[c] + 2 nadph[c] + ocdca[c] + malcoa[c] -> h2o[c] + co2[c] + 2 nadp[c] + coa[c] + arach[c]	(Rv1350 and Rv2524c and Rv1484 and Rv2947c)	Rv1350 Rv1484 Rv2524c Rv2947c		Fatty Acid Metabolism	0	0	1000	0	6.67464e-05	5.97478e-05	0.000117567	0.000117567	5.44979e-05	5.44979e-05	0.000186743	0.000186743	0.000250294	0.000250294
FAS240_L	fatty acid synthase n C240 lumped reaction	9 h[c] + 6 nadph[c] + ocdca[c] + 3 malcoa[c] -> 3 h2o[c] + 3 co2[c] + 6 nadp[c] + 3 coa[c] + ttc[c]	(Rv1350 and Rv2524c and Rv1484 and Rv2947c)	Rv1350 Rv1484 Rv2524c Rv2947c		Fatty Acid Metabolism	0	0	1000	0	0.000332401	0.000297547	0.000585488	0.000585488	0.000271403	0.000271403	0.000929992	0.000929992	0.00124648	0.00124648
FAS260	fatty acid synthase n C260	3 h[c] + 2 nadph[c] + malcoa[c] + ttc[c] -> h2o[c] + co2[c] + 2 nadp[c] + coa[c] + hexc[c]	(Rv1350 and Rv2524c and Rv1484 and Rv2947c)	Rv1350 Rv1484 Rv2524c Rv2947c		Fatty Acid Metabolism	0	0	1000	0	0.000332401	0.000297547	0.000585488	0.000585488	0.000271403	0.000271403	0.000929992	0.000929992	0.00124648	0.00124648
FAS80_L	fatty acid synthase n C80 lumped reaction	8 h[c] + 6 nadph[c] + accoa[c] + 3 malcoa[c] -> 2 h2o[c] + 3 co2[c] + 6 nadp[c] + 4 coa[c] + octa[c]	(Rv1350 and Rv2524c and Rv1484 and Rv2947c)	Rv1350 Rv1484 Rv2524c Rv2947c		Fatty Acid Metabolism	0	0	1000	0	0.00178963	0.00160198	0.00315225	0.00315225	0.00146122	0.00146122	0.00500704	0.00500704	0.006711	0.006711
G3PAT160	glycerol 3 phosphate acyltransferase C160	glyc3p[c] + palmACP[c] -> ACP[c] + 1hdecg3p[c]	Rv1551	Rv1551		Fatty Acid Metabolism	0	0	1000	0	0	0	5.20031e-20	5.35506e-21	0	8.48777e-22	0	0	2.00982e-21	0
G3PAT190	glycerol 3 phosphate acyltransferase C190	glyc3p[c] + mstrACP[c] -> ACP[c] + 1msg3p[c]	Rv1551	Rv1551		Fatty Acid Metabolism	0	0	1000	0	2.99475e-05	2.68074e-05	5.27493e-05	5.27493e-05	2.44519e-05	2.44519e-05	8.37872e-05	8.37872e-05	0.000112301	0.000112301
GPDDA2	Glycerophosphodiester phosphodiesterase Glycerophosphoethanolamine	h2o[c] + g3pe[c] -> h[c] + glyc3p[c] + etha[c]	(Rv0317c or Rv2277c or Rv3842c)	Rv0317c Rv2277c Rv3842c		Fatty Acid Metabolism	0	0	1000	0	0	1.54378e-22	0	0	0	2.45902e-22	0	1.10929e-16	1.33873e-20	4.90714e-23
HAS	hexa arabinofuranoside synthesis	5 decda-tb[c] + arab-D[c] -> 5 decd-tb[c] + harab-D[c]				Fatty Acid Metabolism	0	0	1000	0	1.43352e-05	1.28321e-05	2.52499e-05	2.52499e-05	1.17046e-05	1.17046e-05	4.0107e-05	4.0107e-05	5.37559e-05	5.37559e-05
LPLIPAL2E160	Lysophospholipase L2 2 acylglycerophosphoethanolamine n C160	h2o[c] + 2agpe160[c] -> h[c] + hdca[c] + g3pe[c]	Rv0183	Rv0183		Fatty Acid Metabolism	0	0	1000	0	0	5.11472e-22	0	8.77983e-21	0	0	7.44041e-22	7.65797e-17	2.44996e-20	5.49497e-21
LPLIPAL2E180	Lysophospholipase L2 2 acylglycerophosphoethanolamine n C180	h2o[c] + 2agpe180[c] -> h[c] + ocdca[c] + g3pe[c]	((Rv0183 or Rv0215c or Rv0752c or Rv0873 or Rv2789c or Rv3274c) or (Rv3563 and Rv3564))	Rv0183 Rv0215c Rv0752c Rv0873 Rv2789c Rv3274c Rv3563 Rv3564		Fatty Acid Metabolism	0	0	1000	0	0	0	0	6.32157e-20	0	7.52114e-22	0	2.89282e-17	2.03599e-20	0
MCD	Malonyl CoA Decarboxylase cytoplasmic	h[c] + malcoa[c] -> co2[c] + accoa[c]	Rv1347c	Rv1347c		Fatty Acid Metabolism	0	0	1000	0	9.19596e-21	5.66478e-22	0	2.50662e-20	6.57017e-22	0	1.9688e-21	0	0	4.11365e-21
MCOATA	Malonyl CoA ACP transacylase	ACP[c] + malcoa[c] <=> coa[c] + malACP[c]	(Rv2243 or Rv2244 or Rv0649)	Rv0649 Rv2243 Rv2244		Fatty Acid Metabolism	1	-1000	1000	0	0.00145375	0.00130132	0.00256063	0.00256063	0.00118698	0.00118698	0.00406731	0.00406731	0.00545147	0.00545147
MI1PP	myo inositol 1 phosphatase	h2o[c] + mi1p-D[c] -> pi[c] + inost[c]	(Rv2701c or Rv1604 or Rv3137 or Rv2131c)	Rv1604 Rv2131c Rv2701c Rv3137		Fatty Acid Metabolism	0	0	1000	0	3.9836e-05	3.56591e-05	7.01669e-05	7.01669e-05	3.25258e-05	3.25258e-05	0.000111453	0.000111453	0.000149382	0.000149382
OCOAT1r	3 oxoacid CoA transferase	succoa[c] + acac[c] <=> succ[c] + aacoa[c]	(Rv2503c and Rv2504c)	Rv2503c Rv2504c		Fatty Acid Metabolism	1	-1000	1000	0	-0.073308	-0.0771553	-0.245963	-0.245963	-0.390324	-0.390324	-0.135896	-0.123061	-0.263914	-0.260696
PAPA160	Phosphatidate phosphatase n C160	h2o[c] + pa160[c] -> pi[c] + 12dgr160[c]	Rv1755c	Rv1755c		Fatty Acid Metabolism	0	0	1000	0	2.12815e-20	5.79951e-22	8.29862e-20	0	0	0	0	6.27038e-17	2.02337e-20	1.12389e-21
PGSA160	Phosphatidylglycerol synthase n C160	glyc3p[c] + cdpdhdecg[c] -> h[c] + cmp[c] + pgp160[c]	(Rv1822 or Rv2746c)	Rv1822 Rv2746c		Fatty Acid Metabolism	0	0	1000	0	1.59016e-05	1.42342e-05	2.80089e-05	2.80089e-05	1.29835e-05	1.29835e-05	4.44895e-05	4.44895e-05	5.96297e-05	5.96297e-05
PHDCATA	transacylase	ACP[c] + phdcacoa[c] <=> coa[c] + phdcaACP[c]				Fatty Acid Metabolism	1	-1000	1000	0	-1.58182e-05	-1.41596e-05	-2.78621e-05	-2.78621e-05	-1.29155e-05	-1.29155e-05	-4.42563e-05	-4.42563e-05	-5.93172e-05	-5.93172e-05
PLCD	phospholipase C	h2o[c] + ptd1ino160[c] -> h[c] + 12dgr160[c] + mi1p-D[c]	Rv1755c	Rv1755c		Fatty Acid Metabolism	0	0	1000	0	6.75943e-21	0	3.10031e-21	1.26955e-20	2.83354e-22	5.02708e-22	1.60842e-21	0	0	1.08951e-21
PLIPA1E160	Phospholipase A1 phosphatidylethanolamine n C160	h2o[c] + pe160[c] -> h[c] + 2agpe160[c] + hdca[c]				Fatty Acid Metabolism	0	0	1000	0	1.25817e-20	0	1.46563e-20	0	2.61358e-22	7.47244e-22	0	8.72687e-34	3.68225e-21	5.702e-21
PLIPA1E180	Phospholipase A1 phosphatidylethanolamine n C180	h2o[c] + pe180[c] -> h[c] + 2agpe180[c] + ocdca[c]				Fatty Acid Metabolism	0	0	1000	0	1.43067e-20	0	0	0	0	0	0	3.81161e-17	0	0
PSD160	Phosphatidylserine decarboxylase n C160	h[c] + ps160[c] -> co2[c] + pe160[c]	Rv0437c	Rv0437c		Fatty Acid Metabolism	0	0	1000	0	9.95472e-06	8.91093e-06	1.75342e-05	1.75342e-05	8.12796e-06	8.12796e-06	2.78513e-05	2.78513e-05	3.73295e-05	3.73295e-05
PSD180	Phosphatidylserine decarboxylase n C180	h[c] + ps180[c] -> co2[c] + pe180[c]	Rv0437c	Rv0437c		Fatty Acid Metabolism	0	0	1000	0	8.65285e-21	0	2.1074e-20	1.42122e-20	0	0	9.83533e-22	4.22627e-17	0	0
PSSA160	Phosphatidylserine syntase n C160	ser-L[c] + cdpdhdecg[c] -> h[c] + cmp[c] + ps160[c]	Rv0436c	Rv0436c		Fatty Acid Metabolism	0	0	1000	0	9.95472e-06	8.91093e-06	1.75342e-05	1.75342e-05	8.12796e-06	8.12796e-06	2.78513e-05	2.78513e-05	3.73295e-05	3.73295e-05
PSSA180	Phosphatidylserine syntase n C180	ser-L[c] + cdpdodecg[c] -> h[c] + cmp[c] + ps180[c]	Rv0436c	Rv0436c		Fatty Acid Metabolism	0	0	1000	0	0	0	1.37278e-20	8.53236e-21	0	0	4.53672e-22	0	0	0
TAS	tetra arabinofuranoside synthesis	3 decda-tb[c] + arab-D[c] -> 3 decd-tb[c] + tarab-D[c]				Fatty Acid Metabolism	0	0	1000	0	2.15028e-05	1.92481e-05	3.78748e-05	3.78748e-05	1.75569e-05	1.75569e-05	6.01605e-05	6.01605e-05	8.06339e-05	8.06339e-05
HDECH	HDEC hydrolase	h2o[c] + 1hdecg3p[c] <=> 3 h[c] + glyc3p[c] + hdcea[c]				Fatty Acid Metabolism	1	-1000	1000	0	-0.000143854	-0.000128771	-0.000253384	-0.000253384	-0.000117456	-0.000117456	-0.000402476	-0.000402476	-0.000539444	-0.000539444
FAS40	fatty acid synthase n C40	2 h[c] + 2 nadph[c] + accoa[c] + malcoa[c] -> co2[c] + 2 nadp[c] + 2 coa[c] + buta[c]	(Rv1350 and Rv2524c and Rv1484 and Rv2947c)	Rv1350 Rv1484 Rv2524c Rv2947c		Fatty Acid Metabolism	0	0	1000	0	0	-1.6163e-38	0	8.18074e-21	0	8.46317e-22	0	2.84942e-16	6.84524e-21	0
FAO40	Fatty acid oxidation n C40	atp[c] + h2o[c] + nad[c] + 2 coa[c] + fad[c] + buta[c] -> amp[c] + ppi[c] + h[c] + nadh[c] + fadh2[c] + 2 accoa[c]	((Rv0468 or Rv1715) and Rv0859 and Rv0860 and Rv1323)	Rv0468 Rv0859 Rv0860 Rv1323 Rv1715		Fatty Acid Metabolism	0	0	1000	0	0	2.17646e-21	8.54266e-20	4.99678e-20	0	2.50885e-21	0	3.61897e-16	1.1553e-20	0
FAS60	fatty acid synthase n C60	3 h[c] + 2 nadph[c] + malcoa[c] + buta[c] -> h2o[c] + co2[c] + 2 nadp[c] + coa[c] + hexana[c]	(Rv1350 and Rv2524c and Rv1484 and Rv2947c)	Rv1350 Rv1484 Rv2524c Rv2947c		Fatty Acid Metabolism	0	0	1000	0	0	0	0	0	1.89949e-22	2.89273e-22	1.85655e-21	2.29174e-16	0	0
FAO60	Fatty acid oxidation n C60	atp[c] + 2 h2o[c] + 2 nad[c] + 3 coa[c] + 2 fad[c] + hexana[c] -> amp[c] + ppi[c] + 2 h[c] + 2 nadh[c] + 2 fadh2[c] + 3 accoa[c]	((Rv0468 or Rv1715) and Rv0859 and Rv0860 and Rv1323)	Rv0468 Rv0859 Rv0860 Rv1323 Rv1715		Fatty Acid Metabolism	0	0	1000	0	1.04726e-19	2.51946e-22	0	8.294e-21	7.77003e-22	5.50036e-22	1.11054e-20	2.8941e-16	3.46093e-20	0
FAS50	fatty acid synthase n C50	2 h[c] + 2 nadph[c] + ppcoa[c] + malcoa[c] -> co2[c] + 2 nadp[c] + 2 coa[c] + penta[c]	(Rv1350 and Rv2524c and Rv1484 and Rv2947c)	Rv1350 Rv1484 Rv2524c Rv2947c		Fatty Acid Metabolism	0	0	1000	0	5.70636e-21	0	6.00599e-20	6.92292e-20	0	0	0	3.04839e-33	2.83028e-20	0
FAO50	Fatty acid oxidation n C50	atp[c] + h2o[c] + nad[c] + 2 coa[c] + fad[c] + penta[c] -> amp[c] + ppi[c] + h[c] + nadh[c] + fadh2[c] + accoa[c] + ppcoa[c]	((Rv0468 or Rv1715) and Rv0859 and Rv0860 and Rv1323)	Rv0468 Rv0859 Rv0860 Rv1323 Rv1715		Fatty Acid Metabolism	0	0	1000	0	2.70192e-22	0	3.2646e-20	9.61841e-20	0	5.67705e-23	0	6.56915e-18	6.54616e-20	0
FAS70	fatty acid synthase n C70	3 h[c] + 2 nadph[c] + malcoa[c] + penta[c] -> h2o[c] + co2[c] + 2 nadp[c] + coa[c] + hepta[c]	(Rv1350 and Rv2524c and Rv1484 and Rv2947c)	Rv1350 Rv1484 Rv2524c Rv2947c		Fatty Acid Metabolism	0	0	1000	0	4.31354e-21	1.47697e-22	0	0	0	0	1.74623e-21	0	0	0
FAO70	Fatty acid oxidation n C70	atp[c] + 2 h2o[c] + 2 nad[c] + 3 coa[c] + 2 fad[c] + hepta[c] -> amp[c] + ppi[c] + 2 h[c] + 2 nadh[c] + 2 fadh2[c] + 2 accoa[c] + ppcoa[c]	((Rv0468 or Rv1715) and Rv0859 and Rv0860 and Rv1323)	Rv0468 Rv0859 Rv0860 Rv1323 Rv1715		Fatty Acid Metabolism	0	0	1000	0	3.16739e-21	5.10877e-22	6.06934e-20	0	4.83824e-22	0	1.45821e-21	0	3.8692e-20	7.39784e-23
FAS90	fatty acid synthase n C90	3 h[c] + 2 nadph[c] + malcoa[c] + hepta[c] -> h2o[c] + co2[c] + 2 nadp[c] + coa[c] + nona[c]	(Rv1350 and Rv2524c and Rv1484 and Rv2947c)	Rv1350 Rv1484 Rv2524c Rv2947c		Fatty Acid Metabolism	0	0	1000	0	0	3.23565e-22	0	0	1.06954e-21	0	3.46569e-21	1.2326e-32	2.62521e-21	0
FAO90	Fatty acid oxidation n C90	atp[c] + 3 h2o[c] + 3 nad[c] + 4 coa[c] + 3 fad[c] + nona[c] -> amp[c] + ppi[c] + 3 h[c] + 3 nadh[c] + 3 fadh2[c] + 3 accoa[c] + ppcoa[c]	((Rv0468 or Rv1715) and Rv0859 and Rv0860 and Rv1323)	Rv0468 Rv0859 Rv0860 Rv1323 Rv1715		Fatty Acid Metabolism	0	0	1000	0	6.85454e-21	0	0	0	0	5.55151e-22	0	6.16298e-32	0	1.11705e-20
FAS110	fatty acid synthase n C110	3 h[c] + 2 nadph[c] + malcoa[c] + nona[c] -> h2o[c] + co2[c] + 2 nadp[c] + coa[c] + undec[c]	(Rv1350 and Rv2524c and Rv1484 and Rv2947c)	Rv1350 Rv1484 Rv2524c Rv2947c		Fatty Acid Metabolism	0	0	1000	0	0	0	0	0	4.85153e-24	0	4.85019e-22	1.72926e-16	2.83804e-21	0
FAO110	Fatty acid oxidation n C110	atp[c] + 4 h2o[c] + 4 nad[c] + 5 coa[c] + 4 fad[c] + undec[c] -> amp[c] + ppi[c] + 4 h[c] + 4 nadh[c] + 4 fadh2[c] + 4 accoa[c] + ppcoa[c]	((Rv0468 or Rv1715) and Rv0859 and Rv0860 and Rv1323)	Rv0468 Rv0859 Rv0860 Rv1323 Rv1715		Fatty Acid Metabolism	0	0	1000	0	0	0	7.81864e-20	2.00469e-20	0	0	0	4.23424e-16	0	0
FAS130	fatty acid synthase n C130	3 h[c] + 2 nadph[c] + malcoa[c] + undec[c] -> h2o[c] + co2[c] + 2 nadp[c] + coa[c] + tridec[c]	(Rv1350 and Rv2524c and Rv1484 and Rv2947c)	Rv1350 Rv1484 Rv2524c Rv2947c		Fatty Acid Metabolism	0	0	1000	0	3.61665e-20	7.4122e-22	0	8.50279e-20	1.17549e-38	4.11418e-22	1.38693e-21	1.05445e-32	2.27503e-20	0
FAO130	Fatty acid oxidation n C130	atp[c] + 5 h2o[c] + 5 nad[c] + 6 coa[c] + 5 fad[c] + tridec[c] -> amp[c] + ppi[c] + 5 h[c] + 5 nadh[c] + 5 fadh2[c] + 5 accoa[c] + ppcoa[c]	((Rv0468 or Rv1715) and Rv0859 and Rv0860 and Rv1323)	Rv0468 Rv0859 Rv0860 Rv1323 Rv1715		Fatty Acid Metabolism	0	0	1000	0	0	8.93784e-22	3.78085e-20	6.7807e-21	2.66869e-21	0	0	-2.46519e-32	0	0
FAS150	fatty acid synthase n C150	3 h[c] + 2 nadph[c] + malcoa[c] + tridec[c] -> h2o[c] + co2[c] + 2 nadp[c] + coa[c] + ptdec[c]	(Rv1350 and Rv2524c and Rv1484 and Rv2947c)	Rv1350 Rv1484 Rv2524c Rv2947c		Fatty Acid Metabolism	0	0	1000	0	0	4.09702e-22	0	1.97017e-20	1.56873e-21	7.22062e-22	0	3.86014e-17	0	0
FAO150	Fatty acid oxidation n C150	atp[c] + 6 h2o[c] + 6 nad[c] + 7 coa[c] + 6 fad[c] + ptdec[c] -> amp[c] + ppi[c] + 6 h[c] + 6 nadh[c] + 6 fadh2[c] + 6 accoa[c] + ppcoa[c]	((Rv0468 or Rv1715) and Rv0859 and Rv0860 and Rv1323)	Rv0468 Rv0859 Rv0860 Rv1323 Rv1715		Fatty Acid Metabolism	0	0	1000	0	3.46951e-21	2.17574e-22	0	2.449e-20	1.24396e-21	8.98483e-22	0	0	1.38142e-20	1.43242e-21
FAS170	fatty acid synthase n C170	3 h[c] + 2 nadph[c] + malcoa[c] + ptdec[c] -> h2o[c] + co2[c] + 2 nadp[c] + coa[c] + hepdec[c]	(Rv1350 and Rv2524c and Rv1484 and Rv2947c)	Rv1350 Rv1484 Rv2524c Rv2947c		Fatty Acid Metabolism	0	0	1000	0	3.29958e-20	2.65987e-22	0	0	2.10332e-23	0	0	2.53687e-16	2.8427e-20	0
FAO170	Fatty acid oxidation n C170	atp[c] + 7 h2o[c] + 7 nad[c] + 8 coa[c] + 7 fad[c] + hepdec[c] -> amp[c] + ppi[c] + 7 h[c] + 7 nadh[c] + 7 fadh2[c] + 7 accoa[c] + ppcoa[c]	((Rv0468 or Rv1715) and Rv0859 and Rv0860 and Rv1323)	Rv0468 Rv0859 Rv0860 Rv1323 Rv1715		Fatty Acid Metabolism	0	0	1000	0	2.87531e-20	9.98273e-23	0	0	0	0	0	-6.16298e-33	0	3.34181e-22
FACOAL100	fatty acid CoA ligase decanoate	atp[c] + coa[c] + dca[c] <=> amp[c] + ppi[c] + decoa[c]				Fatty Acid Metabolism	1	0	1000	0	4.96876e-21	0	1.06153e-20	0	0	1.70083e-22	1.28769e-21	3.5717e-16	0	1.73667e-21
FACOAL120	fatty acid CoA ligase decenoate	atp[c] + coa[c] + ddca[c] <=> amp[c] + ppi[c] + dodcoa[c]				Fatty Acid Metabolism	1	0	1000	0	5.04445e-21	4.19929e-22	4.04339e-20	4.52605e-20	0	2.82504e-22	3.30222e-22	0	2.22388e-20	1.01796e-21
FACOAL160_2	fatty acid CoA ligase hexadecanoate 2	atp[c] + coa[c] + hdca[c] <=> amp[c] + ppi[c] + hexdcoa[c]				Fatty Acid Metabolism	1	0	1000	0	2.31084e-20	2.82221e-22	0	2.33896e-21	0	7.29976e-23	0	8.43862e-17	1.75443e-21	3.05464e-21
FACOAL180_2	fatty acid CoA ligase octadecanoate 2	atp[c] + coa[c] + ocdca[c] <=> amp[c] + ppi[c] + octdcoa[c]				Fatty Acid Metabolism	1	0	1000	0	0	0	4.06937e-20	1.60799e-21	0	0	5.34874e-21	1.2326e-32	5.85237e-20	1.18429e-21
FACOAL200_2	fatty acid CoA ligase eicosanoate	atp[c] + coa[c] + arach[c] <=> amp[c] + ppi[c] + eiscoa[c]				Fatty Acid Metabolism	1	0	1000	0	1.43222e-20	0	0	3.45199e-20	0	0	1.46161e-22	3.09417e-18	0	0
FACOAL220	fatty acid CoA ligase docosanoate	atp[c] + coa[c] + dosc[c] <=> amp[c] + ppi[c] + doscoa[c]				Fatty Acid Metabolism	1	0	1000	0	7.29644e-21	0	8.10753e-22	0	6.17086e-22	2.5792e-22	0	7.82409e-34	0	3.50618e-21
FACOAL240	fatty acid CoA ligase tetracosanoate	atp[c] + coa[c] + ttc[c] <=> amp[c] + ppi[c] + tetscoa[c]				Fatty Acid Metabolism	1	0	1000	0	0	1.10856e-21	0	0	1.3311e-21	9.10194e-22	0	1.44902e-16	2.52036e-20	1.7242e-21
FACOAL260	fatty acid CoA ligase hexacosanoate	atp[c] + coa[c] + hexc[c] <=> amp[c] + ppi[c] + hexscoa[c]				Fatty Acid Metabolism	1	0	1000	0	3.29574e-21	4.14506e-22	4.47771e-20	5.95008e-20	6.14165e-22	-2.35099e-38	1.0775e-21	5.35918e-17	2.9277e-20	0
FACOAL150	fatty acid CoA ligase pentadecanoate	atp[c] + coa[c] + ptdec[c] <=> amp[c] + ppi[c] + pentdcoa[c]				Fatty Acid Metabolism	1	0	1000	0	0	0	1.54586e-19	7.56714e-20	0	7.73058e-22	1.68708e-21	2.16464e-17	0	0
FACOAL170	fatty acid CoA ligase heptadecanoate	atp[c] + coa[c] + hepdec[c] <=> amp[c] + ppi[c] + hepdcoa[c]				Fatty Acid Metabolism	1	0	1000	0	0	5.94858e-22	0	0	1.68567e-21	0	0	-2.98519e-33	2.6939e-20	0
FACOAL263	fatty acid CoA ligase nondecanoate	atp[c] + coa[c] + nodec[c] <=> amp[c] + ppi[c] + nodcoa[c]				Fatty Acid Metabolism	1	0	1000	0	1.15067e-20	0	1.88519e-20	3.69139e-21	0	2.35099e-38	0	2.12237e-16	6.41367e-20	2.43208e-21
ADCL	4 aminobenzoate synthase	4adcho[c] -> pyr[c] + h[c] + 4abz[c]	Rv0812	Rv0812		Folate Metabolism	0	0	1000	0	0	0	0	0	9.45223e-22	1.47285e-21	0	2.28395e-16	0	1.90773e-21
ADCS	4 amino 4 deoxychorismate synthase	gln-L[c] + chor[c] -> glu-L[c] + 4adcho[c]	(Rv0013 and Rv1005c)	Rv0013 Rv1005c		Folate Metabolism	0	0	1000	0	0	2.03564e-22	0	3.08921e-20	7.22926e-22	9.28691e-22	0	-6.16298e-33	0	3.91059e-21
DHFR	dihydrofolate reductase	h[c] + nadph[c] + dhf[c] <=> nadp[c] + thf[c]	Rv2763c	Rv2763c		Folate Metabolism	1	-1000	1000	0	8.95459e-06	8.01567e-06	1.57726e-05	1.57726e-05	7.31136e-06	7.31136e-06	2.50532e-05	2.50532e-05	3.35791e-05	3.35791e-05
DHFS	dihydrofolate synthase	glu-L[c] + atp[c] + dhpt[c] -> h[c] + pi[c] + adp[c] + dhf[c]	Rv2447c	Rv2447c		Folate Metabolism	0	0	1000	0	1.06299e-21	1.19158e-22	0	0	1.0708e-21	1.35695e-21	5.37961e-22	5.42422e-16	-3.76158e-37	0
DHNPA	dihydroneopterin aldolase	dhnpt[c] -> h[c] + gcald[c] + 2ahhmp[c]	Rv3607c	Rv3607c		Folate Metabolism	0	0	1000	0	1.79144e-20	2.47253e-22	0	0	1.82482e-22	5.78485e-24	1.08547e-23	4.8478e-17	0	0
DHNPA2	dihydroneopterin aldolase	dhnpt[c] -> gcald[c] + 6hmhpt[c]	Rv3607c	Rv3607c		Folate Metabolism	0	0	1000	0	0	1.65465e-22	3.00927e-36	7.52184e-20	7.88576e-22	1.02487e-21	5.87299e-22	5.28144e-17	3.11462e-21	3.655e-22
DHPS2	dihydropteroate synthase	4abz[c] + 6hmhptpp[c] -> ppi[c] + dhpt[c]	(Rv1207 or Rv3608c)	Rv1207 Rv3608c		Folate Metabolism	0	0	1000	0	0	2.06075e-22	1.10959e-21	5.52026e-20	4.72388e-22	1.55373e-21	0	2.94348e-16	5.52584e-22	2.1782e-21
DNMPPA	Dihydroneopterin monophosphate dephosphorylase	h2o[c] + dhpmp[c] -> pi[c] + dhnpt[c]				Folate Metabolism	0	0	1000	0	0	2.54386e-22	1.16995e-20	4.22457e-21	7.5091e-22	1.23129e-21	3.84955e-21	1.04209e-16	0	0
DNTPPA	Dihydroneopterin triphosphate pyrophosphatase	h2o[c] + ahdt[c] -> ppi[c] + h[c] + dhpmp[c]				Folate Metabolism	0	0	1000	0	0	0	3.6696e-21	1.19899e-20	0	7.79217e-22	3.22218e-21	1.00871e-16	3.37346e-21	0
FOLD3	dihydropteroate synthase	4abz[c] + 2ahhmd[c] -> ppi[c] + dhpt[c]	(Rv1207 or Rv3608c)	Rv1207 Rv3608c		Folate Metabolism	0	0	1000	0	1.66673e-20	7.39469e-23	0	0	7.45491e-23	-1.17549e-38	0	1.82829e-16	0	0
FTHFD	formyltetrahydrofolate deformylase	h2o[c] + 10fthf[c] -> h[c] + for[c] + thf[c]	Rv2964	Rv2964		Folate Metabolism	0	0	1000	0	1.53983e-21	1.22805e-22	3.70935e-20	1.33536e-20	1.01401e-21	4.96591e-22	0	0	2.92881e-20	3.10549e-22
GLYCL	Glycine Cleavage System	nad[c] + thf[c] + gly[c] -> nh4[c] + co2[c] + nadh[c] + mlthf[c]	(Rv1826 or Rv0811c)	Rv0811c Rv1826		Folate Metabolism	0	0	1000	0	1.46809e-20	5.98914e-23	7.98183e-12	2.52626e-11	1.62445e-21	4.02309e-22	0.0535853	0.0632118	0.066121	0.068534
GTPCI	GTP cyclohydrolase I	h2o[c] + gtp[c] -> h[c] + for[c] + ahdt[c]	Rv3609c	Rv3609c		Folate Metabolism	0	0	1000	0	5.08285e-21	1.33095e-21	0	1.49191e-20	1.25049e-21	0	3.21244e-21	2.20329e-16	0	5.04832e-22
HPPK	2 amino 4 hydroxy 6 hydroxymethyldihydropteridine diphosphokinase	atp[c] + 2ahhmp[c] -> amp[c] + h[c] + 2ahhmd[c]	Rv3606c	Rv3606c		Folate Metabolism	0	0	1000	0	1.31576e-21	0	0	0	0	0	0	9.89308e-17	0	0
HPPK2	6 hydroxymethyl dihydropterin pyrophosphokinase	atp[c] + 6hmhpt[c] -> amp[c] + h[c] + 6hmhptpp[c]				Folate Metabolism	0	0	1000	0	0	1.21625e-22	3.00927e-36	8.0008e-20	2.4153e-22	1.72448e-21	0	1.54193e-16	0	0
MTHFC	methenyltetrahydrofolate cyclohydrolase	h2o[c] + methf[c] <=> h[c] + 10fthf[c]	Rv3356c	Rv3356c		Folate Metabolism	1	-1000	1000	0	0.00148645	0.00133059	0.00261822	0.00261822	0.00121368	0.00121368	0.147053	0.172724	0.181897	0.188332
MTHFD	methylenetetrahydrofolate dehydrogenase NADP	nadp[c] + mlthf[c] <=> nadph[c] + methf[c]	Rv3356c	Rv3356c		Folate Metabolism	1	-1000	1000	0	0.0157254	0.00144535	0.0185212	0.0186488	0.0139954	0.0139955	0.0832532	0.0871901	0.102481	0.0832305
MTHFR2	5 10 methylenetetrahydrofolate reductase NADH	2 h[c] + nadh[c] + mlthf[c] -> nad[c] + 5mthf[c]				Folate Metabolism	0	0	1000	0	0.000290712	0.00026023	0.000512057	0.000512057	0.000237364	0.000237364	0.000813354	0.000813354	0.00109015	0.00109015
THFGLUS	TetrahydrofolateL glutamate gamma ligase ADP forming	glu-L[c] + atp[c] + thf[c] <=> h[c] + pi[c] + adp[c] + thfglu[c]	Rv2447c	Rv2447c		Folate Metabolism	1	-1000	1000	0	8.24832e-19	-6.18037e-20	1.03974e-18	8.28501e-19	-8.75096e-19	-4.07777e-19	-6.5285e-18	-3.90862e-16	-7.12258e-18	1.47677e-17
ABTA	4 aminobutyrate transaminase	akg[c] + 4abut[c] -> glu-L[c] + sucsal[c]	(Rv2589 or Rv3290c)	Rv2589 Rv3290c		Glutamate Metabolism	0	0	1000	0	9.99895e-21	0.0255142	2.06374e-21	0	1.89042e-22	6.28325e-22	0.0251035	0.0403818	0.0324364	0.0860437
AGMT	agmatinase	h2o[c] + agm[c] -> ptrc[c] + urea[c]				Glutamate Metabolism	0	0	1000	0	8.06642e-21	0	4.11043e-20	3.04051e-21	0	3.8473e-23	2.56461e-21	3.99535e-17	0	9.02634e-22
ARGDC	arginine decarboxylase	arg-L[c] + h[c] -> co2[c] + agm[c]	Rv2531c	Rv2531c		Glutamate Metabolism	0	0	1000	0	1.79696e-20	0	6.65658e-20	0	0	0	2.62063e-21	7.22271e-17	7.37375e-21	0
ASPTA	aspartate transaminase	akg[c] + asp-L[c] <=> glu-L[c] + oaa[c]	(Rv3565 or Rv0337c)	Rv0337c Rv3565		Glutamate Metabolism	1	-1000	1000	0	-0.00342742	-0.00306805	-0.00669266	-0.0459588	-0.00279847	-0.00279847	-0.00958926	-0.00958926	-0.0128526	-0.0128526
GF6PTAr	Glutamine fructose 6 phosphate transaminase	gln-L[c] + f6p[c] <=> glu-L[c] + gam6p[c]	Rv3436c	Rv3436c		Glutamate Metabolism	1	-1000	1000	0	0.000777213	0.00069572	0.00136898	0.00136898	0.000634589	0.000634589	0.00217449	0.00217449	0.00291449	0.00291449
GLNS	glutamine synthetase	glu-L[c] + atp[c] + nh4[c] -> h[c] + gln-L[c] + pi[c] + adp[c]	(Rv1878 and Rv2220 and Rv2222c and Rv2860c)	Rv1878 Rv2220 Rv2222c Rv2860c		Glutamate Metabolism	0	0	1000	0	0.00499004	0.00446682	0.00878942	0.00878942	0.00407433	0.00407433	0.0139611	0.0139611	0.0187123	0.0187123
GLUCYS	gamma glutamylcysteine synthetase	glu-L[c] + atp[c] + cys-L[c] -> h[c] + pi[c] + adp[c] + glucys[c]	Rv3704c	Rv3704c		Glutamate Metabolism	0	0	1000	0	2.21647e-20	-2.35099e-38	0	0	0	0	0	-6.81779e-32	5.91146e-21	1.72488e-21
GLUDC	Glutamate Decarboxylase	glu-L[c] + h[c] -> co2[c] + 4abut[c]	Rv3432c	Rv3432c		Glutamate Metabolism	0	0	1000	0	2.92222e-20	0.0255142	2.80987e-21	0	0	5.78754e-22	0.0251035	0.0403818	0.0324364	0.0860437
GLUDx	glutamate dehydrogenase NAD	glu-L[c] + h2o[c] + nad[c] <=> akg[c] + h[c] + nh4[c] + nadh[c]	Rv2476c	Rv2476c		Glutamate Metabolism	1	-1000	1000	0	-0.0879278	-0.0797568	-0.0165389	-0.0235373	-0.0077364	-0.0077364	-0.108991	-0.117549	-0.194331	-0.196477
GLUR	glutamate racemase	glu-D[c] <=> glu-L[c]	Rv1338	Rv1338		Glutamate Metabolism	1	-1000	1000	0	-0.000102168	-9.1455e-05	-0.000179957	-0.000179957	-8.34191e-05	-8.34191e-05	-0.000285845	-0.000285845	-0.000383121	-0.000383121
GLUSy	glutamate synthase NADPH	akg[c] + h[c] + gln-L[c] + nadph[c] -> 2 glu-L[c] + nadp[c]	(Rv3858c and Rv3859c)	Rv3858c Rv3859c		Glutamate Metabolism	0	0	1000	0	4.37028e-21	0	1.44648e-20	1.7193e-20	7.16238e-22	1.92585e-22	8.34956e-22	6.72481e-17	7.52316e-37	0
GTHOr	glutathione oxidoreductase	h[c] + nadph[c] + gthox[c] <=> nadp[c] + 2 gthrd[c]	Rv2855	Rv2855		Glutamate Metabolism	1	-1000	1000	0	-3.99699e-09	-1.79661e-07	2.66116e-08	-2.86299e-08	1.12687e-07	-1.13376e-07	1.38302e-07	1.48626e-07	1.62476e-08	1.88218e-07
NADS2	NAD synthase glutamine hydrolysing	atp[c] + h2o[c] + gln-L[c] + dnad[c] -> glu-L[c] + amp[c] + ppi[c] + h[c] + nad[c]	Rv2438c	Rv2438c		Glutamate Metabolism	0	0	1000	0	1.69532e-19	3.72119e-21	4.35234e-19	4.41312e-20	3.615e-19	4.02597e-20	5.02282e-17	-3.29816e-33	3.14843e-20	1.63731e-19
OPAH	5 Oxoproline amidohydrolase ATP hydrolysing	atp[c] + 2 h2o[c] + 5oxpro[c] <=> glu-L[c] + h[c] + pi[c] + adp[c]	Rv0266c	Rv0266c		Glutamate Metabolism	1	-1000	1000	0	1.84616e-19	1.66425e-22	5.31216e-20	-3.55844e-19	-5.11519e-21	-1.09214e-21	1.11202e-20	-7.65706e-16	1.09314e-19	-1.45545e-20
P5CD	1 pyrroline 5 carboxylate dehydrogenase	2 h2o[c] + nad[c] + 1pyr5c[c] -> glu-L[c] + h[c] + nadh[c]	(Rv1187 or Rv1187 or Rv1187 or Rv1187)	Rv1187		Glutamate Metabolism	0	0	1000	0	0	1.32276e-21	1.00082e-20	1.5803e-20	1.98662e-22	0	7.6762e-22	1.05624e-16	0	1.31202e-21
SSALx	succinate semialdehyde dehydrogenase NAD	h2o[c] + nad[c] + sucsal[c] -> 2 h[c] + succ[c] + nadh[c]	(Rv0234c and Rv1731)	Rv0234c Rv1731		Glutamate Metabolism	0	0	1000	0	2.41752e-21	0.0374912	1.07637e-20	0	3.57072e-22	2.938e-23	0.0279284	0.0597449	0.0371218	0.14
SSALy	succinate semialdehyde dehydrogenase NADP	h2o[c] + nadp[c] + sucsal[c] -> 2 h[c] + succ[c] + nadph[c]	(Rv0234c or Rv1731 or (Rv0234c and Rv1731))	Rv0234c Rv1731		Glutamate Metabolism	0	0	1000	0	2.18075e-20	0.0390516	2.87322e-20	0	0	0	0.0473825	0.0614011	0.0601874	0.11813
HOAS	2-Hydroxy-3-Oxoadipate synthase	akg[c] + 3 h[c] + glx[c] -> co2[c] + hoa[c]	Rv1248c	Rv1248c		Glutamate Metabolism	0	0	1000	0	2.47085e-22	0	2.47643e-20	0	7.58939e-22	1.0438e-21	0	0	0	3.38921e-22
SR1	Nonenzymatic spontaneous decarboxylation	hoa[c] -> co2[c] + hla[c]				Glutamate Metabolism	0	0	1000	0	0	2.04484e-22	0	3.74435e-20	1.39652e-22	5.14279e-39	1.30297e-22	0	4.90642e-21	0
ASAD	aspartate semialdehyde dehydrogenase	pi[c] + nadp[c] + aspsa[c] <=> h[c] + nadph[c] + 4pasp[c]	Rv3708c	Rv3708c		Glycine Serine and Threonine Metabolism	1	-1000	1000	0	-0.000633832	-0.000567373	-0.00111643	-0.00111643	-0.000517519	-0.000517519	-0.00177334	-0.00177334	-0.00237682	-0.00237682
ASPK	aspartate kinase	atp[c] + asp-L[c] <=> adp[c] + 4pasp[c]	Rv3709c	Rv3709c		Glycine Serine and Threonine Metabolism	1	-1000	1000	0	0.000633832	0.000567373	0.00111643	0.00111643	0.000517519	0.000517519	0.00177334	0.00177334	0.00237682	0.00237682
GCC2	glycine cleavage system lipoamide irreversible	thf[c] + alpam[c] -> nh4[c] + dhlam[c] + mlthf[c]	Rv2211c	Rv2211c		Glycine Serine and Threonine Metabolism	0	0	1000	0	0	2.86956e-22	0	6.65066e-20	9.33072e-23	4.40066e-22	6.63111e-22	1.13599e-17	0	0
GCCa	glycine cleavage complex	h[c] + gly[c] + lpro[c] -> co2[c] + alpro[c]	Rv1832	Rv1832		Glycine Serine and Threonine Metabolism	0	0	1000	0	0	3.88865e-22	8.3081e-13	8.05871e-21	1.1069e-21	0	0.0178619	0.0210707	0.0220403	0.0228451
GCCb	glycine cleavage complex	thf[c] + alpro[c] -> nh4[c] + mlthf[c] + dhlpro[c]	Rv2211c	Rv2211c		Glycine Serine and Threonine Metabolism	0	0	1000	0	0	0	8.3081e-13	2.72445e-20	0	0	0.0178619	0.0210707	0.0220403	0.0228451
GHMT2	glycine hydroxymethyltransferase	thf[c] + ser-L[c] -> h2o[c] + mlthf[c] + gly[c]	(Rv1093 or Rv0070c)	Rv0070c Rv1093		Glycine Serine and Threonine Metabolism	0	0	1000	0	0.00178612	0.00159884	0.00314605	0.00314605	0.00145835	0.00145835	0.0764444	0.0892798	0.0948592	0.0980769
GLYCK	glycerate kinase	atp[c] + glyc-R[c] -> h[c] + adp[c] + 3pg[c]	Rv2205c	Rv2205c		Glycine Serine and Threonine Metabolism	0	0	1000	0	1.04986e-20	1.53862e-22	1.30327e-20	0	5.12486e-22	1.15956e-22	0	2.84972e-17	0	9.92394e-22
HSDx	homoserine dehydrogenase NADH	nad[c] + hom-L[c] <=> h[c] + nadh[c] + aspsa[c]	Rv1294	Rv1294		Glycine Serine and Threonine Metabolism	1	-1000	1000	0	-0.015193	-0.000969723	-0.0175834	-0.017711	-0.0135608	-0.0135606	-0.010317	-0.00141819	-0.0123233	0.0101443
HSDy	homoserine dehydrogenase NADPH	nadp[c] + hom-L[c] <=> h[c] + nadph[c] + aspsa[c]	Rv1294	Rv1294		Glycine Serine and Threonine Metabolism	1	-1000	1000	0	0.0147714	0.000592307	0.0168407	0.0169684	0.0132166	0.0132164	0.00913735	0.000238566	0.0107423	-0.0117254
HSK	homoserine kinase	atp[c] + hom-L[c] -> h[c] + adp[c] + phom[c]	Rv1296	Rv1296		Glycine Serine and Threonine Metabolism	0	0	1000	0	0	5.57142e-22	5.44174e-21	0	7.71326e-22	0	0	3.41e-16	3.73468e-20	8.23484e-22
PGCD	phosphoglycerate dehydrogenase	nad[c] + 3pg[c] -> h[c] + nadh[c] + 3php[c]	(Rv0728c or Rv2996c)	Rv0728c Rv2996c		Glycine Serine and Threonine Metabolism	0	0	1000	0	0.24856	0.225644	0.0038761	0.0038761	0.00179676	0.00179676	0.212936	0.225772	0.437747	0.440965
PSERT	phosphoserine transaminase	glu-L[c] + 3php[c] -> akg[c] + pser-L[c]	Rv0884c	Rv0884c		Glycine Serine and Threonine Metabolism	0	0	1000	0	0.24856	0.225644	0.0038761	0.0038761	0.00179676	0.00179676	0.212936	0.225772	0.437747	0.440965
PSP_L	phosphoserine phosphatase L serine	h2o[c] + pser-L[c] -> pi[c] + ser-L[c]	(Rv0505c or Rv3042c)	Rv0505c Rv3042c		Glycine Serine and Threonine Metabolism	0	0	1000	0	0.00253669	0.00227071	0.0038761	0.0038761	0.00179676	0.00179676	0.0785443	0.0913798	0.0976738	0.100892
SERD_D	D serine deaminase	ser-D[c] -> pyr[c] + nh4[c]	Rv0069c	Rv0069c		Glycine Serine and Threonine Metabolism	0	0	1000	0	0	2.38057e-22	0	2.17508e-20	0	0	3.83047e-23	3.47241e-17	0	0
THRS	threonine synthase	h2o[c] + phom[c] -> pi[c] + thr-L[c]	Rv1295	Rv1295		Glycine Serine and Threonine Metabolism	0	0	1000	0	1.40174e-20	0	3.51347e-20	2.0629e-20	2.95471e-22	1.06064e-22	0	3.53848e-16	1.20797e-20	0
ACS	acetyl CoA synthetase	atp[c] + coa[c] + ac[c] -> amp[c] + ppi[c] + accoa[c]	Rv3667	Rv3667		Glycolysis	0	0	1000	0	0	8.30424e-22	0	2.37221e-20	0	1.3025e-21	2.48772e-21	6.47512e-18	0	1.10698e-21
ALDD2x	aldehyde dehydrogenase acetaldehyde NAD	h2o[c] + nad[c] + acald[c] -> 2 h[c] + nadh[c] + ac[c]	((Rv0768 and Rv3293) or Rv0147 or Rv0458)	Rv0147 Rv0458 Rv0768 Rv3293		Glycolysis	0	0	1000	0	-7.52316e-37	8.23706e-22	1.13519e-20	0	0	4.02366e-22	0	0	0	1.63604e-21
ENO	enolase	2pg[c] <=> h2o[c] + pep[c]	Rv1023	Rv1023		Glycolysis	1	-1000	1000	0	-0.247158	-0.22334	-0.00901964	-0.00901964	0.00118345	0.00118345	-0.22699	-0.239826	-0.48032	-0.483538
ENTCS	enterochelin synthase	3 23dhba[c] + 3 seramp[c] -> 6 amp[c] + 9 h[c] + enter[c]	Rv3214	Rv3214		Glycolysis	0	0	1000	0	2.30774e-20	3.2481e-23	2.83055e-20	0	0	0	3.75131e-22	3.73545e-17	1.08894e-20	1.25101e-21
FBA	fructose bisphosphate aldolase	fdp[c] <=> dhap[c] + g3p[c]	Rv0363c	Rv0363c		Glycolysis	1	-1000	1000	0	-0.00363325	-0.0032523	-0.00639959	-0.00639959	-0.00296653	-0.00296653	-0.0101651	-0.0101651	-0.033957	-0.033957
FBP	fructose bisphosphatase	h2o[c] + fdp[c] -> pi[c] + f6p[c]	(Rv1099c or Rv2131c)	Rv1099c Rv2131c		Glycolysis	0	0	1000	0	0.00363325	0.0032523	0.00639959	0.00639959	0.00296653	0.00296653	0.0101651	0.0101651	0.033957	0.033957
GAPD	glyceraldehyde 3 phosphate dehydrogenase	pi[c] + nad[c] + g3p[c] <=> h[c] + nadh[c] + 13dpg[c]	Rv1436	Rv1436		Glycolysis	1	-1000	1000	0	0.00140252	0.00230399	-0.00514354	-0.00514354	0.00298022	0.00298022	-0.0140541	-0.0140541	-0.0425725	-0.0425725
HEX1	hexokinase D glucoseATP	atp[c] + glc-D[c] -> h[c] + adp[c] + g6p[c]	Rv0650	Rv0650		Glycolysis	0	0	1000	0	0	7.88912e-23	1.66268e-20	0	0	0	1.8183e-21	0	2.49641e-20	1.7447e-21
LDH_L	L lactate dehydrogenase	nad[c] + lac-L[c] <=> pyr[c] + h[c] + nadh[c]	Rv0694	Rv0694		Glycolysis	1	-1000	1000	0	-0.110739	-0.108832	-0.0824772	-0.0824866	-0.0579131	-0.057913	-0.218651	-0.220845	-0.405145	-0.404196
PDH	pyruvate dehydrogenase	pyr[c] + nad[c] + coa[c] -> co2[c] + nadh[c] + accoa[c]	(Rv2241 and (Rv0462 or Rv0843) and Rv2215)	Rv0462 Rv0843 Rv2215 Rv2241		Glycolysis	0	0	1000	0	0.0678273	0.0390939	0.113259	0.0968761	1.859e-22	0	0.128321	0.0959303	0.239028	0.171653
PDHa	pyruvate dehydrogenase lipoamide	pyr[c] + h[c] + lpam[c] -> co2[c] + adhlam[c]	((Rv0462 or Rv0843) or (Rv2496c and Rv2497c))	Rv0462 Rv0843 Rv2496c Rv2497c		Glycolysis	0	0	1000	0	0.0226091	0.0130312	0.0377529	0.032292	4.16068e-22	0	0.0427733	0.0319764	0.079676	0.0572175
PDHbr	pyruvate dehydrogenase dihydrolipoamide reversible	coa[c] + adhlam[c] <=> accoa[c] + dhlam[c]	Rv2495c	Rv2495c		Glycolysis	1	-1000	1000	0	0.0226091	0.0130312	0.0377529	0.032292	3.33056e-22	-1.05137e-21	0.0427733	0.0319764	0.079676	0.0572175
PFK	phosphofructokinase	atp[c] + f6p[c] -> h[c] + adp[c] + fdp[c]	(Rv2029c and Rv3010c)	Rv2029c Rv3010c		Glycolysis	0	0	1000	0	0	0	3.05373e-20	1.45099e-20	0	3.58585e-22	0	6.13574e-18	0	1.51735e-21
PGI	glucose 6 phosphate isomerase	g6p[c] <=> f6p[c]	Rv0946c	Rv0946c		Glycolysis	1	-1000	1000	0	-0.000822028	-0.000735835	-0.00144791	-0.00144791	-0.00067118	-0.00067118	-0.00229987	-0.00229987	-0.0640801	-0.0640801
PGK	phosphoglycerate kinase	atp[c] + 3pg[c] <=> adp[c] + 13dpg[c]	Rv1437	Rv1437		Glycolysis	1	-1000	1000	0	-0.00140252	-0.00230399	0.00514354	0.00514354	-0.00298022	-0.00298022	0.0140541	0.0140541	0.0425725	0.0425725
PGM	phosphoglycerate mutase	2pg[c] <=> 3pg[c]	(Rv0489 or Rv2419c or Rv2135c)	Rv0489 Rv2135c Rv2419c		Glycolysis	1	-1000	1000	0	0.247158	0.22334	0.00901964	0.00901964	-0.00118345	-0.00118345	0.22699	0.239826	0.48032	0.483538
PGMT	phosphoglucomutase	g1p[c] <=> g6p[c]	(Rv3068c or Rv3400)	Rv3068c Rv3400		Glycolysis	1	-1000	1000	0	-0.0002898	-0.000259413	-0.000510451	-0.000510451	-0.000236619	-0.000236619	-0.000810803	-0.000810803	-0.00108673	-0.00108673
PPGKr	Polyphosphate glucokinase reversible	pi[c] + glc-D[c] <=> h2o[c] + g6p[c]	Rv2702	Rv2702		Glycolysis	1	-1000	1000	0	-0.000399929	-0.000357995	-0.000704432	-0.000704432	-0.000326539	-0.000326539	-0.00111892	-0.00111892	-0.00149971	-0.00149971
PYK	pyruvate kinase	h[c] + adp[c] + pep[c] -> pyr[c] + atp[c]	Rv1617	Rv1617		Glycolysis	0	0	1000	0	0	7.46037e-22	0	0.0429399	0	0.101266	0	5.58536e-18	1.7474e-20	1.81315e-21
PYRDC	pyruvate decarboxylase	pyr[c] + h[c] -> co2[c] + acald[c]	Rv0162c	Rv0162c		Glycolysis	0	0	1000	0	0.0339136	0.0195469	0.0566293	0.048438	0	2.7687e-22	0.0641599	0.0479645	0.119514	0.0858266
TPI	triose phosphate isomerase	dhap[c] <=> g3p[c]	Rv1438	Rv1438		Glycolysis	1	-1000	1000	0	0.00607125	0.00648319	0.00307992	0.00307992	0.0067922	0.0067922	-0.000991876	-0.000991876	-0.0250651	-0.0250651
GLXO1	glyoxylate oxidase	h2o[c] + nad[c] + glx[c] -> 2 h[c] + nadh[c] + oxa[c]				Glyoxylate Metabolism	0	0	1000	0	0	1.3774e-22	2.34163e-19	1.81317e-19	0	0	3.5493e-22	2.80506e-16	7.61809e-21	0
GLYCTO1	Glycolate oxidase	o2[c] + glyclt[c] -> h2o2[c] + glx[c]	Rv1257c	Rv1257c		Glyoxylate Metabolism	0	0	1000	0	4.04914e-21	1.08258e-22	0	2.37173e-20	4.68053e-23	0	0	1.63846e-16	7.21241e-21	1.23307e-21
GLYCTO2	Glycolate oxidase	q8[c] + glyclt[c] -> q8h2[c] + glx[c]	Rv1257c	Rv1257c		Glyoxylate Metabolism	0	0	1000	0	0	0	3.7808e-20	0	0	5.09986e-22	0	6.50399e-13	2.4266e-21	1.22082e-22
GLYCTO3	Glycolate oxidase	mqn8[c] + glyclt[c] -> mql8[c] + glx[c]	Rv1257c	Rv1257c		Glyoxylate Metabolism	0	0	1000	0	0	2.68259e-22	5.739e-20	0	1.54793e-21	2.23327e-22	0	3.79393e-29	0	0
GLYCTO4	Glycolate oxidase	2dmmq8[c] + glyclt[c] -> 2dmmql8[c] + glx[c]	Rv1257c	Rv1257c		Glyoxylate Metabolism	0	0	1000	0	1.35006e-20	0	1.30079e-20	3.98769e-20	0	0	2.01418e-21	1.71359e-16	0	1.63204e-21
ICL	Isocitrate lyase	icit[c] -> succ[c] + glx[c]				Glyoxylate Metabolism					0.0726238		1.12902e-20		7.88567e-22		0.0586706		0.164039
OXACOAL	oxalate coa ligase	atp[c] + coa[c] + oxa[c] <=> amp[c] + ppi[c] + oxalcoa[c]				Glyoxylate Metabolism	1	-1000	1000	0	-2.20778e-20	2.38113e-22	1.7264e-19	1.82658e-19	-3.93615e-22	-1.4736e-21	1.19525e-21	3.70235e-16	1.85885e-20	3.43855e-21
OXCDC	Oxalyl CoA decarboxylase	h[c] + oxalcoa[c] -> co2[c] + forcoa[c]	Rv0118c	Rv0118c		Glyoxylate Metabolism	0	0	1000	0	0	0	2.05764e-19	1.45212e-19	0	0	1.98551e-21	4.3019e-16	0	0
PGLYCP	Phosphoglycolate phosphatase	h2o[c] + 2pglyc[c] -> pi[c] + glyclt[c]	Rv2233	Rv2233		Glyoxylate Metabolism	0	0	1000	0	1.09393e-20	0	0	1.99962e-20	3.16097e-22	0	0	-1.15556e-33	8.57086e-22	0
ATPPRT	ATP phosphoribosyltransferase	atp[c] + prpp[c] -> ppi[c] + prbatp[c]	Rv2121c	Rv2121c		Histidine Metabolism	0	0	1000	0	9.95643e-05	8.91247e-05	0.000175372	0.000175372	8.12936e-05	8.12936e-05	0.000278561	0.000278561	0.000373359	0.000373359
HISTD	histidinol dehydrogenase	h2o[c] + 2 nad[c] + histd[c] -> 3 h[c] + 2 nadh[c] + his-L[c]	Rv1599	Rv1599		Histidine Metabolism	0	0	1000	0	9.95643e-05	8.91247e-05	0.000175372	0.000175372	8.12936e-05	8.12936e-05	0.000278561	0.000278561	0.000373359	0.000373359
HISTP	histidinol phosphatase	h2o[c] + hisp[c] -> pi[c] + histd[c]				Histidine Metabolism	0	0	1000	0	9.95643e-05	8.91247e-05	0.000175372	0.000175372	8.12936e-05	8.12936e-05	0.000278561	0.000278561	0.000373359	0.000373359
HSTPT	histidinol phosphate transaminase	glu-L[c] + imacp[c] -> akg[c] + hisp[c]	(Rv1600 or Rv2231c or Rv3772)	Rv1600 Rv2231c Rv3772		Histidine Metabolism	0	0	1000	0	9.95643e-05	8.91247e-05	0.000175372	0.000175372	8.12936e-05	8.12936e-05	0.000278561	0.000278561	0.000373359	0.000373359
IG3PS	Imidazole glycerol 3 phosphate synthase	gln-L[c] + prlp[c] -> glu-L[c] + h[c] + aicar[c] + eig3p[c]	Rv1605	Rv1605		Histidine Metabolism	0	0	1000	0	9.95643e-05	8.91247e-05	0.000175372	0.000175372	8.12936e-05	8.12936e-05	0.000278561	0.000278561	0.000373359	0.000373359
IGPDH	imidazoleglycerol phosphate dehydratase	eig3p[c] -> h2o[c] + imacp[c]	Rv1601	Rv1601		Histidine Metabolism	0	0	1000	0	9.95643e-05	8.91247e-05	0.000175372	0.000175372	8.12936e-05	8.12936e-05	0.000278561	0.000278561	0.000373359	0.000373359
PRAIi	phosphoribosylanthranilate isomerase irreversible	pran[c] -> 2cpr5p[c]	Rv1603	Rv1603		Histidine Metabolism	0	0	1000	0	4.93299e-05	4.41575e-05	8.68894e-05	8.68894e-05	4.02775e-05	4.02775e-05	0.000138015	0.000138015	0.000184984	0.000184984
PRAMPC	phosphoribosyl AMP cyclohydrolase	h2o[c] + prbamp[c] -> prfp[c]	Rv1606	Rv1606		Histidine Metabolism	0	0	1000	0	9.95643e-05	8.91247e-05	0.000175372	0.000175372	8.12936e-05	8.12936e-05	0.000278561	0.000278561	0.000373359	0.000373359
PRATPP	phosphoribosyl ATP pyrophosphatase	h2o[c] + prbatp[c] -> ppi[c] + h[c] + prbamp[c]	Rv2122c	Rv2122c		Histidine Metabolism	0	0	1000	0	9.95643e-05	8.91247e-05	0.000175372	0.000175372	8.12936e-05	8.12936e-05	0.000278561	0.000278561	0.000373359	0.000373359
PRMICIi	1 5 phosphoribosyl 5 5 phosphoribosylamino methylideneamino imidazole 4 carboxamide isomerase irreversible	prfp[c] -> prlp[c]	Rv1603	Rv1603		Histidine Metabolism	0	0	1000	0	9.95643e-05	8.91247e-05	0.000175372	0.000175372	8.12936e-05	8.12936e-05	0.000278561	0.000278561	0.000373359	0.000373359
MANT1	Mannosyltransferase	decdman1p-tb[c] + PIM4[c] -> decd-tb[c] + LM[c]	(Rv1166 and Rv1635c and Rv2174 and Rv2181)	Rv1166 Rv1635c Rv2174 Rv2181		LM/LAM Biosynthesis	0	0	1000	0	1.25293e-20	7.17703e-22	1.15883e-20	3.22445e-20	1.97008e-21	0	0	-6.01853e-34	2.60532e-20	2.30759e-21
ARABT	Arabinosyltransferase C	decda-tb[c] + LM[c] -> decd-tb[c] + LAM[c]	(Rv1635c and Rv2181 and Rv3793)	Rv1635c Rv2181 Rv3793		LM/LAM Biosynthesis	0	0	1000	0	3.84137e-20	0	1.00761e-19	3.02757e-21	1.45564e-21	2.3544e-22	0	4.18025e-17	2.28846e-20	2.45182e-21
MANT2	Mannosyltranseferase	decdman1p-tb[c] + LAM[c] -> decd-tb[c] + ManLAM[c]	Rv1635c	Rv1635c		LM/LAM Biosynthesis	0	0	1000	0	3.37595e-21	0	2.92193e-20	0	3.33489e-22	5.1156e-22	6.84314e-22	0	0	0
DAPDC	diaminopimelate decarboxylase	h[c] + 26dap-M[c] -> co2[c] + lys-L[c]	Rv1293	Rv1293		Lysine Metabolism	0	0	1000	0	0.000207394	0.000185648	0.000365303	0.000365303	0.000169336	0.000169336	0.000580249	0.000580249	0.000777715	0.000777715
DAPE	diaminopimelate epimerase	26dap-LL[c] <=> 26dap-M[c]	Rv2726c	Rv2726c		Lysine Metabolism	1	-1000	1000	0	0.000212206	0.000189956	0.000373779	0.000373779	0.000173265	0.000173265	0.000593712	0.000593712	0.000795759	0.000795759
DHDPRy	dihydrodipicolinate reductase NADPH	h[c] + nadph[c] + 23dhdp[c] -> nadp[c] + thdp[c]	Rv2773c	Rv2773c		Lysine Metabolism	0	0	1000	0	0.000212206	0.000189956	0.000373779	0.000373779	0.000173265	0.000173265	0.000593712	0.000593712	0.000795759	0.000795759
DHDPS	dihydrodipicolinate synthase	pyr[c] + aspsa[c] -> h[c] + 2 h2o[c] + 23dhdp[c]	Rv2753c	Rv2753c		Lysine Metabolism	0	0	1000	0	0.000212206	0.000189956	0.000373779	0.000373779	0.000173265	0.000173265	0.000593712	0.000593712	0.000795759	0.000795759
SDPDS	succinyl diaminopimelate desuccinylase	h2o[c] + sl26da[c] -> succ[c] + 26dap-LL[c]	Rv1202	Rv1202		Lysine Metabolism	0	0	1000	0	0.000212206	0.000189956	0.000373779	0.000373779	0.000173265	0.000173265	0.000593712	0.000593712	0.000795759	0.000795759
SDPTA	succinyldiaminopimelate transaminase	akg[c] + sl26da[c] <=> glu-L[c] + sl2a6o[c]	(Rv0858c or Rv1178)	Rv0858c Rv1178		Lysine Metabolism	1	-1000	1000	0	-0.000212206	-0.000189956	-0.000373779	-0.000373779	-0.000173265	-0.000173265	-0.000593712	-0.000593712	-0.000795759	-0.000795759
THDPS	tetrahydrodipicolinate succinylase	h2o[c] + succoa[c] + thdp[c] -> coa[c] + sl2a6o[c]	Rv1201c	Rv1201c		Lysine Metabolism	0	0	1000	0	0.000212206	0.000189956	0.000373779	0.000373779	0.000173265	0.000173265	0.000593712	0.000593712	0.000795759	0.000795759
AACPS11	acyl acyl carrier protein synthetase	atp[c] + ACP[c] + 4hbz[c] -> amp[c] + ppi[c] + 4hbzACP[c]				Membrane Metabolism	0	0	1000	0	1.93652e-05	1.73347e-05	3.41098e-05	3.41098e-05	1.58116e-05	1.58116e-05	5.41802e-05	5.41802e-05	7.26183e-05	7.26183e-05
ALAALAD	D alanine D alanine dipeptidase	h2o[c] + alaala[c] -> 2 ala-D[c]	Rv3330	Rv3330		Membrane Metabolism	0	0	1000	0	3.91046e-20	0	0	0	0	0	2.47188e-21	6.97725e-16	1.91139e-20	0
ARABF	arabinan complex formation M tb	12 arab-D[c] + 12 tarab-D[c] + 8 mharab-D[c] -> 32 h2o[c] + arabinan[c]				Membrane Metabolism	0	0	1000	0	1.7919e-06	1.60401e-06	3.15624e-06	3.15624e-06	1.46307e-06	1.46307e-06	5.01338e-06	5.01338e-06	6.71949e-06	6.71949e-06
ARACHTA	transacylase	ACP[c] + arachcoa[c] <=> coa[c] + arachACP[c]				Membrane Metabolism	1	-1000	1000	0	6.69204e-07	5.99036e-07	1.17873e-06	1.17873e-06	5.464e-07	5.464e-07	1.8723e-06	1.8723e-06	2.50947e-06	2.50947e-06
ARI	arabinose ribose isomerase	arpp[c] <=> prpp[c]				Membrane Metabolism	1	-1000	1000	0	-6.89865e-05	-6.15034e-05	-0.000121516	-0.000121274	-5.63133e-05	-5.64132e-05	-0.00019298	-0.000192933	-0.00025872	-0.000259112
CDAPPA160	CDP Diacylglycerol pyrophostatase n C160	h2o[c] + cdpdhdecg[c] -> 2 h[c] + pa160[c] + cmp[c]	Rv2289	Rv2289		Membrane Metabolism	0	0	1000	0	0	1.1277e-22	3.84391e-20	1.44151e-20	1.32401e-21	6.76968e-23	0	-1.006e-32	0	0
CDAPPA160190	CDP Diacylglycerol pyrophostatase C160 C190	h2o[c] + cdpc16c19g[c] -> 2 h[c] + cmp[c] + pa160190[c]	Rv2289	Rv2289		Membrane Metabolism	0	0	1000	0	0	3.05141e-22	9.27917e-21	0	0	0	0	-3.08149e-33	0	0
CDAPPA190	CDP Diacylglycerol pyrophostatase C190	h2o[c] + cdpc19c19g[c] -> 2 h[c] + pa190190[c] + cmp[c]	Rv2289	Rv2289		Membrane Metabolism	0	0	1000	0	0	0	0	0	7.10093e-22	0	0	8.6248e-17	0	1.96817e-21
CDPPT160	CDP diacylglycerol inositon 3 phosphatidyltransferase	cdpdhdecg[c] + inost[c] -> h[c] + cmp[c] + ptd1ino160[c]	Rv2612c	Rv2612c		Membrane Metabolism	0	0	1000	0	6.35681e-21	0	0	1.3521e-20	8.60418e-22	5.54712e-22	2.36259e-21	3.28677e-17	0	1.53615e-21
CHRPL	Chorismate pyruvate lyase	chor[c] -> pyr[c] + 4hbz[c]	Rv2949c	Rv2949c		Membrane Metabolism	0	0	1000	0	1.93652e-05	1.73347e-05	3.41098e-05	3.41098e-05	1.58116e-05	1.58116e-05	5.41802e-05	5.41802e-05	7.26183e-05	7.26183e-05
CLPNS160190	cardiolipin synthase C160 C190 tuberculosis	2 pg160190[c] <=> clpn160190[c] + glyc[c]				Membrane Metabolism	1	-1000	1000	0	1.43621e-05	1.28562e-05	2.52974e-05	2.52974e-05	1.17266e-05	1.17266e-05	4.01825e-05	4.01825e-05	5.3857e-05	5.3857e-05
DASYN190190	CDP diacylglycerol synthetase C190 C190	h[c] + ctp[c] + pa190190[c] -> ppi[c] + cdpc19c19g[c]	Rv2881c	Rv2881c		Membrane Metabolism	0	0	1000	0	1.4242e-05	1.27487e-05	2.50858e-05	2.50858e-05	1.16285e-05	1.16285e-05	3.98464e-05	3.98464e-05	5.34066e-05	5.34066e-05
DCPDPP2	decaprenylphosphoryl arabinose phosphate dephosphatase	h2o[c] + decdpa-tb[c] -> decda-tb[c] + pi[c]				Membrane Metabolism	0	0	1000	0	6.89865e-05	6.15034e-05	0.000121516	0.000121274	5.63133e-05	5.64132e-05	0.00019298	0.000192933	0.00025872	0.000259112
DCPT2	phosphoribose transferase undecaprenyl phosphate	decd-tb[c] + arpp[c] -> ppi[c] + decdpa-tb[c]				Membrane Metabolism	0	0	1000	0	6.89865e-05	6.15034e-05	0.000121516	0.000121274	5.63133e-05	5.64132e-05	0.00019298	0.000192933	0.00025872	0.000259112
FACOAL200	fatty acid CoA ligase	atp[c] + coa[c] + arach[c] <=> amp[c] + ppi[c] + arachcoa[c]	(Rv3826 or Rv1529)	Rv1529 Rv3826		Membrane Metabolism	1	-1000	1000	0	6.69204e-07	5.99036e-07	1.17873e-06	1.17873e-06	5.464e-07	5.464e-07	1.8723e-06	1.8723e-06	2.50947e-06	2.50947e-06
FACOALPHDCA	fatty acid CoA ligase	atp[c] + coa[c] + phdca[c] <=> amp[c] + ppi[c] + phdcacoa[c]				Membrane Metabolism	1	-1000	1000	0	-1.58182e-05	-1.41596e-05	-2.78621e-05	-2.78621e-05	-1.29155e-05	-1.29155e-05	-4.42563e-05	-4.42563e-05	-5.93172e-05	-5.93172e-05
FACOALPREPH	fatty acid CoA ligase phthiocerol precursor	atp[c] + coa[c] + prephth[c] <=> amp[c] + ppi[c] + prephthcoa[c]	Rv2930	Rv2930		Membrane Metabolism	1	-1000	1000	0	-6.69204e-07	-5.99036e-07	-1.17873e-06	-1.17873e-06	-5.464e-07	-5.464e-07	-1.8723e-06	-1.8723e-06	-2.50947e-06	-2.50947e-06
FAH4	Fatty acid hydroxylase	h[c] + o2[c] + nadph[c] + omtta[c] -> h2o[c] + nadp[c] + homtta[c]				Membrane Metabolism	0	0	1000	0	8.68296e-21	0	0	0	1.98288e-22	0	1.49917e-21	0	4.21759e-22	0
FASPHDCA	fatty acyl ACP synthase phdca	24 h[c] + 16 nadph[c] + 8 malACP[c] + 4hbzACP[c] -> 8 h2o[c] + 8 co2[c] + 16 nadp[c] + 8 ACP[c] + phdcaACP[c]				Membrane Metabolism	0	0	1000	0	1.93652e-05	1.73347e-05	3.41098e-05	3.41098e-05	1.58116e-05	1.58116e-05	5.41802e-05	5.41802e-05	7.26183e-05	7.26183e-05
FASm1601	fatty acid synthase methyl octadecanoic acid	3 h[c] + 2 nadph[c] + hdca[c] + mmcoa-S[c] -> h2o[c] + co2[c] + 2 nadp[c] + coa[c] + m1ocdca[c]	(Rv1663 and Rv1662)	Rv1662 Rv1663		Membrane Metabolism	0	0	1000	0	5.66985e-06	5.07535e-06	9.98684e-06	9.98684e-06	4.62939e-06	4.62939e-06	1.58631e-05	1.58631e-05	2.12615e-05	2.12615e-05
FASm180	fatty acid synthase tuberculostearic acid	15 h[c] + 10 nadph[c] + octa[c] + 4 malcoa[c] + mmcoa-S[c] -> 5 h2o[c] + 5 co2[c] + 10 nadp[c] + 5 coa[c] + mocdca[c]	(Rv1663 and Rv1662)	Rv1662 Rv1663		Membrane Metabolism	0	0	1000	0	0.000394985	0.000353569	0.000695724	0.000695724	0.000322502	0.000322502	0.00110509	0.00110509	0.00148117	0.00148117
FASm1801	fatty acid synthase dimethyl arachic acid	3 h[c] + 2 nadph[c] + mmcoa-S[c] + m1ocdca[c] -> h2o[c] + co2[c] + 2 nadp[c] + coa[c] + dmarach[c]	(Rv1663 and Rv1662)	Rv1662 Rv1663		Membrane Metabolism	0	0	1000	0	5.66985e-06	5.07535e-06	9.98684e-06	9.98684e-06	4.62939e-06	4.62939e-06	1.58631e-05	1.58631e-05	2.12615e-05	2.12615e-05
FASm2001	fatty acid synthase tri methyl behenic acid	3 h[c] + 2 nadph[c] + mmcoa-S[c] + dmarach[c] -> h2o[c] + co2[c] + 2 nadp[c] + coa[c] + tmbhn[c]	(Rv1663 and Rv1662)	Rv1662 Rv1663		Membrane Metabolism	0	0	1000	0	5.66985e-06	5.07535e-06	9.98684e-06	9.98684e-06	4.62939e-06	4.62939e-06	1.58631e-05	1.58631e-05	2.12615e-05	2.12615e-05
FASm2002	fatty acid synthase methyl arachidic acid	3 h[c] + 2 nadph[c] + ocdca[c] + mmcoa-S[c] -> h2o[c] + co2[c] + 2 nadp[c] + coa[c] + marach[c]	(Rv1663 and Rv1662)	Rv1662 Rv1663		Membrane Metabolism	0	0	1000	0	2.3606e-05	2.11308e-05	4.15794e-05	4.15794e-05	1.92741e-05	1.92741e-05	6.60449e-05	6.60449e-05	8.85208e-05	8.85208e-05
FASm220	fatty acid synthase methyl behenic acid	3 h[c] + 2 nadph[c] + arach[c] + mmcoa-S[c] -> h2o[c] + co2[c] + 2 nadp[c] + coa[c] + mbhn[c]	Rv2940c	Rv2940c		Membrane Metabolism	0	0	1000	0	2.76506e-05	2.47514e-05	4.87036e-05	4.87036e-05	2.25765e-05	2.25765e-05	7.7361e-05	7.7361e-05	0.000103688	0.000103688
FASm2201	fatty acid synthase tri methyl lignoceric acid	3 h[c] + 2 nadph[c] + mmcoa-S[c] + tmbhn[c] -> h2o[c] + co2[c] + 2 nadp[c] + coa[c] + tamlgnc[c]	Rv2940c	Rv2940c		Membrane Metabolism	0	0	1000	0	5.66985e-06	5.07535e-06	9.98684e-06	9.98684e-06	4.62939e-06	4.62939e-06	1.58631e-05	1.58631e-05	2.12615e-05	2.12615e-05
FASm2202	fatty acid synthase di methyl behenic acid	3 h[c] + 2 nadph[c] + mmcoa-S[c] + marach[c] -> h2o[c] + co2[c] + 2 nadp[c] + coa[c] + dmbhn[c]	Rv2940c	Rv2940c		Membrane Metabolism	0	0	1000	0	2.3606e-05	2.11308e-05	4.15794e-05	4.15794e-05	1.92741e-05	1.92741e-05	6.60449e-05	6.60449e-05	8.85208e-05	8.85208e-05
FASm240	fatty acid synthase di methyl lignoceric acid	3 h[c] + 2 nadph[c] + mmcoa-S[c] + mbhn[c] -> h2o[c] + co2[c] + 2 nadp[c] + coa[c] + dmlgnc[c]	Rv2940c	Rv2940c		Membrane Metabolism	0	0	1000	0	8.43246e-06	7.54829e-06	1.48529e-05	1.48529e-05	6.88504e-06	6.88504e-06	2.35924e-05	2.35924e-05	3.16211e-05	3.16211e-05
FASm2401	fatty acid synthase penta methyl hexacosanoic acid	3 h[c] + 2 nadph[c] + mmcoa-S[c] + tamlgnc[c] -> h2o[c] + co2[c] + 2 nadp[c] + coa[c] + pmhexc[c]	Rv2940c	Rv2940c		Membrane Metabolism	0	0	1000	0	5.66985e-06	5.07535e-06	9.98684e-06	9.98684e-06	4.62939e-06	4.62939e-06	1.58631e-05	1.58631e-05	2.12615e-05	2.12615e-05
FASm2402	fatty acid synthase tri methyl lignoceric acid	3 h[c] + 2 nadph[c] + mmcoa-S[c] + dmbhn[c] -> h2o[c] + co2[c] + 2 nadp[c] + coa[c] + tmlgnc[c]	Rv2940c	Rv2940c		Membrane Metabolism	0	0	1000	0	2.3606e-05	2.11308e-05	4.15794e-05	4.15794e-05	1.92741e-05	1.92741e-05	6.60449e-05	6.60449e-05	8.85208e-05	8.85208e-05
FASm260	fatty acid synthase tri methyl cerotic acid	3 h[c] + 2 nadph[c] + mmcoa-S[c] + dmlgnc[c] -> h2o[c] + co2[c] + 2 nadp[c] + coa[c] + tmhexc[c]	Rv2940c	Rv2940c		Membrane Metabolism	0	0	1000	0	8.43246e-06	7.54829e-06	1.48529e-05	1.48529e-05	6.88504e-06	6.88504e-06	2.35924e-05	2.35924e-05	3.16211e-05	3.16211e-05
FASm2601	fatty acid synthase hexa methyl octacosanoic acid	3 h[c] + 2 nadph[c] + mmcoa-S[c] + pmhexc[c] -> h2o[c] + co2[c] + 2 nadp[c] + coa[c] + hmocta[c]	Rv2940c	Rv2940c		Membrane Metabolism	0	0	1000	0	5.66985e-06	5.07535e-06	9.98684e-06	9.98684e-06	4.62939e-06	4.62939e-06	1.58631e-05	1.58631e-05	2.12615e-05	2.12615e-05
FASm2602	fatty acid synthase tetra methyl hexacosanoic acid	3 h[c] + 2 nadph[c] + mmcoa-S[c] + tmlgnc[c] -> h2o[c] + co2[c] + 2 nadp[c] + coa[c] + tamhexc[c]	Rv2940c	Rv2940c		Membrane Metabolism	0	0	1000	0	1.13397e-05	1.01507e-05	1.99737e-05	1.99737e-05	9.25878e-06	9.25878e-06	3.17263e-05	3.17263e-05	4.25231e-05	4.25231e-05
FASm280	fatty acid synthase tetra methyl octacosanoic acid	3 h[c] + 2 nadph[c] + mmcoa-S[c] + tmhexc[c] -> h2o[c] + co2[c] + 2 nadp[c] + coa[c] + tamocta[c]	Rv2940c	Rv2940c		Membrane Metabolism	0	0	1000	0	8.43246e-06	7.54829e-06	1.48529e-05	1.48529e-05	6.88504e-06	6.88504e-06	2.35924e-05	2.35924e-05	3.16211e-05	3.16211e-05
FASm2801	fatty acid synthase hepta methyl triacontanoic acid	3 h[c] + 2 nadph[c] + mmcoa-S[c] + hmocta[c] -> h2o[c] + co2[c] + 2 nadp[c] + coa[c] + hpmtria[c]	Rv2940c	Rv2940c		Membrane Metabolism	0	0	1000	0	5.66985e-06	5.07535e-06	9.98684e-06	9.98684e-06	4.62939e-06	4.62939e-06	1.58631e-05	1.58631e-05	2.12615e-05	2.12615e-05
FASm2802	fatty acid synthase penta methyl octacosanoic acid	3 h[c] + 2 nadph[c] + mmcoa-S[c] + tamhexc[c] -> h2o[c] + co2[c] + 2 nadp[c] + coa[c] + pmocta[c]	Rv2940c	Rv2940c		Membrane Metabolism	0	0	1000	0	1.13397e-05	1.01507e-05	1.99737e-05	1.99737e-05	9.25878e-06	9.25878e-06	3.17263e-05	3.17263e-05	4.25231e-05	4.25231e-05
FASm300	fatty acid synthase hexa methyl triacontanoic acid	3 h[c] + 2 nadph[c] + mmcoa-S[c] + pmocta[c] -> h2o[c] + co2[c] + 2 nadp[c] + coa[c] + hmtria[c]	Rv2940c	Rv2940c		Membrane Metabolism	0	0	1000	0	1.13397e-05	1.01507e-05	1.99737e-05	1.99737e-05	9.25878e-06	9.25878e-06	3.17263e-05	3.17263e-05	4.25231e-05	4.25231e-05
FASm3001	fatty acid synthase octa methyl dotriacontanoic acid	3 h[c] + 2 nadph[c] + mmcoa-S[c] + hpmtria[c] -> h2o[c] + co2[c] + 2 nadp[c] + coa[c] + omdtria[c]	Rv2940c	Rv2940c		Membrane Metabolism	0	0	1000	0	3.9028e-21	0	2.24733e-20	3.24017e-20	0	0	0	9.39023e-17	9.12682e-21	0
FASm320	fatty acid synthase hepta methyl dotriacontanoic acid	3 h[c] + 2 nadph[c] + mmcoa-S[c] + hmtria[c] -> h2o[c] + co2[c] + 2 nadp[c] + coa[c] + hpmdtria[c]	Rv2940c	Rv2940c		Membrane Metabolism	0	0	1000	0	1.13397e-05	1.01507e-05	1.99737e-05	1.99737e-05	9.25878e-06	9.25878e-06	3.17263e-05	3.17263e-05	4.25231e-05	4.25231e-05
FASm340	fatty acid synthase octa methyl tetracontatricosanoic acid	3 h[c] + 2 nadph[c] + mmcoa-S[c] + hpmdtria[c] -> h2o[c] + co2[c] + 2 nadp[c] + coa[c] + omtta[c]	Rv2940c	Rv2940c		Membrane Metabolism	0	0	1000	0	1.13397e-05	1.01507e-05	1.99737e-05	1.99737e-05	9.25878e-06	9.25878e-06	3.17263e-05	3.17263e-05	4.25231e-05	4.25231e-05
GGLUCT2	gamma glutamylcyclotransferase	gluala[c] -> ala-L[c] + 5oxpro[c]				Membrane Metabolism	0	0	1000	0	4.83649e-20	0	0	0	0	1.81602e-22	0	3.32233e-17	0	0
GMT1	gdp mannosyl phosphate transferase	decd-tb[c] + gdpmann[c] -> gdp[c] + decdman1p-tb[c]	Rv2051c	Rv2051c		Membrane Metabolism	0	0	1000	0	9.20952e-06	8.24387e-06	1.62216e-05	1.62216e-05	7.51951e-06	7.51951e-06	2.57664e-05	2.57664e-05	3.45351e-05	3.45351e-05
GMT2	gdp mannosyl phosphate transferase	harab-D[c] + 3 gdpmann[c] -> 3 h[c] + 3 gdp[c] + mharab-D[c]	Rv2051c	Rv2051c		Membrane Metabolism	0	0	1000	0	1.43352e-05	1.28321e-05	2.52499e-05	2.52499e-05	1.17046e-05	1.17046e-05	4.0107e-05	4.0107e-05	5.37559e-05	5.37559e-05
MCBTS	mycobactin synthesis	atp[c] + h[c] + 2 o2[c] + odecoa[c] + thr-L[c] + 2 lys-L[c] + bhb[c] + salc[c] -> 5 h2o[c] + co2[c] + pi[c] + adp[c] + coa[c] + mcbts[c]	(Rv2378c and Rv2379c and Rv2380c and Rv2381c and Rv2382c and Rv2383c and Rv2384)	Rv2378c Rv2379c Rv2380c Rv2381c Rv2382c Rv2383c Rv2384		Membrane Metabolism	0	0	1000	0	3.43672e-06	3.07637e-06	6.05341e-06	6.05341e-06	2.80606e-06	2.80606e-06	9.61526e-06	9.61526e-06	1.28875e-05	1.28875e-05
MCBTS2	mycobactin synthesis	atp[c] + h[c] + 2 o2[c] + odecoa[c] + ser-L[c] + 2 lys-L[c] + bhb[c] + salc[c] -> 5 h2o[c] + co2[c] + pi[c] + adp[c] + coa[c] + mcbtt[c]	(Rv2378c and Rv2379c and Rv2380c and Rv2381c and Rv2382c and Rv2383c and Rv2384)	Rv2378c Rv2379c Rv2380c Rv2381c Rv2382c Rv2383c Rv2384		Membrane Metabolism	0	0	1000	0	2.43766e-20	0	0	0	2.14859e-21	1.37515e-21	1.17047e-21	3.48013e-16	1.75982e-20	0
MCBTS3	carboxymycobactin synthesis	atp[c] + 3.5 o2[c] + 2 nadp[c] + occoa[c] + ser-L[c] + 2 lys-L[c] + bhb[c] + salc[c] -> 2 h[c] + 5 h2o[c] + co2[c] + pi[c] + adp[c] + 2 nadph[c] + coa[c] + cmcbtt[c]	(Rv2378c and Rv2379c and Rv2380c and Rv2381c and Rv2382c and Rv2383c and Rv2384)	Rv2378c Rv2379c Rv2380c Rv2381c Rv2382c Rv2383c Rv2384		Membrane Metabolism	0	0	1000	0	3.67204e-06	3.28702e-06	6.46791e-06	6.46791e-06	2.9982e-06	2.9982e-06	1.02737e-05	1.02737e-05	1.37699e-05	1.37699e-05
PATS	penta acyl trehalose synthesis	5 h[c] + ocdca[c] + 4 tmlgnc[c] + tre[c] -> 5 h2o[c] + pat[c]				Membrane Metabolism	0	0	1000	0	3.06657e-06	2.74503e-06	5.40144e-06	5.40144e-06	2.50383e-06	2.50383e-06	8.57967e-06	8.57967e-06	1.14994e-05	1.14994e-05
PDIMAS	PDIM A synthesis Mycobacterium Tuberculosis	2 h[c] + 2 tamocta[c] + phthiocerol[c] -> 2 h2o[c] + pdima[c]	Rv2941	Rv2941		Membrane Metabolism	0	0	1000	0	6.69204e-07	5.99036e-07	1.17873e-06	1.17873e-06	5.464e-07	5.464e-07	1.8723e-06	1.8723e-06	2.50947e-06	2.50947e-06
PGLS	methoxy fucose rhamnose rhamnose phenol phthiocerol dimycocerosate synthesis	4 amet[c] + frrppdima[c] -> 4 h[c] + 4 ahcys[c] + mfrrppdima[c]				Membrane Metabolism	0	0	1000	0	2.90234e-06	2.59802e-06	5.11215e-06	5.11215e-06	2.36974e-06	2.36974e-06	8.12017e-06	8.12017e-06	1.08836e-05	1.08836e-05
PGPP160	phosphatidylglycerol phosphate phosphatase n C160	h2o[c] + pgp160[c] -> pi[c] + pg160[c]				Membrane Metabolism	0	0	1000	0	1.59016e-05	1.42342e-05	2.80089e-05	2.80089e-05	1.29835e-05	1.29835e-05	4.44895e-05	4.44895e-05	5.96297e-05	5.96297e-05
PGPP160190	phosphatidylglycerol phosphate phosphatase C160 C190	h2o[c] + pgp160190[c] -> pi[c] + pg160190[c]				Membrane Metabolism	0	0	1000	0	4.37507e-05	3.91633e-05	7.70623e-05	7.70623e-05	3.57222e-05	3.57222e-05	0.000122406	0.000122406	0.000164062	0.000164062
PGPP190	phosphatidylglycerol phosphate phosphatase C190	h2o[c] + pgp190[c] -> pi[c] + pg190[c]				Membrane Metabolism	0	0	1000	0	1.4242e-05	1.27487e-05	2.50858e-05	2.50858e-05	1.16285e-05	1.16285e-05	3.98464e-05	3.98464e-05	5.34066e-05	5.34066e-05
PGSA160190	Phosphatidylglycerol synthase C160 C190	glyc3p[c] + cdpc16c19g[c] -> h[c] + cmp[c] + pgp160190[c]	(Rv2746c or Rv1822)	Rv1822 Rv2746c		Membrane Metabolism	0	0	1000	0	4.37507e-05	3.91633e-05	7.70623e-05	7.70623e-05	3.57222e-05	3.57222e-05	0.000122406	0.000122406	0.000164062	0.000164062
PGSA190	Phosphatidylglycerol synthase C190	glyc3p[c] + cdpc19c19g[c] -> h[c] + cmp[c] + pgp190[c]	(Rv2746c or Rv1822)	Rv1822 Rv2746c		Membrane Metabolism	0	0	1000	0	1.4242e-05	1.27487e-05	2.50858e-05	2.50858e-05	1.16285e-05	1.16285e-05	3.98464e-05	3.98464e-05	5.34066e-05	5.34066e-05
PHTHDLS	phthiodolone synthesis	h[c] + prephth[c] -> co2[c] + phthdl[c]				Membrane Metabolism	0	0	1000	0	6.69204e-07	5.99036e-07	1.17873e-06	1.17873e-06	5.464e-07	5.464e-07	1.8723e-06	1.8723e-06	2.50947e-06	2.50947e-06
PHTHDLS2	phenolphthiodolone synthesis	h[c] + prepphth[c] -> co2[c] + pphthdl[c]				Membrane Metabolism	0	0	1000	0	3.54703e-06	3.17511e-06	6.24771e-06	6.24771e-06	2.89612e-06	2.89612e-06	9.92388e-06	9.92388e-06	1.33011e-05	1.33011e-05
PHTHS	phthiocerol synthesis	nadph[c] + amet[c] + phthdl[c] -> nadp[c] + ahcys[c] + phthiocerol[c]				Membrane Metabolism	0	0	1000	0	6.69204e-07	5.99036e-07	1.17873e-06	1.17873e-06	5.464e-07	5.464e-07	1.8723e-06	1.8723e-06	2.50947e-06	2.50947e-06
PHTHS2	phenolphthiocerol synthesis	nadph[c] + amet[c] + pphthdl[c] -> nadp[c] + ahcys[c] + pphthiocerol[c]				Membrane Metabolism	0	0	1000	0	3.54703e-06	3.17511e-06	6.24771e-06	6.24771e-06	2.89612e-06	2.89612e-06	9.92388e-06	9.92388e-06	1.33011e-05	1.33011e-05
PPDIMAS	PPDIM synthesis Mycobacterium Tuberculosis	2 h[c] + 2 tamocta[c] + pphthiocerol[c] -> 2 h2o[c] + ppdima[c]	Rv2941	Rv2941		Membrane Metabolism	0	0	1000	0	3.54703e-06	3.17511e-06	6.24771e-06	6.24771e-06	2.89612e-06	2.89612e-06	9.92388e-06	9.92388e-06	1.33011e-05	1.33011e-05
PREPHACPH	fatty acyl ACP hydrolase	h2o[c] + prephthACP[c] -> h[c] + ACP[c] + prephth[c]	Rv2928	Rv2928		Membrane Metabolism	0	0	1000	0	3.83787e-20	1.43045e-22	0	0	0	1.31183e-21	1.44494e-21	0	2.85016e-21	0
PREPPACPH	fatty acyl ACP hydrolase	h2o[c] + prepphthACP[c] -> h[c] + ACP[c] + prepphth[c]	Rv2928	Rv2928		Membrane Metabolism	0	0	1000	0	3.54703e-06	3.17511e-06	6.24771e-06	6.24771e-06	2.89612e-06	2.89612e-06	9.92388e-06	9.92388e-06	1.33011e-05	1.33011e-05
PREPTHS	phthiocerol precursor synthesis	14 h[c] + 10 nadph[c] + 2 malcoa[c] + arachACP[c] + 2 mmcoa-S[c] -> 5 h2o[c] + 2 co2[c] + 10 nadp[c] + 4 coa[c] + prephthACP[c]	(Rv2931 and Rv2932 and Rv2933 and Rv2934 and Rv2935)	Rv2931 Rv2932 Rv2933 Rv2934 Rv2935		Membrane Metabolism	0	0	1000	0	6.69204e-07	5.99036e-07	1.17873e-06	1.17873e-06	5.464e-07	5.464e-07	1.8723e-06	1.8723e-06	2.50947e-06	2.50947e-06
PREPTHS2	phenolic phthiocerol precursor synthesis	14 h[c] + 10 nadph[c] + 2 malcoa[c] + phdcaACP[c] + 2 mmcoa-S[c] -> 5 h2o[c] + 2 co2[c] + 10 nadp[c] + 4 coa[c] + prepphthACP[c]	(Rv2931 and Rv2932 and Rv2933 and Rv2934 and Rv2935)	Rv2931 Rv2932 Rv2933 Rv2934 Rv2935		Membrane Metabolism	0	0	1000	0	3.54703e-06	3.17511e-06	6.24771e-06	6.24771e-06	2.89612e-06	2.89612e-06	9.92388e-06	9.92388e-06	1.33011e-05	1.33011e-05
PREPTTA	phthiocerol precursor ACP transacylase	ACP[c] + prephthcoa[c] <=> coa[c] + prephthACP[c]				Membrane Metabolism	1	-1000	1000	0	-6.69204e-07	-5.99036e-07	-1.17873e-06	-1.17873e-06	-5.464e-07	-5.464e-07	-1.8723e-06	-1.8723e-06	-2.50947e-06	-2.50947e-06
SALCS	salicylate synthase	chor[c] -> pyr[c] + salc[c]	Rv2386c	Rv2386c		Membrane Metabolism	0	0	1000	0	7.10876e-06	6.36338e-06	1.25213e-05	1.25213e-05	5.80425e-06	5.80425e-06	1.98889e-05	1.98889e-05	2.66574e-05	2.66574e-05
TATS	tetra acyl trehalose synthesis	4 h[c] + hdca[c] + 2 omtta[c] + hpmtria[c] + tre[c] -> 4 h2o[c] + tat[c]				Membrane Metabolism	0	0	1000	0	2.88272e-06	2.58046e-06	5.07761e-06	5.07761e-06	2.35372e-06	2.35372e-06	8.0653e-06	8.0653e-06	1.081e-05	1.081e-05
TATSO	tetra acyl trehalose sulfate sulfolipid 1 synthesis	4 h[c] + hdca[c] + 2 omtta[c] + hpmtria[c] + tres[c] -> 4 h2o[c] + sl1[c]				Membrane Metabolism	0	0	1000	0	2.78712e-06	2.49489e-06	4.90922e-06	4.90922e-06	2.27567e-06	2.27567e-06	7.79783e-06	7.79783e-06	1.04515e-05	1.04515e-05
TRE6PP	trehalose phosphatase	h2o[c] + tre6p[c] -> pi[c] + tre[c]	(Rv2006 and Rv3372)	Rv2006 Rv3372		Membrane Metabolism	0	0	1000	0	7.65515e-05	6.85249e-05	0.000134837	0.000134837	6.25038e-05	6.25038e-05	0.000214176	0.000214176	0.000287063	0.000287063
TRE6PS	alpha alpha trehalose phosphate synthase UDP forming	g6p[c] + udpg[c] -> h[c] + udp[c] + tre6p[c]	Rv3490	Rv3490		Membrane Metabolism	0	0	1000	0	9.24629e-05	8.27679e-05	0.000162864	0.000162864	7.54953e-05	7.54953e-05	0.000258693	0.000258693	0.000346729	0.000346729
TRESULT	trehalose sulfotransferase	tre[c] + paps[c] -> h[c] + tres[c] + pap[c]	(Rv1373 or Rv0295c or Rv3529c or Rv2267c)	Rv0295c Rv1373 Rv2267c Rv3529c		Membrane Metabolism	0	0	1000	0	1.86568e-05	1.67006e-05	3.2862e-05	3.2862e-05	1.52332e-05	1.52332e-05	5.21981e-05	5.21981e-05	6.99618e-05	6.99618e-05
TRIATS	tri acyl trehalose sulfonation	3 h[c] + 2 ocdca[c] + tmlgnc[c] + tre[c] -> 3 h2o[c] + triat[c]				Membrane Metabolism	0	0	1000	0	0	0	0	0	-1.91018e-38	0	1.43393e-21	8.51622e-33	0	1.48464e-21
UAMRH	UDP MurNAc Hydroxylase	h[c] + o2[c] + nadph[c] + uamr[c] -> h2o[c] + nadp[c] + ugmr[c]	Rv3818	Rv3818		Membrane Metabolism	0	0	1000	0	2.39492e-06	2.1438e-06	4.21839e-06	4.21839e-06	1.95543e-06	1.95543e-06	6.70051e-06	6.70051e-06	8.98077e-06	8.98077e-06
S7PI	Sedoheptulose 7 phosphate isomerase	s7p[c] -> gmhep7p[c]	Rv0113	Rv0113		Membrane Metabolism	0	0	1000	0	0	0	0	1.88554e-19	4.35448e-22	0	0	2.64909e-16	2.66787e-20	3.84937e-21
AH7PK	D alpha D Heptose 7 phosphate kinase	atp[c] + gmhep7p[c] -> adp[c] + gmhep17bp[c]	Rv0115	Rv0115		Membrane Metabolism	0	0	1000	0	0	5.16584e-24	0	0	1.33776e-21	0	0	3.94827e-16	7.97503e-22	0
BH7PK	D beta D Heptose 7 phosphate kinase	atp[c] + gmhep7p[c] -> adp[c] + gbmh17p-D[c]				Membrane Metabolism	0	0	1000	0	1.78979e-20	3.25842e-22	3.85989e-20	0	6.88978e-22	1.72852e-21	0	9.89805e-17	0	5.47347e-22
ABH17BPP_a	D alpha beta D Heptose 1 7 bisphosphate phosphatase	h2o[c] + gmhep17bp[c] -> pi[c] + gmhep1p[c]	Rv0114	Rv0114		Membrane Metabolism	0	0	1000	0	0	0	0	0	0	0	0	3.28143e-16	0	1.65329e-21
ABH17BPP_b	D alpha beta D Heptose 1 7 bisphosphate phosphatase	h2o[c] + gmhep17bp[c] -> pi[c] + gbmh1p-D[c]	Rv0114	Rv0114		Membrane Metabolism	0	0	1000	0	2.01922e-20	0	2.98503e-20	5.55614e-21	8.01739e-22	2.36699e-22	5.67304e-22	1.73164e-17	2.74699e-20	0
MAN1PT3	D alpha D Heptose 1 phosphate guanylyltransferase	gtp[c] + gmhep1p[c] -> ppi[c] + gamgdp-D[c]	Rv3264c	Rv3264c		Membrane Metabolism	0	0	1000	0	0	0	0	2.16924e-20	0	0	0	3.40649e-33	0	0
H1PAT_b	D beta D Heptose 1 phosphate adenylyltransferase	atp[c] + gbmh1p-D[c] -> ppi[c] + adphep-DD[c]				Membrane Metabolism	0	0	1000	0	0	0	5.95023e-20	3.05977e-20	0	2.0152e-22	0	0	0	0
HEADP_b	ADP D beta D heptose epimerase	h[c] + nadp[c] + adphep-DD[c] -> nadph[c] + adphep-LD[c]				Membrane Metabolism	0	0	1000	0	0	1.3595e-22	1.12249e-20	8.17543e-21	7.29811e-22	0	6.26948e-22	5.04239e-17	7.15635e-21	0
ADMDCr	Adenosylmethionine decarboxylase	h[c] + amet[c] <=> co2[c] + ametam[c]				Methionine Metabolism	1	-1000	1000	0	2.36277e-20	1.28664e-22	8.4334e-20	3.60705e-21	-4.69848e-22	8.72317e-24	2.80785e-21	6.98859e-17	-6.59193e-21	6.86779e-22
AHC	adenosylhomocysteinase	h2o[c] + ahcys[c] <=> adn[c] + hcys-L[c]	Rv3248c	Rv3248c		Methionine Metabolism	1	-1000	1000	0	0.000205188	0.000183674	0.000361417	0.000361417	0.000167535	0.000167535	0.000574076	0.000574076	0.000769442	0.000769442
AHCYSNS	S adenosylhomocysteine nucleosidase	h2o[c] + ahcys[c] -> ade[c] + rhcys[c]	Rv0091	Rv0091		Methionine Metabolism	0	0	1000	0	1.54667e-20	0	3.061e-20	0	0	0	1.20924e-22	0	-3.76158e-37	0
CYSTGL	cystathionine g lyase	h2o[c] + cyst-L[c] -> nh4[c] + cys-L[c] + 2obut[c]				Methionine Metabolism	0	0	1000	0	0.000224067	0.000200543	0.000197341	0.000197347	6.8239e-05	6.92863e-05	0.000627426	0.000627649	0.000840302	0.000839882
CYSTL	cystathionine b lyase	h2o[c] + cyst-L[c] -> pyr[c] + nh4[c] + hcys-L[c]	(Rv3340 or Rv0075)	Rv0075 Rv3340		Methionine Metabolism	0	0	1000	0	0	1.46483e-21	1.59131e-19	1.03336e-20	6.98292e-05	6.98292e-05	0	1.81903e-16	1.05584e-20	1.7782e-21
CYSTS	cystathionine beta synthase	ser-L[c] + hcys-L[c] -> h2o[c] + cyst-L[c]	Rv1077	Rv1077		Methionine Metabolism	0	0	1000	0	0.000336102	0.000300861	7.88323e-20	2.76183e-20	0	0	0.000940348	0.000940348	0.00126036	0.00126036
GCCc	glycine cleavage complex	nad[c] + dhlpro[c] -> h[c] + nadh[c] + lpro[c]	(Rv0794c and Rv3303c)	Rv0794c Rv3303c		Methionine Metabolism	0	0	1000	0	0	3.26761e-22	8.3081e-13	3.03731e-20	2.57996e-22	0	0.0178619	0.0210707	0.0220403	0.0228451
HCYSMT	homocysteine S methyltransferase	amet[c] + hcys-L[c] -> h[c] + met-L[c] + ahcys[c]	(Rv0511 or Rv2458)	Rv0511 Rv2458		Methionine Metabolism	0	0	1000	0	0	0	0	0	0	5.30606e-23	0	0	1.13405e-20	0
HSERTA	homoserine O trans acetylase	accoa[c] + hom-L[c] <=> coa[c] + achms[c]	Rv3341	Rv3341		Methionine Metabolism	1	-1000	1000	0	0.000421625	0.000377417	0.00015064	0.00015064	8.49271e-14	6.37646e-14	0.00117963	0.00117963	0.00158107	0.00158107
METAT	methionine adenosyltransferase	atp[c] + h2o[c] + met-L[c] -> ppi[c] + pi[c] + amet[c]	Rv1392	Rv1392		Methionine Metabolism	0	0	1000	0	0.000205188	0.000183674	0.000361417	0.000361417	0.000167535	0.000167535	0.000574076	0.000574076	0.000769442	0.000769442
METOX1s	methionine oxidation spontaneous	h2o2[c] + met-L[c] -> h2o[c] + metsox-S-L[c]				Methionine Metabolism	0	0	1000	0	2.78501e-21	2.13572e-22	0	0	0	5.25789e-22	5.89533e-22	-5.20603e-33	0	3.04912e-21
METOX2s	methionine oxidation 2 spontaneous	h2o2[c] + met-L[c] -> h2o[c] + metsox-R-L[c]				Methionine Metabolism	0	0	1000	0	0	0	6.6604e-20	0	7.39257e-22	4.77098e-23	0	4.10429e-16	0	1.67142e-21
METS	methionine synthase	5mthf[c] + hcys-L[c] -> h[c] + met-L[c] + thf[c]	Rv2124c	Rv2124c		Methionine Metabolism	0	0	1000	0	0.000290712	0.00026023	0.000512057	0.000512057	0.000237364	0.000237364	0.000813354	0.000813354	0.00109015	0.00109015
MHPGLUT	5 methyltetrahydropteroyltriglutamate homocysteine S methyltransferase	hcys-L[c] + mhpglu[c] -> met-L[c] + hpglu[c]	Rv1133c	Rv1133c		Methionine Metabolism	0	0	1000	0	0	1.8407e-22	0	0	2.85533e-21	2.44891e-22	6.82894e-23	5.5291e-16	3.04211e-20	1.1113e-21
MTAN	methylthioadenosine nucleosidase	h2o[c] + 5mta[c] -> ade[c] + 5mtr[c]	Rv0091	Rv0091		Methionine Metabolism	0	0	1000	0	0	8.23708e-23	1.51264e-20	0	0	6.22752e-22	0	3.70983e-16	0	0
THRD_Lr	L threonine deaminse reversible	thr-L[c] <=> nh4[c] + 2obut[c]	Rv1559	Rv1559		Methionine Metabolism	1	-1000	1000	0	-0.000336102	-0.000300861	-0.000592008	-0.000592008	-0.000274425	-0.000274425	-0.000940348	-0.000940348	-0.00126036	-0.00126036
ACHMSSH	O-acetylhomoserine (thiol)-lyase	h2s[c] + achms[c] -> h[c] + ac[c] + hcys-L[c]	Rv3340	Rv3340		Methionine Metabolism	0	0	1000	0	0.000421625	0.000377417	0.00015064	0.00015064	8.49271e-14	6.37646e-14	0.00117963	0.00117963	0.00158107	0.00158107
MMCD	Methylmalonyl CoA decarboxylase	h[c] + mmcoa-S[c] -> co2[c] + ppcoa[c]				Methylmalonyl Pathway	0	0	1000	0	0	0	6.92309e-20	0	0	0	6.22837e-22	0	2.6855e-20	0
MME	methylmalonyl CoA epimerase	mmcoa-R[c] <=> mmcoa-S[c]	(Rv0855 or Rv1322A)	Rv0855 Rv1322A		Methylmalonyl Pathway	1	-1000	1000	0	-0.0993764	-0.0994418	-0.113838	-0.298902	-0.198875	-0.499491	-0.178858	-0.298255	-0.330405	-0.497662
MMM2r	Methylmalonyl CoA mutase	succoa[c] <=> mmcoa-R[c]	(Rv1492 and Rv1493)	Rv1492 Rv1493		Methylmalonyl Pathway	1	-1000	1000	0	-0.0993764	-0.0994418	-0.113838	-0.298902	-0.198875	-0.499491	-0.178858	-0.298255	-0.330405	-0.497662
PPCOAC	Propionyl CoA carboxylase	atp[c] + ppcoa[c] + hco3[c] -> h[c] + pi[c] + adp[c] + mmcoa-S[c]	((Rv0973c and Rv0974c) or (Rv0973c and Rv2502c) or (Rv2247 and Rv2501c) or (Rv0974c and Rv3285))	Rv0973c Rv0974c Rv2247 Rv2501c Rv2502c Rv3285		Methylmalonyl Pathway	0	0	1000	0	0.1	0.1	0.114937	0.3	0.199385	0.5	0.180602	0.3	0.332744	0.5
CMLDC	4 carboxymuconolactone decarboxylase	2c25dho[c] -> h[c] + co2[c] + 5odhf2a[c]	(Rv0771 or Rv0464c)	Rv0464c Rv0771		Miscellaneous	0	0	1000	0	0	0	3.00927e-36	3.51681e-21	6.49817e-22	4.19585e-22	0	0	1.84288e-20	0
ECHH_0	Ech hydrogenase no electron transport	2 fdox[c] + h2[c] <=> 2 h[c] + 2 fdred[c]				Miscellaneous	1	-1000	1000	0	0.0125487	0.00518333	0.0141943	0.0121135	-6.42798e-22	-1.6361e-21	0.0373107	0.038374	0.056309	0.0426478
H2CO3D	carboxylic acid dissociation	h2o[c] + co2[c] <=> h2co3[c]	(Rv3273 or Rv3588c or Rv1284)	Rv1284 Rv3273 Rv3588c		Miscellaneous	1	-1000	1000	0	0.217026	0.215241	0.172846	0.172846	0.0996158	0.0996159	0.447635	0.447635	0.806703	0.806703
HCO3E	HCO3 equilibration reaction	h2o[c] + co2[c] <=> h[c] + hco3[c]	(Rv3273 or Rv3588c)	Rv3273 Rv3588c		Miscellaneous	1	-1000	1000	0	0.139918	0.169418	0.145136	0.3302	0.213383	0.513999	0.228571	0.347969	0.397037	0.564293
PPA	inorganic diphosphatase	ppi[c] + h2o[c] -> h[c] + 2 pi[c]	Rv3628	Rv3628		Miscellaneous	0	0	1000	0	0.160586	0.177167	0.30781	0.30781	0.50362	0.50362	0.312405	0.312405	0.516627	0.516627
FUSA1	Elongation Factor	h2o[c] + gtp[c] -> h[c] + pi[c] + gdp[c]	Rv0684	Rv0684		Miscellaneous	0	0	1000	0	0	3.01073e-22	2.99938e-20	6.75723e-20	9.78296e-23	0	3.16021e-21	0	0	0
MBP_1	Molybdopterin biosynthesis protein-1	h2o[c] + gtp[c] -> ppi[c] + cpmp[c]	((Rv3109 or Rv0869c) and (Rv3111 or Rv0864 or Rv3324c))	Rv0864 Rv0869c Rv3109 Rv3111 Rv3324c		Molybdopertin cofactor biosynthesis	0	0	1000	0	0	0	0	0	0	4.15889e-22	0	0	2.36515e-21	0
MPTSS	MPT synthase sulfurylase	atp[c] + MoaD[c] -> ppi[c] + MoaD-AMP[c]	(Rv3112 or Rv0868c)	Rv0868c Rv3112		Molybdopertin cofactor biosynthesis	0	0	1000	0	0	0	0	0	0	1.96253e-21	0	0	0	0
MBP_2	Molybdopterin biosynthesis protein-2	cys-L[c] + MoaD-AMP[c] -> ala-L[c] + MoaD-SH[c]				Molybdopertin cofactor biosynthesis	0	0	1000	0	0	0	0	0	0	1.71098e-21	0	0	0	0
MODBS	Molybdopterin synthase	cpmp[c] + 2 MoaD-SH[c] -> 2 h2o[c] + 2 MoaD[c] + mobpt[c]	((Rv3119 or Rv0866) and Rv3323c)	Rv0866 Rv3119 Rv3323c		Molybdopertin cofactor biosynthesis	0	0	1000	0	0	0	2.63811e-21	0	0	7.18872e-22	1.11104e-22	0	0	0
MODAT	Molybdopterin adenylyltransferase	atp[c] + h2[c] + mobpt[c] -> ppi[c] + mobptamp[c]	Rv0865	Rv0865		Molybdopertin cofactor biosynthesis	0	0	1000	0	0	0	8.49378e-21	0	0	6.1298e-22	0	0	0	0
MOCO	Molybdenum-molybdopterin ligase	mobptamp[c] + mob[c] -> amp[c] + h2o[c] + moco[c]	Rv0994	Rv0994		Molybdopertin cofactor biosynthesis	0	0	1000	0	1.82341e-22	0	2.58063e-23	0	0	0	0	-1.2669e-32	0	0
MGDS	Molybdopterin-guanine dinucleotide biosynthesis protein	3 h[c] + gtp[c] + moco[c] -> ppi[c] + mgd[c]	Rv2453c	Rv2453c		Molybdopertin cofactor biosynthesis	0	0	1000	0	0	0	0	0	0	3.05072e-22	0	0	0	0
FAMPL1	Fatty Acid Ligase AMP mycolic acid	amp[c] + h[c] + meroacidcyc2ACP[c] -> ACP[c] + meroacidcyc2AMP[c]	Rv3801c	Rv3801c		Mycolic Acid Biosynthesis	0	0	1000	0	4.85773e-05	4.34839e-05	8.55638e-05	8.55638e-05	3.96631e-05	3.96631e-05	0.00013591	0.00013591	0.000182162	0.000182162
FAMPL2	Fatty Acid Ligase AMP mycolic acid	amp[c] + h[c] + mmeroacidcyc2ACP[c] -> ACP[c] + mmeroacidcyc2AMP[c]	Rv3801c	Rv3801c		Mycolic Acid Biosynthesis	0	0	1000	0	8.11379e-06	7.26304e-06	1.42916e-05	1.42916e-05	6.62485e-06	6.62485e-06	2.27008e-05	2.27008e-05	3.04262e-05	3.04262e-05
FAMPL3	Fatty Acid Ligase AMP mycolic acid	amp[c] + h[c] + kmeroacidcyc2ACP[c] -> ACP[c] + kmeroacidcyc2AMP[c]	Rv3801c	Rv3801c		Mycolic Acid Biosynthesis	0	0	1000	0	1.08887e-05	9.74695e-06	1.91792e-05	1.91792e-05	8.89051e-06	8.89051e-06	3.04643e-05	3.04643e-05	4.08317e-05	4.08317e-05
FAMPL4	Fatty Acid Ligase AMP mycolic acid	amp[c] + h[c] + mmmeroacidcyc1ACP[c] -> ACP[c] + mmmeroacidcyc1AMP[c]	Rv3801c	Rv3801c		Mycolic Acid Biosynthesis	0	0	1000	0	1.36488e-05	1.22177e-05	2.40409e-05	2.40409e-05	1.11442e-05	1.11442e-05	3.81867e-05	3.81867e-05	5.11821e-05	5.11821e-05
FAMPL5	Fatty Acid Ligase AMP mycolic acid	amp[c] + h[c] + mkmeroacidcyc1ACP[c] -> ACP[c] + mkmeroacidcyc1AMP[c]	Rv3801c	Rv3801c		Mycolic Acid Biosynthesis	0	0	1000	0	1.34527e-05	1.20422e-05	2.36955e-05	2.36955e-05	1.0984e-05	1.0984e-05	3.76381e-05	3.76381e-05	5.04467e-05	5.04467e-05
MYC1CYC1	Mycolic Acid Cyclopropanation	amet[c] + meroacidACP[c] -> h[c] + ahcys[c] + meroacidcyc1ACP[c]	Rv0470c	Rv0470c		Mycolic Acid Biosynthesis	0	0	1000	0	4.85773e-05	4.34839e-05	8.55638e-05	8.55638e-05	3.96631e-05	3.96631e-05	0.00013591	0.00013591	0.000182162	0.000182162
MYC1CYC2	Mycolic Acid Cyclopropanation	amet[c] + mmeroacidACP[c] -> h[c] + ahcys[c] + mmeroacidcyc1ACP[c]	Rv0470c	Rv0470c		Mycolic Acid Biosynthesis	0	0	1000	0	8.11379e-06	7.26304e-06	1.42916e-05	1.42916e-05	6.62485e-06	6.62485e-06	2.27008e-05	2.27008e-05	3.04262e-05	3.04262e-05
MYC1CYC3	Mycolic Acid Cyclopropanation	amet[c] + kmeroacidACP[c] -> h[c] + ahcys[c] + kmeroacidcyc1ACP[c]	Rv0470c	Rv0470c		Mycolic Acid Biosynthesis	0	0	1000	0	1.08887e-05	9.74695e-06	1.91792e-05	1.91792e-05	8.89051e-06	8.89051e-06	3.04643e-05	3.04643e-05	4.08317e-05	4.08317e-05
MYC1CYC4	Mycolic Acid Cyclopropanation	amet[c] + mmmeroacidACP[c] -> h[c] + ahcys[c] + mmmeroacidcyc1ACP[c]	(Rv0503c or Rv0644c)	Rv0503c Rv0644c		Mycolic Acid Biosynthesis	0	0	1000	0	1.36488e-05	1.22177e-05	2.40409e-05	2.40409e-05	1.11442e-05	1.11442e-05	3.81867e-05	3.81867e-05	5.11821e-05	5.11821e-05
MYC1CYC5	Mycolic Acid Cyclopropanation	amet[c] + mkmeroacidACP[c] -> h[c] + ahcys[c] + mkmeroacidcyc1ACP[c]	(Rv0644c or Rv0503c)	Rv0503c Rv0644c		Mycolic Acid Biosynthesis	0	0	1000	0	1.34527e-05	1.20422e-05	2.36955e-05	2.36955e-05	1.0984e-05	1.0984e-05	3.76381e-05	3.76381e-05	5.04467e-05	5.04467e-05
MYC1M1	Mycolic Acid Methyl Hydroxyl Addition	h2o[c] + amet[c] + mmeroacidACP[c] -> h[c] + ahcys[c] + mmmeroacidACP[c]	(Rv0644c or Rv0642c or Rv0645c or Rv0503c)	Rv0503c Rv0642c Rv0644c Rv0645c		Mycolic Acid Biosynthesis	0	0	1000	0	1.36488e-05	1.22177e-05	2.40409e-05	2.40409e-05	1.11442e-05	1.11442e-05	3.81867e-05	3.81867e-05	5.11821e-05	5.11821e-05
MYC1M2	Mycolic Acid Methyl Hydroxyl Addition	h2o[c] + amet[c] + kmeroacidACP[c] -> h[c] + ahcys[c] + mkmeroacidACP[c]	(Rv0644c or Rv0642c or Rv0503c or Rv0645c)	Rv0503c Rv0642c Rv0644c Rv0645c		Mycolic Acid Biosynthesis	0	0	1000	0	1.34527e-05	1.20422e-05	2.36955e-05	2.36955e-05	1.0984e-05	1.0984e-05	3.76381e-05	3.76381e-05	5.04467e-05	5.04467e-05
MYC2CYC1	Mycolic Acid Cyclopropanation	amet[c] + meroacidcyc1ACP[c] -> h[c] + ahcys[c] + meroacidcyc2ACP[c]	Rv0644c	Rv0644c		Mycolic Acid Biosynthesis	0	0	1000	0	4.85773e-05	4.34839e-05	8.55638e-05	8.55638e-05	3.96631e-05	3.96631e-05	0.00013591	0.00013591	0.000182162	0.000182162
MYC2CYC2	Mycolic Acid Cyclopropanation	amet[c] + mmeroacidcyc1ACP[c] -> h[c] + ahcys[c] + mmeroacidcyc2ACP[c]	Rv0644c	Rv0644c		Mycolic Acid Biosynthesis	0	0	1000	0	8.11379e-06	7.26304e-06	1.42916e-05	1.42916e-05	6.62485e-06	6.62485e-06	2.27008e-05	2.27008e-05	3.04262e-05	3.04262e-05
MYC2CYC3	Mycolic Acid Cyclopropanation	amet[c] + kmeroacidcyc1ACP[c] -> h[c] + ahcys[c] + kmeroacidcyc2ACP[c]	Rv0644c	Rv0644c		Mycolic Acid Biosynthesis	0	0	1000	0	1.08887e-05	9.74695e-06	1.91792e-05	1.91792e-05	8.89051e-06	8.89051e-06	3.04643e-05	3.04643e-05	4.08317e-05	4.08317e-05
MYCFLUX1	mycolic acid conglomeration flux	mycolate[c] -> rmyc[c]				Mycolic Acid Biosynthesis	0	0	1000	0	0	0	0	0	0	0	3.04578e-21	0	3.57028e-20	0
MYCFLUX2	mycolic acid conglomeration flux	mmycolate[c] -> rmyc[c]				Mycolic Acid Biosynthesis	0	0	1000	0	0	0	1.10174e-20	0	0	1.40239e-22	0	0	0	1.67532e-21
MYCFLUX3	mycolic acid conglomeration flux	kmycolate[c] -> rmyc[c]				Mycolic Acid Biosynthesis	0	0	1000	0	2.65901e-21	0	0	0	0	0	0	6.16298e-33	3.16898e-20	1.55949e-21
MYCFLUX4	mycolic acid conglomeration flux	mmmycolate[c] -> rmyc[c]				Mycolic Acid Biosynthesis	0	0	1000	0	0	9.98412e-22	0	3.10236e-21	4.79882e-22	0	6.92534e-22	9.64808e-17	1.32073e-20	2.69355e-21
MYCFLUX5	mycolic acid conglomeration flux	mkmycolate[c] -> rmyc[c]				Mycolic Acid Biosynthesis	0	0	1000	0	5.60756e-21	0	0	3.09273e-20	6.2153e-22	4.7993e-22	0	3.70662e-17	0	1.90325e-21
MYCON1	Mycolic Acid Condensation	2 h2o[c] + chexccoa[c] + meroacidcyc2AMP[c] -> amp[c] + 2 h[c] + co2[c] + coa[c] + mycolate[c]	Rv3800c	Rv3800c		Mycolic Acid Biosynthesis	0	0	1000	0	4.85773e-05	4.34839e-05	8.55638e-05	8.55638e-05	3.96631e-05	3.96631e-05	0.00013591	0.00013591	0.000182162	0.000182162
MYCON2	Mycolic Acid Condensation	2 h2o[c] + chexccoa[c] + mmeroacidcyc2AMP[c] -> amp[c] + 2 h[c] + co2[c] + coa[c] + mmycolate[c]	Rv3800c	Rv3800c		Mycolic Acid Biosynthesis	0	0	1000	0	8.11379e-06	7.26304e-06	1.42916e-05	1.42916e-05	6.62485e-06	6.62485e-06	2.27008e-05	2.27008e-05	3.04262e-05	3.04262e-05
MYCON3	Mycolic Acid Condensation	2 h2o[c] + chexccoa[c] + kmeroacidcyc2AMP[c] -> amp[c] + 2 h[c] + co2[c] + coa[c] + kmycolate[c]	Rv3800c	Rv3800c		Mycolic Acid Biosynthesis	0	0	1000	0	1.08887e-05	9.74695e-06	1.91792e-05	1.91792e-05	8.89051e-06	8.89051e-06	3.04643e-05	3.04643e-05	4.08317e-05	4.08317e-05
MYCON4	Mycolic Acid Condensation	2 h2o[c] + chexccoa[c] + mmmeroacidcyc1AMP[c] -> amp[c] + 2 h[c] + co2[c] + coa[c] + mmmycolate[c]	Rv3800c	Rv3800c		Mycolic Acid Biosynthesis	0	0	1000	0	1.36488e-05	1.22177e-05	2.40409e-05	2.40409e-05	1.11442e-05	1.11442e-05	3.81867e-05	3.81867e-05	5.11821e-05	5.11821e-05
MYCON5	Mycolic Acid Condensation	2 h2o[c] + chexccoa[c] + mkmeroacidcyc1AMP[c] -> amp[c] + 2 h[c] + co2[c] + coa[c] + mkmycolate[c]	Rv3800c	Rv3800c		Mycolic Acid Biosynthesis	0	0	1000	0	1.34527e-05	1.20422e-05	2.36955e-05	2.36955e-05	1.0984e-05	1.0984e-05	3.76381e-05	3.76381e-05	5.04467e-05	5.04467e-05
MYCSacp50	mycolic acid synthase C50	33 h[c] + 24 nadph[c] + hexc[c] + 12 malACP[c] -> 13 h2o[c] + 12 co2[c] + 24 nadp[c] + 11 ACP[c] + meroacidACP[c]	((Rv1483 and Rv2245 and Rv2246) or (Rv0098 and Rv2245 and Rv2246))	Rv0098 Rv1483 Rv2245 Rv2246		Mycolic Acid Biosynthesis	0	0	1000	0	4.85773e-05	4.34839e-05	8.55638e-05	8.55638e-05	3.96631e-05	3.96631e-05	0.00013591	0.00013591	0.000182162	0.000182162
MYCSacp56	mycolic acid synthase C56	42 h[c] + 30 nadph[c] + hexc[c] + 15 malACP[c] -> 16 h2o[c] + 15 co2[c] + 30 nadp[c] + 14 ACP[c] + mmeroacidACP[c]	((Rv1483 and Rv2245 and Rv2246) or (Rv0098 and Rv2245 and Rv2246))	Rv0098 Rv1483 Rv2245 Rv2246		Mycolic Acid Biosynthesis	0	0	1000	0	2.17626e-05	1.94807e-05	3.83325e-05	3.83325e-05	1.7769e-05	1.7769e-05	6.08875e-05	6.08875e-05	8.16083e-05	8.16083e-05
MYCSacp58	mycolic acid synthase C58	47 h[c] + 30 nadph[c] + hexc[c] + 16 malACP[c] -> 17 h2o[c] + 16 co2[c] + 30 nadp[c] + 15 ACP[c] + kmeroacidACP[c]	((Rv1483 and Rv2245 and Rv2246) or (Rv0098 and Rv2245 and Rv2246))	Rv0098 Rv1483 Rv2245 Rv2246		Mycolic Acid Biosynthesis	0	0	1000	0	2.43414e-05	2.17891e-05	4.28747e-05	4.28747e-05	1.98746e-05	1.98746e-05	6.81024e-05	6.81024e-05	9.12785e-05	9.12785e-05
ADK3	adentylate kinase GTP	amp[c] + gtp[c] <=> adp[c] + gdp[c]	Rv0733	Rv0733		Nucleotide Sugar Metabolism	1	-1000	1000	0	0.00726703	0.0174228	0.0689309	0.0623248	0.116071	0.100491	0.0360374	0.0340622	0.0438052	0.0433101
ADK4	adentylate kinase ITP	amp[c] + itp[c] <=> adp[c] + idp[c]	Rv0733	Rv0733		Nucleotide Sugar Metabolism	1	-1000	1000	0	0.0381485	0.039774	0.0594007	0.0610523	0.0967394	0.100634	0.0685855	0.0690793	0.117526	0.11765
ADNK1	adenosine kinase	atp[c] + adn[c] -> amp[c] + h[c] + adp[c]	Rv2202c	Rv2202c		Nucleotide Sugar Metabolism	0	0	1000	0	0.000101418	9.13019e-05	0.000178831	0.000178425	8.29937e-05	8.25895e-05	0.000283066	0.000282932	0.000379895	0.00037957
ADNK3	adenosine kinase	gtp[c] + adn[c] -> amp[c] + h[c] + gdp[c]	Rv2202c	Rv2202c		Nucleotide Sugar Metabolism	0	0	1000	0	7.35773e-21	1.03796e-21	4.121e-20	0	0	0	0	2.38334e-33	0	8.69472e-22
ADNK4	adenosine kinase	adn[c] + dgtp[c] -> amp[c] + h[c] + dgdp[c]	Rv2202c	Rv2202c		Nucleotide Sugar Metabolism	0	0	1000	0	5.05206e-05	4.47056e-05	8.87926e-05	8.91985e-05	4.10632e-05	4.14674e-05	0.000142029	0.000142163	0.000189865	0.00019019
AIRC2	phosphoribosylaminoimidazole carboxylase	atp[c] + hco3[c] + air[c] -> h[c] + pi[c] + adp[c] + 5caiz[c]				Nucleotide Sugar Metabolism	0	0	1000	0	1.18288e-20	2.96386e-22	6.56365e-20	0	9.7736e-22	1.07908e-22	0	1.76057e-16	1.75376e-20	4.15806e-22
AIRC3	phosphoribosylaminoimidazole carboxylase mutase rxn	5aizc[c] <=> 5caiz[c]				Nucleotide Sugar Metabolism	1	-1000	1000	0	-1.85828e-20	-1.21333e-22	-7.42892e-20	7.71538e-21	-5.80995e-22	8.39687e-22	1.28118e-21	-1.99179e-16	3.35976e-21	1.20762e-20
CYTDK2	cytidine kinase GTP	gtp[c] + cytd[c] -> h[c] + gdp[c] + cmp[c]				Nucleotide Sugar Metabolism	0	0	1000	0	0	2.31255e-22	0	0	5.80939e-23	0	1.36361e-21	8.97965e-33	1.6283e-20	0
DADA	Deoxyadenosine deaminase	h[c] + h2o[c] + dad-2[c] -> nh4[c] + din[c]				Nucleotide Sugar Metabolism	0	0	1000	0	0	0	5.03238e-21	0	0	8.13251e-22	8.03242e-22	3.4881e-17	4.65011e-20	0
DADK	deoxyadenylate kinase	atp[c] + damp[c] <=> adp[c] + dadp[c]				Nucleotide Sugar Metabolism	1	-1000	1000	0	-8.55993e-06	-7.66239e-06	-1.50774e-05	-1.50774e-05	-6.98912e-06	-6.98912e-06	-2.3949e-05	-2.3949e-05	-3.20991e-05	-3.20991e-05
GALT	galactose 1 phosphate uridylyltransferase	h[c] + utp[c] + gal1p[c] <=> ppi[c] + udpgal[c]	(Rv0618 and Rv0619)	Rv0618 Rv0619		Nucleotide Sugar Metabolism	1	-1000	1000	0	-0.000135983	-0.000121725	-0.00023952	-0.00023952	-0.000111029	-0.000111029	-0.000380454	-0.000380454	-0.000509928	-0.000509928
GSNK	guanosine kinase	atp[c] + gsn[c] -> h[c] + adp[c] + gmp[c]				Nucleotide Sugar Metabolism	0	0	1000	0	4.90962e-21	1.49103e-22	2.38886e-20	0	1.58367e-21	0	1.06949e-21	-1.84167e-33	0	3.10452e-21
GUAD	guanine deaminase	h[c] + h2o[c] + gua[c] -> nh4[c] + xan[c]				Nucleotide Sugar Metabolism	0	0	1000	0	0	0	0	0	0	1.87662e-22	6.42192e-22	0	1.6498e-20	7.18012e-22
GUAPRT	guanine phosphoribosyltransferase	prpp[c] + gua[c] -> ppi[c] + gmp[c]				Nucleotide Sugar Metabolism	0	0	1000	0	1.01702e-20	0	1.75789e-19	3.8035e-20	1.27691e-21	0	0	5.94843e-16	0	1.9785e-21
INSK	insosine kinase	atp[c] + ins[c] -> h[c] + adp[c] + imp[c]				Nucleotide Sugar Metabolism	0	0	1000	0	0	0	0	3.28915e-20	8.59224e-22	3.86835e-22	1.81165e-21	0	0	0
NTD10	5 nucleotidase XMP	h2o[c] + xmp[c] -> pi[c] + xtsn[c]				Nucleotide Sugar Metabolism	0	0	1000	0	0	0	0	0	1.52474e-21	0	6.24038e-22	4.8756e-17	1.25661e-19	0
NTD11	5 nucleotidase IMP	h2o[c] + imp[c] -> pi[c] + ins[c]				Nucleotide Sugar Metabolism	0	0	1000	0	0	7.5637e-21	0	1.07364e-19	3.52203e-22	0	0	0	0	2.74937e-21
NTD3	5 nucleotidase dCMP	h2o[c] + dcmp[c] -> pi[c] + dcyt[c]				Nucleotide Sugar Metabolism	0	0	1000	0	0	0	3.19227e-21	6.01197e-21	0	4.4835e-22	0	1.70037e-16	0	0
NTD5	5 nucleotidase dTMP	h2o[c] + dtmp[c] -> pi[c] + thymd[c]				Nucleotide Sugar Metabolism	0	0	1000	0	1.58918e-20	0	0	0	1.71795e-21	7.55454e-22	0	-6.16298e-33	1.16767e-20	3.48606e-21
NTD6	5 nucleotidase dAMP	h2o[c] + damp[c] -> pi[c] + dad-2[c]				Nucleotide Sugar Metabolism	0	0	1000	0	1.22202e-20	0	0	3.50581e-20	0	1.60301e-22	7.78564e-22	7.44981e-17	0	1.4042e-21
NTD7	5 nucleotidase AMP	amp[c] + h2o[c] -> pi[c] + adn[c]				Nucleotide Sugar Metabolism	0	0	1000	0	1.16999e-20	0	0	0	1.24593e-21	4.10311e-23	0	2.62411e-16	0	2.39155e-21
NTD8	5 nucleotidase dGMP	h2o[c] + dgmp[c] -> pi[c] + dgsn[c]				Nucleotide Sugar Metabolism	0	0	1000	0	0	0	6.98447e-21	2.36781e-20	3.66332e-21	0	0	4.84319e-16	0	5.30924e-21
NTD9	5 nucleotidase GMP	h2o[c] + gmp[c] -> pi[c] + gsn[c]				Nucleotide Sugar Metabolism	0	0	1000	0	4.1657e-20	1.75654e-23	0	0	6.50213e-22	0	7.73769e-21	0	0	1.22341e-21
NTPP2	Nucleoside triphosphate pyrophosphorylase gtp	h2o[c] + gtp[c] -> ppi[c] + h[c] + gmp[c]				Nucleotide Sugar Metabolism	0	0	1000	0	1.9818e-21	0	0	1.89493e-20	6.41843e-22	0	1.25099e-21	0	0	0
NTPP3	Nucleoside triphosphate pyrophosphorylase dctp	h2o[c] + dctp[c] -> ppi[c] + h[c] + dcmp[c]	Rv1160	Rv1160		Nucleotide Sugar Metabolism	0	0	1000	0	0	5.76677e-22	0	0	3.1102e-22	0	0	1.56146e-16	1.71045e-20	0
NTPP5	Nucleoside triphosphate pyrophosphorylase datp	h2o[c] + datp[c] -> ppi[c] + h[c] + damp[c]				Nucleotide Sugar Metabolism	0	0	1000	0	0	2.27217e-22	0	2.63078e-20	0	0	4.45311e-22	7.16806e-17	4.49435e-20	1.37395e-21
NTPP7	Nucleoside triphosphate pyrophosphorylase dttp	h2o[c] + dttp[c] -> ppi[c] + h[c] + dtmp[c]				Nucleotide Sugar Metabolism	0	0	1000	0	8.32186e-21	2.58773e-22	0	2.45319e-20	0	0	1.33035e-21	7.33265e-17	1.84666e-20	0
NTPP8	Nucleoside triphosphate pyrophosphorylase utp	h2o[c] + utp[c] -> ppi[c] + h[c] + ump[c]				Nucleotide Sugar Metabolism	0	0	1000	0	6.103e-21	1.15565e-22	0	0	0	1.37358e-22	1.84669e-21	0	0	0
TMDK1	thymidine kinase ATPthymidine	atp[c] + thymd[c] -> h[c] + adp[c] + dtmp[c]				Nucleotide Sugar Metabolism	0	0	1000	0	0	0	0	0	1.6499e-21	7.24674e-22	1.10786e-21	0	2.93015e-20	2.91106e-21
UDPG4E	UDPglucose 4 epimerase	udpg[c] <=> udpgal[c]	(Rv0501 or Rv3634c or Rv0536 or Rv0806c)	Rv0501 Rv0536 Rv0806c Rv3634c		Nucleotide Sugar Metabolism	1	-1000	1000	0	0.00018974	0.000169845	0.000334207	0.000334207	0.000154922	0.000154922	0.000530856	0.000530856	0.000711512	0.000711512
UDPGD	UDPglucose 6 dehydrogenase	h2o[c] + 2 nad[c] + udpg[c] -> 3 h[c] + 2 nadh[c] + udpglcur[c]	Rv0322	Rv0322		Nucleotide Sugar Metabolism	0	0	1000	0	1.21878e-20	0	0	0	6.69371e-22	8.68845e-22	0	0	1.82497e-20	0
XPPT	xanthine phosphoribosyltransferase	prpp[c] + xan[c] -> ppi[c] + xmp[c]				Nucleotide Sugar Metabolism	0	0	1000	0	2.219e-20	7.77578e-23	0	0	0	0	6.01913e-23	1.05077e-16	3.94587e-20	0
ACODA	acetylornithine deacetylase	h2o[c] + acorn[c] -> orn[c] + ac[c]				Other Amino Acid Metabolism	0	0	1000	0	1.17549e-22	0	0	1.56209e-20	0	0	0	5.69437e-17	0	1.78334e-21
ALAD_L	L alanine dehydrogenase	ala-L[c] + h2o[c] + nad[c] -> pyr[c] + h[c] + nh4[c] + nadh[c]	Rv2780	Rv2780		Other Amino Acid Metabolism	0	0	1000	0	0.0785382	0.0713517	1.73328e-21	0.00699841	4.65487e-22	0	0.0112733	0.00699575	0.0709596	0.069887
AMID4	amidase	h2o[c] + ad[c] -> nh4[c] + ac[c]	Rv2363	Rv2363		Other Amino Acid Metabolism	0	0	1000	0	0	0	0	0	0	1.95397e-22	0	5.73026e-18	2.51427e-20	0
AMPTASECG	alanyl aminopeptidase cys gly	h2o[c] + cgly[c] -> cys-L[c] + gly[c]	Rv2467	Rv2467		Other Amino Acid Metabolism	0	0	1000	0	2.45233e-20	0	0	0	0	0	2.12622e-22	0	0	0
BETALDHx	betaine aldehyde dehydrogenase	h2o[c] + nad[c] + betald[c] -> 2 h[c] + nadh[c] + glyb[c]	Rv0223c	Rv0223c		Other Amino Acid Metabolism	0	0	1000	0	0	0	2.8408e-20	4.13866e-21	0	1.51491e-22	5.23816e-23	2.73644e-17	1.51543e-20	0
BPNT	3 5 bisphosphate nucleotidase	h2o[c] + pap[c] -> amp[c] + pi[c]				Other Amino Acid Metabolism	0	0	1000	0	0.000158109	0.00014153	0.000278492	0.000278492	0.000129095	0.000129095	0.000442357	0.000442357	0.000592896	0.000592896
CHOLD	choline dehydrogenase	nad[c] + chol[c] -> h[c] + nadh[c] + betald[c]				Other Amino Acid Metabolism	0	0	1000	0	5.48343e-21	0	4.06595e-20	3.40034e-20	0	3.20081e-23	0	2.31013e-17	0	0
DALAOX	D Alanine Oxidase	h2o[c] + o2[c] + ala-D[c] -> pyr[c] + nh4[c] + h2o2[c]	Rv1905c	Rv1905c		Other Amino Acid Metabolism	0	0	1000	0	2.62601e-20	0	0	4.44459e-20	0	1.79852e-22	0	2.57842e-16	2.25629e-12	4.20083e-11
FDH	formate dehydrogenase	nad[c] + for[c] -> co2[c] + nadh[c]	((Rv2899c and Rv2900c) or Rv0087)	Rv0087 Rv2899c Rv2900c		Other Amino Acid Metabolism	0	0	1000	0	0.0273698	0.0167141	0.0429362	0.0357853	0	0	0.116198	0.128683	0.17851	0.154871
GTMLT	g glutamyltransferase	ala-L[c] + gthrd[c] -> gluala[c] + cgly[c]	(Rv0773c and Rv2394)	Rv0773c Rv2394		Other Amino Acid Metabolism	0	0	1000	0	3.46713e-20	0	0	1.80372e-21	0	4.67492e-23	8.84193e-22	1.2326e-32	1.36975e-20	0
HSST	homoserine O succinyltransferase	succoa[c] + hom-L[c] -> coa[c] + suchms[c]				Other Amino Acid Metabolism	0	0	1000	0	0	0	0.000592008	0.000592008	0.000344254	0.000344254	0	-3.08149e-33	0	3.39077e-21
METSOXR1	L methionine S oxide reductase	metsox-S-L[c] + trdrd[c] -> h2o[c] + met-L[c] + trdox[c]	Rv0137c	Rv0137c		Other Amino Acid Metabolism	0	0	1000	0	3.10596e-20	0	0	0	2.14483e-22	7.67307e-22	2.38635e-21	4.33334e-34	0	3.08403e-21
METSOXR2	L methionine R sulfoxide reductase	metsox-R-L[c] + trdrd[c] -> h2o[c] + met-L[c] + trdox[c]	Rv2674	Rv2674		Other Amino Acid Metabolism	0	0	1000	0	1.43849e-21	0	4.35845e-20	1.97052e-20	2.42474e-22	0	0	2.76244e-16	0	2.59501e-21
NH4OHDs	NH4OH dissociation	h[c] + nh4oh[c] <=> h2o[c] + nh4[c]				Other Amino Acid Metabolism	1	-1000	1000	0	2.65447e-20	1.72383e-22	1.14132e-20	2.03781e-20	5.00241e-22	-2.34659e-21	2.89801e-21	-1.1135e-16	-3.79147e-21	2.5832e-21
PAPR	Phosphoadenosine phosphosulfate reductase	paps[c] + trdrd[c] <=> 2 h[c] + pap[c] + trdox[c] + so3[c]	Rv2392	Rv2392		Other Amino Acid Metabolism	1	-1000	1000	0	0.000139452	0.00012483	0.00024563	0.00024563	0.000113861	0.000113861	0.000390159	0.000390159	0.000522935	0.000522935
PGAMT	phosphoglucosamine mutase	gam1p[c] <=> gam6p[c]				Other Amino Acid Metabolism	1	-1000	1000	0	-0.000777213	-0.00069572	-0.00136898	-0.00136898	-0.000634589	-0.000634589	-0.00217449	-0.00217449	-0.00291449	-0.00291449
PHETA1	phenylalanine transaminase	akg[c] + phe-L[c] <=> glu-L[c] + phpyr[c]				Other Amino Acid Metabolism	1	-1000	1000	0	-0.000117912	-0.000105549	-0.00020769	-0.00020769	-9.62745e-05	-9.62745e-05	-0.000329895	-0.000329895	-0.000442163	-0.000442163
SADT2	Sulfate adenyltransferase	atp[c] + h2o[c] + gtp[c] + so4[c] -> ppi[c] + pi[c] + gdp[c] + aps[c]	(Rv1285 and Rv1286)	Rv1285 Rv1286		Other Amino Acid Metabolism	0	0	1000	0	0	0	0	0	1.09621e-22	0	0	0	8.25162e-21	3.7995e-21
SELCYSLY	selenocysteine lyase	dtt[c] + selcys[c] -> ala-L[c] + h[c] + dttOX[c] + seln[c]	Rv1464	Rv1464		Other Amino Acid Metabolism	0	0	1000	0	0	0	0	2.19012e-20	0	0	0	0	4.00538e-21	0
SHCHCS2	2 succinyl 6 hydroxy 2 4 cyclohexadiene 1 carboxylate synthase	ichor[c] + ssaltpp[c] -> pyr[c] + 2shchc[c] + thmpp[c]	Rv0555	Rv0555		Other Amino Acid Metabolism	0	0	1000	0	1.01806e-20	1.19301e-19	1.4662e-20	3.44274e-20	5.03446e-21	4.44374e-18	1.98227e-17	2.05173e-16	9.62315e-19	1.73005e-17
SULR	sulfite reductase NADPH2	3 h2o[c] + 3 nadp[c] + h2s[c] <=> 5 h[c] + 3 nadph[c] + so3[c]	Rv2331A	Rv2331A		Other Amino Acid Metabolism	1	-1000	1000	0	-0.000139452	-0.00012483	-0.00024563	-0.00024563	-0.000113861	-0.000113861	-0.000390159	-0.000390159	-0.000522935	-0.000522935
TARTD	L tartrate dehydratase	tartr-L[c] -> h2o[c] + oaa[c]				Other Amino Acid Metabolism	0	0	1000	0	3.95951e-20	1.50233e-22	4.68604e-20	3.72025e-20	0	0	2.08313e-21	2.1794e-16	2.97933e-21	4.38271e-22
TAU	taurine dioxygenase	akg[c] + o2[c] + taur[c] -> 2 h[c] + co2[c] + succ[c] + so3[c] + aacald[c]	(Rv3406 or Rv0097)	Rv0097 Rv3406		Other Amino Acid Metabolism	0	0	1000	0	0	0	3.27435e-20	0	0	0	8.34822e-22	-3.08149e-33	7.72381e-21	5.40362e-22
TRPTA	tryptophan transaminase	akg[c] + trp-L[c] <=> glu-L[c] + indpyr[c]				Other Amino Acid Metabolism	1	-1000	1000	0	3.36085e-20	-2.93528e-21	2.08912e-19	1.7401e-19	8.8534e-22	2.55639e-22	3.0668e-21	4.46114e-16	1.30456e-20	6.43857e-21
TYRTA	tyrosine transaminase	akg[c] + tyr-L[c] <=> glu-L[c] + 34hpp[c]				Other Amino Acid Metabolism	1	-1000	1000	0	-7.78434e-05	-6.96813e-05	-0.000137113	-0.000137113	-6.35586e-05	-6.35586e-05	-0.000217791	-0.000217791	-0.000291907	-0.000291907
5DGLCNR	5 dehydro D gluconate reductase	h[c] + nadph[c] + 5dglcn[c] <=> nadp[c] + glcn[c]	Rv2573	Rv2573		Pantothenate and CoA Metabolism	1	-1000	1000	0	2.08892e-21	6.73143e-23	-2.19109e-20	-1.27412e-21	9.42013e-22	2.44237e-22	1.83381e-21	-3.55569e-17	-8.31873e-21	-1.41674e-21
ACPS1	acyl carrier protein synthase	coa[c] + apoACP[c] -> h[c] + ACP[c] + pap[c]	Rv2523c	Rv2523c		Pantothenate and CoA Metabolism	0	0	1000	0	3.31482e-20	9.38045e-23	1.62328e-20	0	2.77371e-23	0	3.46422e-22	1.11123e-16	0	2.81148e-21
DPCOAK	dephospho CoA kinase	atp[c] + dpcoa[c] -> h[c] + adp[c] + coa[c]	Rv1631	Rv1631		Pantothenate and CoA Metabolism	0	0	1000	0	0	1.58695e-17	3.72289e-20	2.0103e-16	0	6.77505e-17	0	-6.16298e-33	0	1.79542e-18
DPR	2 dehydropantoate 2 reductase	h[c] + nadph[c] + 2dhp[c] -> nadp[c] + pant-R[c]	Rv2573	Rv2573		Pantothenate and CoA Metabolism	0	0	1000	0	2.94326e-20	1.58688e-17	1.38743e-19	2.01064e-16	1.16033e-21	6.77495e-17	0	-3.69779e-32	0	1.79725e-18
MOHMT	3 methyl 2 oxobutanoate hydroxymethyltransferase	h2o[c] + mlthf[c] + 3mob[c] -> thf[c] + 2dhp[c]	Rv2225	Rv2225		Pantothenate and CoA Metabolism	0	0	1000	0	3.53147e-20	1.58688e-17	1.1103e-19	2.01031e-16	1.48057e-21	6.77498e-17	0	1.84889e-32	0	1.79847e-18
NADK	NAD kinase	atp[c] + nad[c] -> h[c] + adp[c] + nadp[c]	Rv1695	Rv1695		Pantothenate and CoA Metabolism	0	0	1000	0	9.19683e-20	6.3247e-21	3.18194e-19	2.0943e-20	3.6971e-19	3.54829e-20	2.56554e-19	1.37223e-33	0	2.98039e-20
NADTRHD	NAD transhydrogenase	nadph[c] + nad[c] -> nadp[c] + nadh[c]	(Rv0155 and Rv0156 and Rv0157)	Rv0155 Rv0156 Rv0157		Pantothenate and CoA Metabolism	0	0	1000	0	0	0	4.9126e-20	2.35134e-20	2.48974e-22	0	2.48391e-21	2.46519e-32	2.29967e-20	0.0218706
NAPRTr	NAPRTase rev	h[c] + prpp[c] + nac[c] <=> ppi[c] + nicrnt[c]	(Rv0573c or Rv1330c)	Rv0573c Rv1330c		Pantothenate and CoA Metabolism	1	-1000	1000	0	4.40378e-21	-2.60417e-22	-7.17537e-20	-5.29323e-20	1.74679e-21	-6.36177e-23	3.70223e-21	1.7646e-16	1.07539e-20	1.38277e-21
NNAM	nicotinamidase	h2o[c] + ncam[c] -> nh4[c] + nac[c]	Rv2043c	Rv2043c		Pantothenate and CoA Metabolism	0	0	1000	0	2.28371e-21	0	0	3.05459e-20	2.91306e-22	0	7.42722e-22	7.16485e-17	1.48836e-21	0
NNAT	nicotinate nucleotide adenylyltransferase	atp[c] + h[c] + nicrnt[c] -> ppi[c] + dnad[c]	Rv2421c	Rv2421c		Pantothenate and CoA Metabolism	0	0	1000	0	1.72138e-19	3.58365e-21	4.19963e-19	3.17498e-20	3.60886e-19	4.02569e-20	5.02287e-17	5.27223e-33	1.36123e-20	1.63845e-19
NNDPR	nicotinate nucleotide diphosphorylase carboxylating	2 h[c] + prpp[c] + quln[c] -> ppi[c] + co2[c] + nicrnt[c]	Rv1596	Rv1596		Pantothenate and CoA Metabolism	0	0	1000	0	1.6072e-19	2.95942e-21	4.73938e-19	1.2239e-19	3.59011e-19	4.05371e-20	5.02267e-17	-1.02706e-32	3.39212e-20	1.61316e-19
PANTS	pantothenate synthase	ala-B[c] + atp[c] + pant-R[c] -> amp[c] + ppi[c] + h[c] + pnto-R[c]	Rv3602c	Rv3602c		Pantothenate and CoA Metabolism	0	0	1000	0	3.29014e-20	1.58692e-17	1.4108e-19	2.01001e-16	6.29773e-22	6.77496e-17	0	1.84889e-32	0	1.80087e-18
PDX5PO	pyridoxine 5 phosphate oxidase	o2[c] + pdx5p[c] <=> h2o2[c] + pydx5p[c]	Rv2607	Rv2607		Pantothenate and CoA Metabolism	1	-1000	1000	0	-1.04062e-20	-5.91759e-24	-4.76012e-20	1.52747e-21	-2.63361e-22	-3.49559e-22	1.12346e-21	-3.03975e-17	-1.57119e-20	1.07207e-21
PNTK	pantothenate kinase	atp[c] + pnto-R[c] -> h[c] + adp[c] + 4ppan[c]	(Rv1092c or Rv3600c)	Rv1092c Rv3600c		Pantothenate and CoA Metabolism	0	0	1000	0	2.47842e-20	1.58692e-17	1.58027e-19	2.00992e-16	8.08974e-22	6.77497e-17	0	-6.16298e-33	1.31962e-20	1.79956e-18
PPCDC	phosphopantothenoylcysteine decarboxylase	h[c] + 4ppcys[c] -> co2[c] + pan4p[c]	Rv1391	Rv1391		Pantothenate and CoA Metabolism	0	0	1000	0	2.3866e-21	1.58692e-17	1.28175e-19	2.00991e-16	7.27815e-22	6.77501e-17	0	4.93038e-32	3.76542e-21	1.79823e-18
PPNCL2	phosphopantothenate cysteine ligase	cys-L[c] + ctp[c] + 4ppan[c] -> ppi[c] + h[c] + 4ppcys[c] + cmp[c]	Rv1391	Rv1391		Pantothenate and CoA Metabolism	0	0	1000	0	1.87944e-20	0	0	3.31542e-20	0	0	2.01977e-21	1.82371e-17	0	0
PTPATi	pantetheine phosphate adenylyltransferase	atp[c] + h[c] + pan4p[c] -> ppi[c] + dpcoa[c]	Rv2965c	Rv2965c		Pantothenate and CoA Metabolism	0	0	1000	0	8.08827e-21	1.58695e-17	0	2.0099e-16	5.46714e-22	6.77503e-17	1.26873e-22	-2.46519e-32	0	1.79583e-18
PYAM5PO	pyridoxamine 5 phosphate oxidase	h2o[c] + o2[c] + pyam5p[c] -> nh4[c] + h2o2[c] + pydx5p[c]	(Rv0121c or Rv1155 or Rv2074 or Rv2607)	Rv0121c Rv1155 Rv2074 Rv2607		Pantothenate and CoA Metabolism	0	0	1000	0	0	3.40837e-22	2.49056e-21	4.34235e-21	0	-4.70198e-38	0	3.1815e-18	0	0
QULNS	quinolinate synthase	iasp[c] + dhap[c] -> 2 h2o[c] + pi[c] + quln[c]	Rv1594	Rv1594		Pantothenate and CoA Metabolism	0	0	1000	0	1.58281e-19	2.98217e-21	4.6751e-19	1.10106e-19	3.58288e-19	4.05319e-20	5.02267e-17	-4.24848e-32	3.6898e-20	1.61149e-19
DRPA	deoxyribose phosphate aldolase	2dr5p[c] -> acald[c] + g3p[c]	Rv0478	Rv0478		Pentose Phosphate Pathway	0	0	1000	0	0	5.93761e-23	0	0	0	1.96878e-22	5.7717e-22	0	3.0951e-20	2.69749e-21
G6PDH2	glucose 6 phosphate dehydrogenase	nadp[c] + g6p[c] -> 3 h[c] + nadph[c] + 6pgl[c]	(Rv1447c or Rv1121)	Rv1121 Rv1447c		Pentose Phosphate Pathway	0	0	1000	0	0	8.53012e-22	1.50463e-36	0	2.05823e-21	1.01323e-22	0	8.39231e-18	0.0609975	0.0609975
GND	phosphogluconate dehydrogenase	nadp[c] + 6pgc[c] -> co2[c] + nadph[c] + ru5p-D[c]	(Rv1844c or Rv1122)	Rv1122 Rv1844c		Pentose Phosphate Pathway	0	0	1000	0	0	0	0	0	6.90804e-22	0	0	-3.1188e-32	0.0609975	0.0609975
PGL	6 phosphogluconolactonase	h2o[c] + 6pgl[c] -> h[c] + 6pgc[c]	Rv1445c	Rv1445c		Pentose Phosphate Pathway	0	0	1000	0	0	8.38064e-22	2.04015e-20	0	1.19053e-21	0	0	2.02558e-17	0.0609975	0.0609975
PRPPS	phosphoribosylpyrophosphate synthetase	atp[c] + r5p[c] <=> amp[c] + h[c] + prpp[c]	Rv1017c	Rv1017c		Pentose Phosphate Pathway	1	-1000	1000	0	0.00227294	0.00203462	0.00400355	0.00400355	0.00185584	0.00185584	0.00635925	0.00635925	0.00852338	0.00852338
RBK	ribokinase	atp[c] + rib-D[c] -> h[c] + adp[c] + r5p[c]	Rv2436	Rv2436		Pentose Phosphate Pathway	0	0	1000	0	0	1.17549e-38	0	0	5.74944e-22	0	0	7.22224e-35	9.91308e-21	7.75745e-23
RPE	ribulose 5 phosphate 3 epimerase	ru5p-D[c] <=> xu5p-D[c]	Rv1408	Rv1408		Pentose Phosphate Pathway	1	-1000	1000	0	-0.00164404	-0.00147166	-0.00289581	-0.00289581	-0.00134235	-0.00134235	-0.00459971	-0.00459971	0.0326659	0.0251762
RPI	ribose 5 phosphate isomerase	r5p[c] <=> ru5p-D[c]	Rv2465c	Rv2465c		Pentose Phosphate Pathway	1	-1000	1000	0	-0.0015867	-0.00142033	-0.00279481	-0.00279481	-0.00129553	-0.00129553	-0.00443928	-0.00443928	-0.0262825	-0.0262825
TALA	transaldolase	g3p[c] + s7p[c] <=> 2 h[c] + e4p[c] + f6p[c]	Rv1448c	Rv1448c		Pentose Phosphate Pathway	1	-1000	1000	0	-0.000686241	-0.000614287	-0.00120874	-0.00120874	-0.000560311	-0.000560311	-0.00191997	-0.00191997	0.0177592	0.0177592
TKT1	transketolase	2 h[c] + r5p[c] + xu5p-D[c] <=> g3p[c] + s7p[c]	Rv1449c	Rv1449c		Pentose Phosphate Pathway	1	-1000	1000	0	-0.000686241	-0.000614287	-0.00120874	-0.00120874	-0.000560311	-0.000560311	-0.00191997	-0.00191997	0.0177592	0.0177592
TKT2	transketolase	e4p[c] + xu5p-D[c] <=> g3p[c] + f6p[c]	Rv1449c	Rv1449c		Pentose Phosphate Pathway	1	-1000	1000	0	-0.000957801	-0.000857372	-0.00168706	-0.00168706	-0.000782038	-0.000782038	-0.00267974	-0.00267974	0.0167408	0.0167408
G6PDH	glucose 6 phosphate dehydrogenase	f420-2[c] + g6p[c] -> 6pgl[c] + f420-2h2[c]	(Rv0407 and Rv0132c)	Rv0132c Rv0407		Pentose Phosphate Pathway	0	0	1000	0	0	0	2.2944e-20	1.12443e-20	0	0	4.25636e-22	9.36744e-17	7.72165e-21	0
GLNSP1	glutamine synthetase uaaAgld	atp[c] + nh4[c] + uaaAgla[c] -> h[c] + pi[c] + adp[c] + uaaAgtla[c]	(Rv1878 and Rv2220 and Rv2222c and Rv2860c)	Rv1878 Rv2220 Rv2222c Rv2860c		Peptidoglycan Metabolism	0	0	1000	0	0	0	0	7.06716e-21	0	0	0	-1.88681e-33	0	0
GLNSP2	glutamine synthetase uaaGgla	atp[c] + nh4[c] + uaaGgla[c] -> h[c] + pi[c] + adp[c] + uaaGgtla[c]	(Rv1878 and Rv2220 and Rv2222c and Rv2860c)	Rv1878 Rv2220 Rv2222c Rv2860c		Peptidoglycan Metabolism	0	0	1000	0	0	1.13616e-22	3.27736e-20	2.82902e-21	4.67813e-22	0	0	1.05039e-16	3.69577e-20	0
GLNSP3	glutamine synthetase uaagmda	atp[c] + nh4[c] + uaagmda[c] -> h[c] + pi[c] + adp[c] + uaagtmda[c]	(Rv1878 and Rv2220 and Rv2222c and Rv2860c)	Rv1878 Rv2220 Rv2222c Rv2860c		Peptidoglycan Metabolism	0	0	1000	0	0	3.60855e-22	0	0	0	2.87875e-23	0	5.89666e-33	0	0
MI1PS	myo Inositol 1 phosphate synthase	g6p[c] -> mi1p-D[c]	Rv0046c	Rv0046c		Peptidoglycan Metabolism	0	0	1000	0	3.9836e-05	3.56591e-05	7.01669e-05	7.01669e-05	3.25258e-05	3.25258e-05	0.000111453	0.000111453	0.000149382	0.000149382
MI3PP	myo inositol 3 phosphatase	h2o[c] + mi3p-D[c] -> pi[c] + inost[c]	Rv1604	Rv1604		Peptidoglycan Metabolism	0	0	1000	0	1.2775e-21	8.9347e-23	0	6.88131e-21	0	2.85118e-22	8.53978e-22	7.28283e-17	3.20033e-21	1.22796e-21
MI4PP	myo inositol 4 phosphatase	h2o[c] + mi4p-D[c] -> pi[c] + inost[c]	Rv1604	Rv1604		Peptidoglycan Metabolism	0	0	1000	0	9.20285e-21	4.40113e-23	9.4086e-21	4.18344e-21	3.84518e-22	0	3.86695e-22	0	0	1.21401e-21
PAPPT1	phospho N acetylmuramoyl pentapeptide transferase alpha glutamate	udcpp[c] + uAgla[c] -> ump[c] + uaAgla[c]	Rv2156c	Rv2156c		Peptidoglycan Metabolism	0	0	1000	0	4.86778e-05	4.35738e-05	8.57408e-05	8.57408e-05	3.97451e-05	3.97451e-05	0.000136191	0.000136191	0.000182539	0.000182539
PAPPT2	phospho N acetylmuramoyl pentapeptide transferase gamma glutamate	udcpp[c] + uGgla[c] -> ump[c] + uaGgla[c]	Rv2156c	Rv2156c		Peptidoglycan Metabolism	0	0	1000	0	4.86778e-05	4.35738e-05	8.57408e-05	8.57408e-05	3.97451e-05	3.97451e-05	0.000136191	0.000136191	0.000182539	0.000182539
PAPPT3	phospho N acetylmuramoyl pentapeptide transferase meso 2 6 diaminopimelate	udcpp[c] + ugmda[c] -> ump[c] + uagmda[c]	Rv2156c	Rv2156c		Peptidoglycan Metabolism	0	0	1000	0	2.41698e-06	2.16355e-06	4.25725e-06	4.25725e-06	1.97345e-06	1.97345e-06	6.76223e-06	6.76223e-06	9.0635e-06	9.0635e-06
PGPPT3	phospho N glycolylmuramoyl pentapeptide transferase meso 2 6 diaminopimelate	udcpp[c] + uggmda[c] -> ump[c] + ugggmda[c]	Rv2156c	Rv2156c		Peptidoglycan Metabolism	0	0	1000	0	2.39492e-06	2.1438e-06	4.21839e-06	4.21839e-06	1.95543e-06	1.95543e-06	6.70051e-06	6.70051e-06	8.98077e-06	8.98077e-06
PPTGS	Peptidoglycan subunit synthesis	uaagmda[c] -> h[c] + udcpdp[c] + peptido-EC[c]	(Rv2163c and Rv0016c and Rv2911 and Rv3330 and Rv3627c)	Rv0016c Rv2163c Rv2911 Rv3330 Rv3627c		Peptidoglycan Metabolism	0	0	1000	0	1.05228e-20	0	9.06291e-21	6.76866e-21	0	0	5.88392e-22	2.41935e-17	0	0
PPTGS_TB1	Peptidoglycan subunit synthesis	uaaAgla[c] -> h[c] + udcpdp[c] + peptido-TB1[c]	(Rv2163c and Rv0016c and Rv2911 and Rv3330 and Rv3627c)	Rv0016c Rv2163c Rv2911 Rv3330 Rv3627c		Peptidoglycan Metabolism	0	0	1000	0	4.62069e-05	4.1362e-05	8.13886e-05	8.13886e-05	3.77276e-05	3.77276e-05	0.000129278	0.000129278	0.000173273	0.000173273
PPTGS_TB2	Peptidoglycan subunit synthesis	uaaGgla[c] -> h[c] + udcpdp[c] + peptido-TB2[c]	(Rv2163c and Rv0016c and Rv2911 and Rv3330 and Rv3627c)	Rv0016c Rv2163c Rv2911 Rv3330 Rv3627c		Peptidoglycan Metabolism	0	0	1000	0	4.62069e-05	4.1362e-05	8.13886e-05	8.13886e-05	3.77276e-05	3.77276e-05	0.000129278	0.000129278	0.000173273	0.000173273
UAAGDS	UDP N acetylmuramoyl L alanyl D glutamyl meso 2 6 diaminopimelate synthetase	atp[c] + 26dap-M[c] + uamag[c] -> h[c] + pi[c] + adp[c] + ugmd[c]	Rv2158c	Rv2158c		Peptidoglycan Metabolism	0	0	1000	0	2.41698e-06	2.16355e-06	4.25725e-06	4.25725e-06	1.97345e-06	1.97345e-06	6.76223e-06	6.76223e-06	9.0635e-06	9.0635e-06
UAAGLS1	UDP N acetylmuramoyl L alanyl D glutamate lysine synthetase alpha glutamate	atp[c] + lys-L[c] + uamag[c] -> h[c] + pi[c] + adp[c] + uAgl[c]				Peptidoglycan Metabolism	0	0	1000	0	4.86778e-05	4.35738e-05	8.57408e-05	8.57408e-05	3.97451e-05	3.97451e-05	0.000136191	0.000136191	0.000182539	0.000182539
UAAGLS2	UDP N acetylmuramoyl L alanyl D glutamyl L lysine synthetase gamma glutamate	atp[c] + lys-L[c] + uamag[c] -> h[c] + pi[c] + adp[c] + uGgl[c]				Peptidoglycan Metabolism	0	0	1000	0	4.86778e-05	4.35738e-05	8.57408e-05	8.57408e-05	3.97451e-05	3.97451e-05	0.000136191	0.000136191	0.000182539	0.000182539
UAGPT1	UDP N acetylglucosamine N acetylmuramyl pentapeptide pyrophosphoryl undecaprenol N acetylglucosamine transferase	uacgam[c] + uaAgla[c] -> h[c] + udp[c] + uaaAgla[c]	Rv2153c	Rv2153c		Peptidoglycan Metabolism	0	0	1000	0	4.86778e-05	4.35738e-05	8.57408e-05	8.57408e-05	3.97451e-05	3.97451e-05	0.000136191	0.000136191	0.000182539	0.000182539
UAGPT2	UDP N acetylglucosamine N acetylmuramyl pentapeptide pyrophosphoryl undecaprenol N acetylglucosamine transferase	uacgam[c] + uaGgla[c] -> h[c] + udp[c] + uaaGgla[c]	Rv2153c	Rv2153c		Peptidoglycan Metabolism	0	0	1000	0	4.86778e-05	4.35738e-05	8.57408e-05	8.57408e-05	3.97451e-05	3.97451e-05	0.000136191	0.000136191	0.000182539	0.000182539
UAGPT3	UDP N acetylglucosamine N acetylmuramyl pentapeptide pyrophosphoryl undecaprenol N acetylglucosamine transferase	uacgam[c] + uagmda[c] -> h[c] + udp[c] + uaagmda[c]	Rv2153c	Rv2153c		Peptidoglycan Metabolism	0	0	1000	0	2.41698e-06	2.16355e-06	4.25725e-06	4.25725e-06	1.97345e-06	1.97345e-06	6.76223e-06	6.76223e-06	9.0635e-06	9.0635e-06
UAMAGS	UDP N acetylmuramoyl L alanyl D glutamate synthetase	atp[c] + glu-D[c] + uama[c] -> h[c] + pi[c] + adp[c] + uamag[c]	Rv2155c	Rv2155c		Peptidoglycan Metabolism	0	0	1000	0	9.97727e-05	8.93112e-05	0.000175739	0.000175739	8.14637e-05	8.14637e-05	0.000279144	0.000279144	0.000374141	0.000374141
UAMAS	UDP N acetylmuramoyl L alanine synthetase	ala-L[c] + atp[c] + uamr[c] -> h[c] + pi[c] + adp[c] + uama[c]	Rv2152c	Rv2152c		Peptidoglycan Metabolism	0	0	1000	0	9.97727e-05	8.93112e-05	0.000175739	0.000175739	8.14637e-05	8.14637e-05	0.000279144	0.000279144	0.000374141	0.000374141
UGAGDS	UDP N glycolylmuramoyl L alanyl D glutamyl meso 2 6 diaminopimelate synthetase	atp[c] + 26dap-M[c] + ugmag[c] -> h[c] + pi[c] + adp[c] + uggmd[c]	Rv2158c	Rv2158c		Peptidoglycan Metabolism	0	0	1000	0	2.39492e-06	2.1438e-06	4.21839e-06	4.21839e-06	1.95543e-06	1.95543e-06	6.70051e-06	6.70051e-06	8.98077e-06	8.98077e-06
UGGPT3	UDP N glycolylglucosamine N acetylmuramyl pentapeptide pyrophosphoryl undecaprenol N acetylglucosamine transferase	uacgam[c] + ugggmda[c] -> h[c] + udp[c] + ugagmda[c]	Rv2153c	Rv2153c		Peptidoglycan Metabolism	0	0	1000	0	2.39492e-06	2.1438e-06	4.21839e-06	4.21839e-06	1.95543e-06	1.95543e-06	6.70051e-06	6.70051e-06	8.98077e-06	8.98077e-06
UGLDDS1	UDP N acetylmuramoyl L alanyl D glutamyl L lysyl D alanyl D alanine synthetase alpha glutamate	atp[c] + alaala[c] + uAgl[c] -> pi[c] + adp[c] + uAgla[c]	Rv2157c	Rv2157c		Peptidoglycan Metabolism	0	0	1000	0	4.86778e-05	4.35738e-05	8.57408e-05	8.57408e-05	3.97451e-05	3.97451e-05	0.000136191	0.000136191	0.000182539	0.000182539
UGLDDS2	UDP N acetylmuramoyl L alanyl D glutamyl L lysyl D alanyl D alanine synthetase gamma glutamate	atp[c] + alaala[c] + uGgl[c] -> pi[c] + adp[c] + uGgla[c]	Rv2157c	Rv2157c		Peptidoglycan Metabolism	0	0	1000	0	4.86778e-05	4.35738e-05	8.57408e-05	8.57408e-05	3.97451e-05	3.97451e-05	0.000136191	0.000136191	0.000182539	0.000182539
UGMAGS	UDP N glycolylmuramoyl L alanyl D glutamate synthetase	atp[c] + glu-D[c] + ugma[c] -> h[c] + pi[c] + adp[c] + ugmag[c]	Rv2155c	Rv2155c		Peptidoglycan Metabolism	0	0	1000	0	2.39492e-06	2.1438e-06	4.21839e-06	4.21839e-06	1.95543e-06	1.95543e-06	6.70051e-06	6.70051e-06	8.98077e-06	8.98077e-06
UGMAS	UDP N glycolylmuramoyl L alanine synthetase	ala-L[c] + atp[c] + ugmr[c] -> h[c] + pi[c] + adp[c] + ugma[c]	Rv2152c	Rv2152c		Peptidoglycan Metabolism	0	0	1000	0	2.39492e-06	2.1438e-06	4.21839e-06	4.21839e-06	1.95543e-06	1.95543e-06	6.70051e-06	6.70051e-06	8.98077e-06	8.98077e-06
UGMDDS	UDP N acetylmuramoyl L alanyl D glutamyl meso 2 6 diaminopimeloyl D alanyl D alanine synthetase	atp[c] + alaala[c] + ugmd[c] -> h[c] + pi[c] + adp[c] + ugmda[c]	Rv2157c	Rv2157c		Peptidoglycan Metabolism	0	0	1000	0	2.41698e-06	2.16355e-06	4.25725e-06	4.25725e-06	1.97345e-06	1.97345e-06	6.76223e-06	6.76223e-06	9.0635e-06	9.0635e-06
UGMDDS2	UDP N glycolylmuramoyl L alanyl D glutamyl meso 2 6 diaminopimeloyl D alanyl D alanine synthetase	atp[c] + alaala[c] + uggmd[c] -> h[c] + pi[c] + adp[c] + uggmda[c]	Rv2157c	Rv2157c		Peptidoglycan Metabolism	0	0	1000	0	2.39492e-06	2.1438e-06	4.21839e-06	4.21839e-06	1.95543e-06	1.95543e-06	6.70051e-06	6.70051e-06	8.98077e-06	8.98077e-06
FRRPPDIMAS	fucose rhamnose rhamnose phenol phthiocerol dimycocerosate synthesis	gdpfuc[c] + rrppdima[c] -> h[c] + gdp[c] + frrppdima[c]	Rv2957	Rv2957		Phenolic glycolipid biosynthesis	0	0	1000	0	2.90234e-06	2.59802e-06	5.11215e-06	5.11215e-06	2.36974e-06	2.36974e-06	8.12017e-06	8.12017e-06	1.08836e-05	1.08836e-05
RPPDIMAS	rhamnose phenol phthiocerol dimycocerosate synthesis	dtdprmn[c] + ppdima[c] -> h[c] + dtdp[c] + rppdima[c]	Rv2962c	Rv2962c		Phenolic glycolipid biosynthesis	0	0	1000	0	2.90234e-06	2.59802e-06	5.11215e-06	5.11215e-06	2.36974e-06	2.36974e-06	8.12017e-06	8.12017e-06	1.08836e-05	1.08836e-05
RRPPDIMAS	rhamnose rhamnose phenol phthiocerol dimycocerosate synthesis	dtdprmn[c] + rppdima[c] -> h[c] + dtdp[c] + rrppdima[c]	Rv2958c	Rv2958c		Phenolic glycolipid biosynthesis	0	0	1000	0	2.90234e-06	2.59802e-06	5.11215e-06	5.11215e-06	2.36974e-06	2.36974e-06	8.12017e-06	8.12017e-06	1.08836e-05	1.08836e-05
ALDD19x	aldehyde dehydrogenase phenylacetaldehyde NAD	h2o[c] + nad[c] + pacald[c] -> 2 h[c] + nadh[c] + pac[c]	Rv2858c	Rv2858c		Phenylalanine Tyrosine Tryptophan Metabolism	0	0	1000	0	0	1.27921e-22	0	1.37209e-20	0	0	0	4.12373e-16	0	4.25152e-21
ANPRT	anthranilate phosphoribosyltransferase	prpp[c] + anth[c] -> ppi[c] + pran[c]	Rv2192c	Rv2192c		Phenylalanine Tyrosine Tryptophan Metabolism	0	0	1000	0	4.93299e-05	4.41575e-05	8.68894e-05	8.68894e-05	4.02775e-05	4.02775e-05	0.000138015	0.000138015	0.000184984	0.000184984
ANS	anthranilate synthase	gln-L[c] + chor[c] -> glu-L[c] + pyr[c] + h[c] + anth[c]	(Rv1609 or Rv2859c)	Rv1609 Rv2859c		Phenylalanine Tyrosine Tryptophan Metabolism	0	0	1000	0	4.93299e-05	4.41575e-05	8.68894e-05	8.68894e-05	4.02775e-05	4.02775e-05	0.000138015	0.000138015	0.000184984	0.000184984
CHORM	chorismate mutase	chor[c] -> pphn[c]	(Rv1885c or Rv0948c)	Rv0948c Rv1885c		Phenylalanine Tyrosine Tryptophan Metabolism	0	0	1000	0	0.000195756	0.00017523	0.000344803	0.000344803	0.000159833	0.000159833	0.000547686	0.000547686	0.00073407	0.00073407
CHORS	chorismate synthase	3psme[c] -> pi[c] + chor[c]	Rv2540c	Rv2540c		Phenylalanine Tyrosine Tryptophan Metabolism	0	0	1000	0	0.00027156	0.000243086	0.000478323	0.000478323	0.000221726	0.000221726	0.00075977	0.00075977	0.00101833	0.00101833
DDPA	3 deoxy D arabino heptulosonate 7 phosphate synthetase	h2o[c] + pep[c] + e4p[c] -> pi[c] + 2dda7p[c]	Rv2178c	Rv2178c		Phenylalanine Tyrosine Tryptophan Metabolism	0	0	1000	0	0.00027156	0.000243086	0.000478323	0.000478323	0.000221726	0.000221726	0.00075977	0.00075977	0.00101833	0.00101833
DHQD	3 dehydroquinate dehydratase	3dhq[c] <=> h2o[c] + 3dhsk[c]	Rv2537c	Rv2537c		Phenylalanine Tyrosine Tryptophan Metabolism	1	-1000	1000	0	0.00027156	0.000243086	0.000478323	0.000478323	0.000221726	0.000221726	0.00075977	0.00075977	0.00101833	0.00101833
DHQS	3 dehydroquinate synthase	2dda7p[c] -> pi[c] + 3dhq[c]	Rv2538c	Rv2538c		Phenylalanine Tyrosine Tryptophan Metabolism	0	0	1000	0	0.00027156	0.000243086	0.000478323	0.000478323	0.000221726	0.000221726	0.00075977	0.00075977	0.00101833	0.00101833
IGPS	indole 3 glycerol phosphate synthase	h[c] + 2cpr5p[c] -> h2o[c] + co2[c] + 3ig3p[c]	Rv1611	Rv1611		Phenylalanine Tyrosine Tryptophan Metabolism	0	0	1000	0	4.93299e-05	4.41575e-05	8.68894e-05	8.68894e-05	4.02775e-05	4.02775e-05	0.000138015	0.000138015	0.000184984	0.000184984
PEAMNO	Phenethylamine oxidase	h2o[c] + o2[c] + peamn[c] -> nh4[c] + h2o2[c] + pacald[c]				Phenylalanine Tyrosine Tryptophan Metabolism	0	0	1000	0	0	0	0	0	1.05373e-21	0	0	0	0	0
PHYCBOXL	L Phenylalanine carboxy lyase	h[c] + phe-L[c] -> co2[c] + peamn[c]	Rv2531c	Rv2531c		Phenylalanine Tyrosine Tryptophan Metabolism	0	0	1000	0	3.7914e-21	0	0	3.71416e-21	6.1894e-22	9.02593e-23	0	5.55309e-17	5.78108e-21	0
PPND	prephenate dehydrogenase	nad[c] + pphn[c] -> co2[c] + nadh[c] + 34hpp[c]	Rv3754	Rv3754		Phenylalanine Tyrosine Tryptophan Metabolism	0	0	1000	0	7.78434e-05	6.96813e-05	0.000137113	0.000137113	6.35586e-05	6.35586e-05	0.000217791	0.000217791	0.000291907	0.000291907
PPNDH	prephenate dehydratase	h[c] + pphn[c] -> h2o[c] + co2[c] + phpyr[c]	Rv3838c	Rv3838c		Phenylalanine Tyrosine Tryptophan Metabolism	0	0	1000	0	0.423426	0.467105	0.972604	0.972604	1.08297	1.08297	0.474506	0.474506	6.2898e-22	0
PSCVT	3 phosphoshikimate 1 carboxyvinyltransferase	pep[c] + skm5p[c] <=> pi[c] + 3psme[c]	Rv3227	Rv3227		Phenylalanine Tyrosine Tryptophan Metabolism	1	-1000	1000	0	0.00027156	0.000243086	0.000478323	0.000478323	0.000221726	0.000221726	0.00075977	0.00075977	0.00101833	0.00101833
SHK3Dr	shikimate dehydrogenase	h[c] + nadph[c] + 3dhsk[c] <=> nadp[c] + skm[c]	Rv2552c	Rv2552c		Phenylalanine Tyrosine Tryptophan Metabolism	1	-1000	1000	0	0.00027156	0.000243086	0.000478323	0.000478323	0.000221726	0.000221726	0.00075977	0.00075977	0.00101833	0.00101833
SHKK	shikimate kinase	atp[c] + skm[c] -> h[c] + adp[c] + skm5p[c]	Rv2539c	Rv2539c		Phenylalanine Tyrosine Tryptophan Metabolism	0	0	1000	0	0.00027156	0.000243086	0.000478323	0.000478323	0.000221726	0.000221726	0.00075977	0.00075977	0.00101833	0.00101833
TRPS1	tryptophan synthase indoleglycerol phosphate	ser-L[c] + 3ig3p[c] -> h2o[c] + g3p[c] + trp-L[c]	(Rv1612 and Rv1613)	Rv1612 Rv1613		Phenylalanine Tyrosine Tryptophan Metabolism	0	0	1000	0	3.26652e-05	2.9629e-05	5.74085e-05	5.79141e-05	2.62305e-05	2.68598e-05	9.27312e-05	9.17162e-05	0.000123037	0.000123636
TRPS2	tryptophan synthase indole	ser-L[c] + indole[c] -> h2o[c] + trp-L[c]	(Rv1612 and Rv1613)	Rv1612 Rv1613		Phenylalanine Tyrosine Tryptophan Metabolism	0	0	1000	0	1.66647e-05	1.45285e-05	2.94808e-05	2.89753e-05	1.4047e-05	1.34177e-05	4.52841e-05	4.62991e-05	6.19463e-05	6.13473e-05
TRPS3	tryptophan synthase indoleglycerol phosphate	3ig3p[c] -> g3p[c] + indole[c]	(Rv1612 and Rv1613)	Rv1612 Rv1613		Phenylalanine Tyrosine Tryptophan Metabolism	0	0	1000	0	1.66647e-05	1.45285e-05	2.94808e-05	2.89753e-05	1.4047e-05	1.34177e-05	4.52841e-05	4.62991e-05	6.19463e-05	6.13473e-05
PreDeh	Prephenate Dehydratase	pphn[c] <=> h2o[c] + co2[c] + phpyr[c]	Rv3838c	Rv3838c		Phenylalanine Tyrosine Tryptophan Metabolism	1	-1000	1000	0	-0.423308	-0.466999	-0.972396	-0.972396	-1.08287	-1.08287	-0.474177	-0.474177	0.000442163	0.000442163
AGPAT160190	1 hexadecanoyl sn glycerol 3 phosphate O acyltransferase	mstrACP[c] + 1hdecg3p[c] -> ACP[c] + pa160190[c]	(Rv2182c or Rv2483c)	Rv2182c Rv2483c		PIM Biosynthesis	0	0	1000	0	0.000100251	8.97391e-05	0.000176581	0.000176581	8.1854e-05	8.1854e-05	0.000280482	0.000280482	0.000375933	0.000375933
CDPPT160190	CDP diacylglycerol inositon 3 phosphatidyltransferase	inost[c] + cdpc16c19g[c] -> h[c] + cmp[c] + ptd1ino160190[c]	Rv2612c	Rv2612c		PIM Biosynthesis	0	0	1000	0	3.9836e-05	3.56591e-05	7.01669e-05	7.01669e-05	3.25258e-05	3.25258e-05	0.000111453	0.000111453	0.000149382	0.000149382
DASYN160190	CDP diacylglycerol synthetase C160 C190	h[c] + ctp[c] + pa160190[c] -> ppi[c] + cdpc16c19g[c]	(Rv2881c or Rv2482c)	Rv2482c Rv2881c		PIM Biosynthesis	0	0	1000	0	8.35868e-05	7.48224e-05	0.000147229	0.000147229	6.8248e-05	6.8248e-05	0.000233859	0.000233859	0.000313445	0.000313445
G16MTM1	Glycolipid 1 6 alpha D mannosyltransferase	gdpmann[c] + ptd1ino160190[c] -> h[c] + gdp[c] + PIM1[c]	Rv2610c	Rv2610c		PIM Biosynthesis	0	0	1000	0	3.9836e-05	3.56591e-05	7.01669e-05	7.01669e-05	3.25258e-05	3.25258e-05	0.000111453	0.000111453	0.000149382	0.000149382
G16MTM10	Glycolipid 16 alpha D mannosyltransferase	gdpmann[c] + PIM5[c] -> h[c] + gdp[c] + PIM6[c]	Rv1500	Rv1500		PIM Biosynthesis	0	0	1000	0	2.8288e-06	2.53219e-06	4.98262e-06	4.98262e-06	2.30969e-06	2.30969e-06	7.91442e-06	7.91442e-06	1.06078e-05	1.06078e-05
G16MTM2	Glycolipid 16 alpha D mannosyltransferase	gdpmann[c] + Ac1PIM1[c] -> h[c] + gdp[c] + Ac1PIM2[c]	Rv0557	Rv0557		PIM Biosynthesis	0	0	1000	0	9.92753e-06	9.25534e-06	1.75243e-05	1.74553e-05	8.1771e-06	8.10524e-06	2.74995e-05	2.76611e-05	3.7119e-05	3.64337e-05
G16MTM4	Glycolipid 16 alpha D mannosyltransferase	decdman1p-tb[c] + Ac1PIM2[c] -> h[c] + decd-tb[c] + Ac1PIM3[c]				PIM Biosynthesis	0	0	1000	0	6.241e-06	5.58661e-06	1.09929e-05	1.09929e-05	5.09573e-06	5.09573e-06	1.74611e-05	1.74611e-05	2.34033e-05	2.34033e-05
G16MTM5	Glycolipid 16 alpha D mannosyltransferase	decdman1p-tb[c] + Ac1PIM3[c] -> h[c] + decd-tb[c] + Ac1PIM4[c]				PIM Biosynthesis	0	0	1000	0	2.96852e-06	2.65726e-06	5.22873e-06	5.22873e-06	2.42378e-06	2.42378e-06	8.30534e-06	8.30534e-06	1.11317e-05	1.11317e-05
G16MTM6	Glycolipid 16 alpha D mannosyltransferase	gdpmann[c] + PIM1[c] -> h[c] + gdp[c] + PIM2[c]	Rv2188c	Rv2188c		PIM Biosynthesis	0	0	1000	0	2.0699e-05	1.81599e-05	3.6421e-05	3.64901e-05	1.68292e-05	1.69011e-05	5.81875e-05	5.80259e-05	7.77282e-05	7.84136e-05
G16MTM7	Glycolipid 16 alpha D mannosyltransferase	gdpmann[c] + PIM2[c] -> h[c] + gdp[c] + PIM3[c]				PIM Biosynthesis	0	0	1000	0	1.32272e-05	1.18403e-05	2.32983e-05	2.32983e-05	1.07999e-05	1.07999e-05	3.70071e-05	3.70071e-05	4.96011e-05	4.96011e-05
G16MTM8	Glycolipid 16 alpha D mannosyltransferase	gdpmann[c] + PIM3[c] -> h[c] + gdp[c] + PIM4[c]				PIM Biosynthesis	0	0	1000	0	9.37131e-06	8.3887e-06	1.65066e-05	1.65066e-05	7.65161e-06	7.65161e-06	2.62191e-05	2.62191e-05	3.51417e-05	3.51417e-05
G16MTM9	Glycolipid 16 alpha D mannosyltransferase	PIM4[c] + gdpmann[c] -> h[c] + gdp[c] + PIM5[c]	Rv1159	Rv1159		PIM Biosynthesis	0	0	1000	0	5.93214e-06	5.31013e-06	1.04488e-05	1.04488e-05	4.84355e-06	4.84355e-06	1.6597e-05	1.6597e-05	2.22451e-05	2.22451e-05
MANAT1	mannosyl acyl transferase	pmtcoa[c] + PIM1[c] -> coa[c] + Ac1PIM1[c]	Rv2611c	Rv2611c		PIM Biosynthesis	0	0	1000	0	1.40482e-05	1.29439e-05	2.47823e-05	2.47133e-05	1.15416e-05	1.14697e-05	3.90282e-05	3.91898e-05	5.25711e-05	5.18857e-05
MANAT2	mannosyl acyl transferase	pmtcoa[c] + PIM2[c] -> coa[c] + Ac1PIM2[c]	Rv2611c	Rv2611c		PIM Biosynthesis	0	0	1000	0	3.08395e-06	2.39185e-06	5.39407e-06	5.46308e-06	2.44669e-06	2.51855e-06	8.90412e-06	8.74251e-06	1.16731e-05	1.23585e-05
MANAT3	mannosyl acyl transferase	pmtcoa[c] + Ac1PIM2[c] -> coa[c] + Ac2PIM2[c]				PIM Biosynthesis	0	0	1000	0	3.12295e-06	2.7955e-06	5.50075e-06	5.50075e-06	2.54987e-06	2.54987e-06	8.73741e-06	8.73741e-06	1.17109e-05	1.17109e-05
CDPMEK	4 cytidine 5 diphospho 2 C methyl D erythritol kinase	atp[c] + 4c2me[c] -> h[c] + adp[c] + 2p4c2me[c]	Rv1011	Rv1011		Polyprenyl Metabolism	0	0	1000	0	0.000127002	0.000113685	0.0002237	0.0002237	0.000103696	0.000103696	0.000355326	0.000355326	0.000476247	0.000476247
DCPDP	decaprenyl diphosphatase	h2o[c] + decdp-tb[c] -> h[c] + decd-tb[c] + pi[c]	Rv2136c	Rv2136c		Polyprenyl Metabolism	0	0	1000	0	0	3.02249e-21	1.20739e-19	5.57005e-20	0	6.3218e-23	0	4.53212e-17	4.26148e-20	0
DCPDPS	Decaprenyl diphosphate synthase	7 ipdp[c] + frdp[c] -> 7 ppi[c] + decdp-tb[c]				Polyprenyl Metabolism	0	0	1000	0	0	3.77837e-21	7.34736e-20	2.72304e-22	0	4.8027e-23	4.93951e-22	2.18064e-16	1.07124e-05	1.07455e-05
DPPS	decaprenyl synthase	7 ipdp[c] + frdp[c] -> 7 ppi[c] + decdp[c]				Polyprenyl Metabolism	0	0	1000	0	3.92463e-21	9.54085e-23	4.31588e-20	3.10192e-22	9.56674e-22	0	0	1.80636e-16	1.10655e-05	1.09232e-05
DXPRIi	1 deoxy D xylulose reductoisomerase	h[c] + nadph[c] + dxyl5p[c] -> nadp[c] + 2me4p[c]	Rv2870c	Rv2870c		Polyprenyl Metabolism	0	0	1000	0	0.000127002	0.000113685	0.0002237	0.0002237	0.000103696	0.000103696	0.000355326	0.000355326	0.000476247	0.000476247
DXPS	1 deoxy D xylulose 5 phosphate synthase	pyr[c] + h[c] + g3p[c] -> co2[c] + dxyl5p[c]	(Rv2682c or Rv3379c)	Rv2682c Rv3379c		Polyprenyl Metabolism	0	0	1000	0	0.000127002	0.000113685	0.0002237	0.0002237	0.000103696	0.000103696	0.000355326	0.000355326	0.000476247	0.000476247
GRTT	geranyltranstransferase	ipdp[c] + grdp[c] -> ppi[c] + frdp[c]	(Rv1086 or Rv3398c)	Rv1086 Rv3398c		Polyprenyl Metabolism	0	0	1000	0	1.15456e-05	1.0335e-05	2.03364e-05	2.03364e-05	9.42691e-06	9.42691e-06	3.23023e-05	3.23023e-05	4.32952e-05	4.32952e-05
IPDDI	isopentenyl diphosphate D isomerase	ipdp[c] <=> dmpp[c]	Rv1745c	Rv1745c		Polyprenyl Metabolism	1	-1000	1000	0	-3.46319e-05	-3.14487e-05	-6.10188e-05	-6.12535e-05	9.42691e-06	9.42691e-06	-9.7026e-05	-9.76944e-05	-0.000129901	-0.000130045
IPDPS	1 hydroxy 2 methyl 2 E butenyl 4 diphosphate reductase ipdp	h[c] + nadh[c] + h2mb4p[c] -> h2o[c] + nad[c] + ipdp[c]				Polyprenyl Metabolism	0	0	1000	0	8.08242e-05	7.19015e-05	0.000142345	0.00014211	0	8.12643e-22	0.000225998	0.000225329	0.000303051	0.000302907
MECDPDH	2C methyl D erythritol 2 4 cyclodiphosphate dehydratase	h[c] + 2mecdp[c] -> h2o[c] + h2mb4p[c]				Polyprenyl Metabolism	0	0	1000	0	0.000127002	0.000113685	0.0002237	0.0002237	0	0	0.000355326	0.000355326	0.000476247	0.000476247
MECDPS	2 C methyl D erythritol 2 4 cyclodiphosphate synthase	2p4c2me[c] -> cmp[c] + 2mecdp[c]	Rv3581c	Rv3581c		Polyprenyl Metabolism	0	0	1000	0	0.000127002	0.000113685	0.0002237	0.0002237	0.000103696	0.000103696	0.000355326	0.000355326	0.000476247	0.000476247
MEPCT	2 C methyl D erythritol 4 phosphate cytidylyltransferase	h[c] + ctp[c] + 2me4p[c] -> ppi[c] + 4c2me[c]	Rv3582c	Rv3582c		Polyprenyl Metabolism	0	0	1000	0	0.000127002	0.000113685	0.0002237	0.0002237	0.000103696	0.000103696	0.000355326	0.000355326	0.000476247	0.000476247
UDPDPS	undecaprenyl diphosphate synthase	ipdp[c] + decdp[c] -> ppi[c] + udcpdp[c]	Rv2361c	Rv2361c		Polyprenyl Metabolism	0	0	1000	0	0	0	2.19099e-20	0	1.18316e-21	0	0	1.41566e-16	1.10655e-05	1.09232e-05
UDPDPS2	undecaprenyl diphosphate synthase	ipdp[c] + decdp-tb[c] -> ppi[c] + udcpdp[c]	Rv2361c	Rv2361c		Polyprenyl Metabolism	0	0	1000	0	0	8.4788e-23	0	0	1.06523e-21	1.39723e-22	0	1.96984e-16	1.07124e-05	1.07455e-05
HMEDS	E 4 hydroxy 3 methylbut 2 enyl diphosphate synthase	2mecdp[c] + 2 fdxrd[c] -> h2o[c] + 2 fdxox[c] + hmbpp[c]	Rv2868c	Rv2868c		Polyprenyl Metabolism	0	0	1000	0	0	0	0	1.10363e-20	0.000103696	0.000103696	4.34395e-23	0	0	0
HMEDR	E 4 hydroxy 3 methylbut 2 en 1 yl diphosphate reductase	h[c] + nadh[c] + hmbpp[c] -> h2o[c] + nad[c] + ipdp[c]	(Rv1110 or Rv3382c)	Rv1110 Rv3382c		Polyprenyl Metabolism	0	0	1000	0	0	0	0	1.06048e-20	0.000103696	0.000103696	7.43107e-22	2.08847e-17	0	1.77972e-22
FRTT	Farnesyltranstransferase	3 h[c] + ipdp[c] + frdp[c] -> ppi[c] + ggdp[c]	Rv3398c	Rv3398c		Polyprenyl Metabolism	0	0	1000	0	1.15456e-05	1.0335e-05	2.03364e-05	2.03364e-05	9.42691e-06	9.42691e-06	3.23023e-05	3.23023e-05	5.9846e-20	1.24277e-21
UCE_1	Uncharacterized Enzyme	3 h[c] + ipdp[c] + ggdp[c] -> ppi[c] + ptdp[c]				Polyprenyl Metabolism	0	0	1000	0	0	0	4.85276e-20	9.10138e-21	0	0	0	-1.56482e-34	8.18399e-20	2.33996e-21
PRTT	Trans Pentaprenyltrantransferase	3 h[c] + ipdp[c] + ptdp[c] -> ppi[c] + hpdp[c]				Polyprenyl Metabolism	0	0	1000	0	3.3816e-21	2.60909e-22	2.26388e-20	9.38131e-21	0	0	0	1.56723e-32	0	0
HTPS	Heptaprenyl pyrophosphate synthase	3 h[c] + ipdp[c] + hpdp[c] -> ppi[c] + htdp[c]	(Rv0562 or Rv0989c)	Rv0562 Rv0989c		Polyprenyl Metabolism	0	0	1000	0	4.72862e-21	1.34654e-22	2.35139e-20	1.12049e-20	6.32994e-23	3.35635e-22	0	0	0	0
IPDPUDCT	IPDP undecaprenylcistransferase	7 ipdp[c] + ggdp[c] -> 7 ppi[c] + udcpdp[c]	Rv2361c	Rv2361c		Polyprenyl Metabolism	0	0	1000	0	1.15456e-05	1.0335e-05	2.03364e-05	2.03364e-05	9.42691e-06	9.42691e-06	3.23023e-05	3.23023e-05	0	0
ADCPS2	adenosylcobinamide phosphate synthase	atp[c] + adcobhex[c] + applp[c] -> h[c] + pi[c] + adp[c] + adocbip[c]	(Rv0254c or Rv2236c)	Rv0254c Rv2236c		Porphyrin Metabolism	0	0	1000	0	0	4.11341e-22	0	0	3.39468e-22	0	7.00452e-22	-7.10187e-34	3.68854e-21	0
ADCYRS	adenosylcobyric acid synthase glutamine hydrolysing	4 atp[c] + 4 h2o[c] + 4 gln-L[c] + adcobdam[c] -> 4 glu-L[c] + 4 h[c] + 4 pi[c] + 4 adp[c] + adcobhex[c]	(Rv2848c or (Rv0255c and Rv3713))	Rv0255c Rv2848c Rv3713		Porphyrin Metabolism	0	0	1000	0	0	3.95857e-22	0	0	0	8.63207e-22	0	2.71056e-16	2.55937e-20	0
ADOCBIK	Adenosyl cobinamide kinase	atp[c] + adocbi[c] -> h[c] + adp[c] + adocbip[c]	Rv0254c	Rv0254c		Porphyrin Metabolism	0	0	1000	0	2.56077e-21	0	0	0	0	8.8373e-22	0	2.62789e-16	3.06183e-20	0
ADOCBLS	Adenosylcobalamin 5 phosphate synthase	agdpcbi[c] + rdmbzi[c] -> h[c] + gmp[c] + adocbl[c]	Rv2208	Rv2208		Porphyrin Metabolism	0	0	1000	0	9.3521e-21	8.63645e-23	0	3.28941e-22	2.35099e-38	3.47831e-22	0	1.34182e-16	1.93851e-20	6.89548e-22
CBIAT	Cobinamide adenyltransferase	atp[c] + h[c] + cbi[c] <=> adocbi[c] + pppi[c]	Rv2849c	Rv2849c		Porphyrin Metabolism	1	-1000	1000	0	-1.73294e-21	2.14919e-22	-2.47449e-21	2.88905e-20	-8.99337e-23	-1.15676e-22	1.07055e-21	-7.61112e-17	-2.37962e-21	-7.80612e-22
CBLAT	cob I alamin adenosyltransferase	atp[c] + h[c] + cbl1[c] <=> pppi[c] + adocbl[c]	(Rv1314c or Rv2849c)	Rv1314c Rv2849c		Porphyrin Metabolism	1	-1000	1000	0	-8.13249e-21	1.06253e-22	-5.18257e-21	2.64657e-22	2.58333e-22	-5.22794e-22	2.82601e-22	-5.40969e-16	1.75168e-20	-1.1133e-22
COCHL	cobaltochelatase	atp[c] + h2o[c] + hgbam[c] + cobalt2[c] -> 2 h[c] + pi[c] + adp[c] + co2dam[c]	Rv2062c	Rv2062c		Porphyrin Metabolism	0	0	1000	0	1.66986e-21	3.08925e-22	0	0	0	3.10899e-22	0	2.10584e-16	1.50463e-36	0
CPC2MT	precorrin 2 C20 methyltransferase	amet[c] + copre2[c] -> h[c] + ahcys[c] + copre3[c]	Rv2066	Rv2066		Porphyrin Metabolism	0	0	1000	0	6.14747e-21	0	6.7677e-20	0	0	0	2.32255e-21	1.8285e-17	5.11405e-20	0
CPC3MT	precorrin 3B C17 methyltransferase	amet[c] + copre3[c] -> ahcys[c] + copre4[c]	Rv2066	Rv2066		Porphyrin Metabolism	0	0	1000	0	1.43962e-20	0	3.00188e-20	0	2.35099e-38	0	2.35348e-21	0	7.99176e-20	0
CPC4MT	precorrin 4 C11 methyltransferase	amet[c] + copre4[c] -> h[c] + ahcys[c] + copre5[c]	Rv2071c	Rv2071c		Porphyrin Metabolism	0	0	1000	0	0	0	9.5421e-21	0	0	0	2.52525e-21	3.12968e-17	4.69553e-20	2.07739e-22
CPC6MT	precorrin 6Y C5 15 methyltransferase decarboxylating	2 amet[c] + codhpre6[c] -> h[c] + co2[c] + 2 ahcys[c] + copre8[c]	Rv2072c	Rv2072c		Porphyrin Metabolism	0	0	1000	0	2.81147e-20	2.86982e-22	2.85849e-21	0	2.04438e-21	4.56772e-22	0	9.2713e-18	1.66252e-20	0
CPC6R	precorrin 6A reductase	h[c] + nadph[c] + copre6[c] -> nadp[c] + codhpre6[c]	Rv2070c	Rv2070c		Porphyrin Metabolism	0	0	1000	0	4.68357e-21	0	0	0	1.29765e-21	1.08057e-21	0	5.47236e-17	2.62216e-20	5.33323e-22
CPC8MM	precorrin 8X methylmutase	copre8[c] <=> cobya[c]	Rv2065	Rv2065		Porphyrin Metabolism	1	-1000	1000	0	-5.86627e-21	-1.49648e-22	-1.04979e-20	-1.08526e-20	-3.69846e-22	5.1172e-22	1.57177e-22	6.71233e-17	2.70872e-21	1.35989e-21
CPPPGO	coproporphyrinogen oxidase O2 required	2 h[c] + o2[c] + cpppg3[c] -> 2 h2o[c] + 2 co2[c] + pppg9[c]	Rv2388c	Rv2388c		Porphyrin Metabolism	0	0	1000	0	4.2901e-20	0	2.25371e-19	9.98223e-20	2.62447e-22	0	0	-1.17963e-32	0	1.00103e-20
FCLT	Ferrochelatase	ppp9[c] + fe2[c] -> 2 h[c] + pheme[c]	Rv1485	Rv1485		Porphyrin Metabolism	0	0	1000	0	5.13443e-22	3.05114e-22	3.18705e-20	0	0	1.64203e-21	4.80659e-22	2.01042e-16	0	0
FCLT2	Ferrochelatase	ppp9[c] + fmcbtt[c] -> 2 h[c] + mcbtt[c] + pheme[c]				Porphyrin Metabolism	0	0	1000	0	0	0	1.50463e-36	2.21797e-20	0	0	3.29956e-22	0	0	3.78768e-22
G1SATi	glutamate 1 semialdehyde aminotransferase	glu1sa[c] -> 5aop[c]	Rv0524	Rv0524		Porphyrin Metabolism	0	0	1000	0	1.70286e-22	0	5.5242e-22	0	6.47314e-24	5.68407e-23	0	1.33071e-17	0	0
HMBS	hydroxymethylbilane synthase	h2o[c] + 4 ppbng[c] -> 4 nh4[c] + hmbil[c]	Rv0510	Rv0510		Porphyrin Metabolism	0	0	1000	0	4.35221e-21	0	3.90558e-20	0	3.18309e-22	0	1.86575e-21	1.54334e-17	0	1.40248e-22
PPBNGS	porphobilinogen synthase	2 5aop[c] -> h[c] + 2 h2o[c] + ppbng[c]	Rv0512	Rv0512		Porphyrin Metabolism	0	0	1000	0	0	0	0	8.8957e-21	0	0	0	8.34867e-17	0	2.38042e-21
PPPGO	protoporphyrinogen oxidase aerobic	1.5 o2[c] + pppg9[c] -> 3 h2o[c] + ppp9[c]	Rv2677c	Rv2677c		Porphyrin Metabolism	0	0	1000	0	3.20248e-20	0	2.33984e-19	1.24303e-19	4.62418e-22	0	6.88347e-22	-4.66557e-32	0	9.1551e-21
SHCHF	sirohydrochlorin ferrochetalase	scl[c] + fe2[c] -> 3 h[c] + sheme[c]	(Rv2393 or Rv2847c)	Rv2393 Rv2847c		Porphyrin Metabolism	0	0	1000	0	5.06575e-21	6.54168e-22	0	0	0	0	1.52198e-19	1.53497e-16	0	3.05013e-21
SHCHF3	sirohydrochlorin ferrochetalase mycobactin	scl[c] + fmcbtt[c] -> 3 h[c] + sheme[c] + mcbtt[c]				Porphyrin Metabolism	0	0	1000	0	0	0	1.04506e-20	2.93607e-20	2.32703e-22	0	0	0	0	0
UPP3MT	uroporphyrinogen methyltransferase	2 amet[c] + uppg3[c] -> h[c] + 2 ahcys[c] + dscl[c]	Rv2847c	Rv2847c		Porphyrin Metabolism	0	0	1000	0	0	6.61606e-23	0	0	0	1.8128e-21	1.17446e-22	4.76554e-16	7.71333e-22	0
UPP3S	uroporphyrinogen III synthase	hmbil[c] -> h2o[c] + uppg3[c]	(Rv0511 and Rv0260c)	Rv0260c Rv0511		Porphyrin Metabolism	0	0	1000	0	8.867e-21	0	4.61457e-20	1.09355e-21	2.55323e-22	2.35012e-22	0	0	0	3.82048e-21
UPPDC1	uroporphyrinogen decarboxylase uroporphyrinogen III	4 h[c] + uppg3[c] -> 4 co2[c] + cpppg3[c]	Rv2678c	Rv2678c		Porphyrin Metabolism	0	0	1000	0	4.26248e-20	0	2.15102e-19	1.09477e-19	1.32457e-21	0	0	-4.52594e-33	0	7.55169e-21
UPPDC2	uroporphyrinogen decarboxylase uroporphyrinogen I	4 h[c] + uppg1[c] -> 4 co2[c] + cpppg1[c]	Rv2678c	Rv2678c		Porphyrin Metabolism	0	0	1000	0	1.22439e-20	2.57465e-23	1.55752e-20	0	2.00532e-22	8.80533e-22	4.17062e-22	1.41303e-16	0	0
2MCD	2 Methylcitrate dehydratase	2mcit[c] -> h2o[c] + 2mcacn[c]	(Rv1130 or Rv0392c or Rv1812c or Rv1854c)	Rv0392c Rv1130 Rv1812c Rv1854c		Propanoate Metabolism	0	0	1000	0	0	1.29997e-21	0.185063	7.1583e-21	0.300615	1.56884e-22	0.119398	2.03234e-16	0.167256	9.78211e-22
2MCS	2 Methylcitrate synthase	h2o[c] + oaa[c] + ppcoa[c] -> h[c] + coa[c] + 2mcit[c]	Rv1131	Rv1131		Propanoate Metabolism	0	0	1000	0	2.89831e-21	1.45738e-21	0.185063	0	0.300615	8.79996e-22	0.119398	1.36226e-16	0.167256	0
2MID	2 Methylisocitrate dehydratase	h2o[c] + 2mcacn[c] -> micit[c]	Rv1475c	Rv1475c		Propanoate Metabolism	0	0	1000	0	7.85539e-22	9.01123e-22	0.185063	1.49488e-21	0.300615	1.74616e-22	0.119398	8.31821e-17	0.167256	1.09321e-22
2MIL	2 Methylisocitrate lyase	micit[c] -> pyr[c] + succ[c]				Propanoate Metabolism					1.25973e-20		0.185063		0.300615		0.119398		0.167256
ADA	Adenosine deaminase	h[c] + h2o[c] + adn[c] -> nh4[c] + ins[c]	Rv3313c	Rv3313c		Purine Metabolism	0	0	1000	0	3.8348e-21	0	0	1.79681e-20	0	0	0	0	2.74629e-20	2.24642e-22
ADK1	adenylate kinase	atp[c] + amp[c] <=> 2 adp[c]	Rv0733	Rv0733		Purine Metabolism	1	-1000	1000	0	0.0762971	0.0795481	0.118801	0.122105	0.193479	0.201269	0.137171	0.138158	0.235053	0.235299
ADK2	adenylate kinase Inorganic triphosphate	amp[c] + pppi[c] <=> ppi[c] + adp[c]	Rv0733	Rv0733		Purine Metabolism	1	-1000	1000	0	0.0381485	0.0397741	0.0594008	0.0610523	0.0967398	0.100634	0.0685849	0.0690792	0.117526	0.117651
ADNCYC	adenylate cyclase	atp[c] -> ppi[c] + camp[c]	(((Rv1318c and Rv1319c and Rv1320c) or Rv1625c or Rv1647 or Rv1264) or Rv2212 or Rv2435c or Rv1120c or Rv1900c or Rv3377c or Rv3645)	Rv1120c Rv1264 Rv1318c Rv1319c Rv1320c Rv1625c Rv1647 Rv1900c Rv2212 Rv2435c Rv3377c Rv3645		Purine Metabolism	0	0	1000	0	3.45465e-20	0	0	0	0	4.83839e-22	0	0	0	2.58943e-21
ADPT	adenine phosphoribosyltransferase	prpp[c] + ade[c] -> amp[c] + ppi[c]	Rv2584c	Rv2584c		Purine Metabolism	0	0	1000	0	5.32495e-05	4.76661e-05	9.37933e-05	9.37933e-05	4.34779e-05	4.34779e-05	0.000148982	0.000148982	0.000199682	0.000199682
ADSK	adenylyl sulfate kinase	atp[c] + aps[c] -> h[c] + adp[c] + paps[c]	(Rv1285 and Rv1286)	Rv1285 Rv1286		Purine Metabolism	0	0	1000	0	0.000158109	0.00014153	0.000278492	0.000278492	0.000129095	0.000129095	0.000442357	0.000442357	0.000592896	0.000592896
ADSL1r	adenylsuccinate lyase	dcamp[c] <=> fum[c] + amp[c]	(Rv0777 or Rv0777 or Rv0777 or Rv0777)	Rv0777		Purine Metabolism	1	-1000	1000	0	0.000448928	0.000401857	0.000790739	0.000790739	0.000366547	0.000366547	0.00125601	0.00125601	0.00168345	0.00168345
ADSL2r	adenylosuccinate lyase	25aics[c] <=> fum[c] + aicar[c]	(Rv0777 or Rv0777 or Rv0777 or Rv0777)	Rv0777		Purine Metabolism	1	-1000	1000	0	0.000962945	0.000861977	0.00169613	0.00169613	0.000786238	0.000786238	0.00269413	0.00269413	0.00361098	0.00361098
ADSS	adenylosuccinate synthase	asp-L[c] + gtp[c] + imp[c] -> 2 h[c] + pi[c] + gdp[c] + dcamp[c]	Rv0357c	Rv0357c		Purine Metabolism	0	0	1000	0	0.000448928	0.000401857	0.000790739	0.000790739	0.000366547	0.000366547	0.00125601	0.00125601	0.00168345	0.00168345
AICART	phosphoribosylaminoimidazolecarboxamide formyltransferase	10fthf[c] + aicar[c] <=> thf[c] + fprica[c]	Rv0957	Rv0957		Purine Metabolism	1	-1000	1000	0	0.000528675	0.000473022	0.000931211	0.000931126	0.000431739	0.000431946	0.0491106	0.0576675	0.0607567	0.0629022
AICART2	phosphoribosylaminoimidazolecarboxamide formyltransferase 2	atp[c] + for[c] + aicar[c] <=> pi[c] + adp[c] + fprica[c]				Purine Metabolism	1	-1000	1000	0	0.000533835	0.00047808	0.000940286	0.000940371	0.000435793	0.000435585	-0.0461379	-0.0546948	-0.0567724	-0.0589179
AIRCr	phosphoribosylaminoimidazole carboxylase	co2[c] + air[c] <=> h[c] + 5aizc[c]	((Rv3257c and Rv3276c) or (Rv3275c and Rv3276c))	Rv3257c Rv3275c Rv3276c		Purine Metabolism	1	-1000	1000	0	0.000962945	0.000861977	0.00169613	0.00169613	0.000786238	0.000786238	0.00269413	0.00269413	0.00361098	0.00361098
ATPS4r	ATP synthase four protons for one ATP	pi[c] + adp[c] + 4 h[e] <=> atp[c] + 3 h[c] + h2o[c]	(Rv1304 and Rv1305 and Rv1306 and Rv1307 and Rv1308 and Rv1309 and Rv1310 and Rv1311)	Rv1304 Rv1305 Rv1306 Rv1307 Rv1308 Rv1309 Rv1310 Rv1311		Purine Metabolism	1	-1000	1000	0	0.6496	0.649642	0.710338	0.710338	0.769544	0.769544	1.09888	1.09888	1.7985	1.7985
CYO1b	cytochrome c oxidase 2 protons	0.5 o2[c] + 2 focytc[c] -> h2o[c] + 2 ficytc[c]	(Rv1451 and Rv2193 and Rv2200c and Rv3043c)	Rv1451 Rv2193 Rv2200c Rv3043c		Purine Metabolism	0	0	1000	0	0.183635	0.187424	0.168705	0.168667	0.157767	0.157767	0.389211	0.393274	0.71512	0.722134
DGK1	deoxyguanylate kinase dGMPATP	atp[c] + dgmp[c] <=> adp[c] + dgdp[c]	Rv1389	Rv1389		Purine Metabolism	1	-1000	1000	0	-1.63232e-05	-1.46116e-05	-2.87515e-05	-2.87515e-05	-1.33278e-05	-1.33278e-05	-4.56691e-05	-4.56691e-05	-6.12108e-05	-6.12108e-05
GARFT	phosphoribosylglycinamide formyltransferase	10fthf[c] + gar[c] <=> h[c] + thf[c] + fgam[c]	(Rv0956 or Rv0389)	Rv0389 Rv0956		Purine Metabolism	1	-1000	1000	0	0.000962945	0.000861977	0.00169613	0.00169613	0.000786238	0.000786238	0.00269413	0.00269413	0.00361098	0.00361098
GK1	guanylate kinase GMPATP	atp[c] + gmp[c] <=> adp[c] + gdp[c]	Rv1389	Rv1389		Purine Metabolism	1	-1000	1000	0	1.63232e-05	1.46116e-05	2.87515e-05	2.87515e-05	1.33278e-05	1.33278e-05	4.56691e-05	4.56691e-05	6.12108e-05	6.12108e-05
GLUPRT	glutamine phosphoribosyldiphosphate amidotransferase	h2o[c] + gln-L[c] + prpp[c] -> glu-L[c] + ppi[c] + pram[c]	(Rv1602 or Rv0808)	Rv0808 Rv1602		Purine Metabolism	0	0	1000	0	0.000962945	0.000861977	0.00169613	0.00169613	0.000786238	0.000786238	0.00269413	0.00269413	0.00361098	0.00361098
GMPS2	GMP synthase	atp[c] + h2o[c] + gln-L[c] + xmp[c] -> glu-L[c] + amp[c] + ppi[c] + 2 h[c] + gmp[c]	Rv3396c	Rv3396c		Purine Metabolism	0	0	1000	0	0.000613582	0.000549246	0.00108076	0.00108076	0.000500985	0.000500985	0.00171668	0.00171668	0.00230089	0.00230089
GTPDPK	GTP diphosphokinase	atp[c] + gtp[c] -> amp[c] + h[c] + gdptp[c]	Rv2583c	Rv2583c		Purine Metabolism	0	0	1000	0	0	5.0353e-22	0	6.65502e-21	0	9.01396e-23	0	1.63116e-16	0	6.34373e-23
GTPH1	GTP diphosphohydrolase	2 h2o[c] + gtp[c] -> 2 h[c] + 2 pi[c] + gmp[c]	Rv2583c	Rv2583c		Purine Metabolism	0	0	1000	0	0	3.86724e-22	0	1.42387e-20	0	3.58519e-22	0	0	0	0
GUACYC	guanylate cyclase	gtp[c] -> ppi[c] + 35cgmp[c]	(Rv2435c or Rv0386)	Rv0386 Rv2435c		Purine Metabolism	0	0	1000	0	0	5.00716e-22	0	1.34159e-20	0	0	0	5.33584e-16	1.66778e-20	0
HXPRT	hypoxanthine phosphoribosyltransferase Hypoxanthine	prpp[c] + hxan[c] -> ppi[c] + imp[c]	Rv3624c	Rv3624c		Purine Metabolism	0	0	1000	0	0	5.14564e-22	3.21369e-20	3.03824e-20	0	0	0	0	0	0
IMPC	IMP cyclohydrolase	h2o[c] + imp[c] <=> fprica[c]	Rv0957	Rv0957		Purine Metabolism	1	-1000	1000	0	-0.00106251	-0.000951102	-0.0018715	-0.0018715	-0.000867532	-0.000867532	-0.00297269	-0.00297269	-0.00398434	-0.00398434
IMPD	IMP dehydrogenase	h2o[c] + nad[c] + imp[c] -> h[c] + nadh[c] + xmp[c]	(Rv1843c and Rv3410c and Rv3411c)	Rv1843c Rv3410c Rv3411c		Purine Metabolism	0	0	1000	0	0.000613582	0.000549246	0.00108076	0.00108076	0.000500985	0.000500985	0.00171668	0.00171668	0.00230089	0.00230089
INSH	Inosine hydrolase	h2o[c] + ins[c] -> rib-D[c] + hxan[c]	Rv3393	Rv3393		Purine Metabolism	0	0	1000	0	5.32495e-05	4.76661e-05	9.37933e-05	9.37933e-05	4.34779e-05	4.34779e-05	0.000148982	0.000148982	0.000199682	0.000199682
NTPTP1	Nucleoside triphosphate tripolyhydrolase	h2o[c] + dgtp[c] -> pppi[c] + dgsn[c]	Rv2344c	Rv2344c		Purine Metabolism	0	0	1000	0	2.28604e-20	0	4.63801e-20	1.84798e-20	9.02685e-23	4.70198e-38	0	7.27039e-33	0	0
NTPTP2	Nucleoside triphosphate tripolyhydrolase	h2o[c] + gtp[c] -> pppi[c] + gsn[c]	Rv2344c	Rv2344c		Purine Metabolism	0	0	1000	0	0	3.27622e-22	0	0	0	0	0	1.50833e-16	2.50406e-20	2.64346e-21
PDE1	3 5 cyclic nucleotide phosphodiesterase	h2o[c] + camp[c] -> amp[c] + h[c]	Rv0805	Rv0805		Purine Metabolism	0	0	1000	0	2.61155e-20	0	0	1.38449e-20	0	1.33563e-22	2.97536e-23	0	3.22903e-20	0
PDE4	3 5 cyclic nucleotide phosphodiesterase	h2o[c] + 35cgmp[c] -> h[c] + gmp[c]	Rv0805	Rv0805		Purine Metabolism	0	0	1000	0	2.21188e-20	1.69887e-21	3.50752e-20	0	1.48525e-22	0	0	5.22021e-16	5.31076e-20	0
PPK2	polyphosphate kinase	atp[c] + ppi[c] -> adp[c] + pppi[c]	Rv2984	Rv2984		Purine Metabolism	0	0	1000	0	0.0381485	0.0397741	0.0594008	0.0610523	0.0967398	0.100634	0.0685849	0.0690792	0.117526	0.117651
PRAGSr	phosphoribosylglycinamide synthase	atp[c] + gly[c] + pram[c] <=> h[c] + pi[c] + adp[c] + gar[c]	Rv0772	Rv0772		Purine Metabolism	1	-1000	1000	0	0.000962945	0.000861977	0.00169613	0.00169613	0.000786238	0.000786238	0.00269413	0.00269413	0.00361098	0.00361098
PRAIS	phosphoribosylaminoimidazole synthase	atp[c] + fpram[c] -> 2 h[c] + pi[c] + adp[c] + air[c]	Rv0809	Rv0809		Purine Metabolism	0	0	1000	0	0.000962945	0.000861977	0.00169613	0.00169613	0.000786238	0.000786238	0.00269413	0.00269413	0.00361098	0.00361098
PRASCS	phosphoribosylaminoimidazolesuccinocarboxamide synthase	atp[c] + asp-L[c] + 5aizc[c] <=> h[c] + pi[c] + adp[c] + 25aics[c]	Rv0780	Rv0780		Purine Metabolism	1	-1000	1000	0	0.000962945	0.000861977	0.00169613	0.00169613	0.000786238	0.000786238	0.00269413	0.00269413	0.00361098	0.00361098
PRFGS	phosphoribosylformylglycinamidine synthase	atp[c] + h2o[c] + gln-L[c] + fgam[c] -> glu-L[c] + h[c] + pi[c] + adp[c] + fpram[c]	(Rv0788 and Rv0803)	Rv0788 Rv0803		Purine Metabolism	0	0	1000	0	0.000962945	0.000861977	0.00169613	0.00169613	0.000786238	0.000786238	0.00269413	0.00269413	0.00361098	0.00361098
PUNP1	purine nucleoside phosphorylase Adenosine	pi[c] + adn[c] <=> ade[c] + r1p[c]	Rv3307	Rv3307		Purine Metabolism	1	-1000	1000	0	5.32495e-05	4.76661e-05	9.37933e-05	9.37933e-05	4.34779e-05	4.34779e-05	0.000148982	0.000148982	0.000199682	0.000199682
PUNP2	purine nucleoside phosphorylase Deoxyadenosine	pi[c] + dad-2[c] <=> ade[c] + 2dr1p[c]	Rv3307	Rv3307		Purine Metabolism	1	-1000	1000	0	2.14288e-20	1.00481e-20	-6.78703e-20	-3.48327e-20	-3.87693e-22	-3.10628e-21	9.16624e-22	-4.37292e-17	-1.38511e-20	2.54453e-21
PUNP3	purine nucleoside phosphorylase Guanosine	pi[c] + gsn[c] <=> gua[c] + r1p[c]	Rv3307	Rv3307		Purine Metabolism	1	-1000	1000	0	3.95985e-20	4.86545e-23	-1.58329e-20	-2.06572e-20	-1.87254e-21	-7.98635e-23	5.12916e-21	8.48596e-17	-1.60523e-20	1.05432e-22
PUNP4	purine nucleoside phosphorylase Deoxyguanosine	pi[c] + dgsn[c] <=> gua[c] + 2dr1p[c]	Rv3307	Rv3307		Purine Metabolism	1	-1000	1000	0	-3.00598e-20	-6.45427e-21	3.67191e-20	4.37916e-20	2.89165e-21	-4.3486e-22	-4.87697e-21	2.07041e-16	-1.35075e-19	1.88954e-21
PUNP5	purine nucleoside phosphorylase Inosine	pi[c] + ins[c] <=> hxan[c] + r1p[c]	Rv3307	Rv3307		Purine Metabolism	1	-1000	1000	0	-5.32495e-05	-4.76661e-05	-9.37933e-05	-9.37933e-05	-4.34779e-05	-4.34779e-05	-0.000148982	-0.000148982	-0.000199682	-0.000199682
PUNP6	purine nucleoside phosphorylase Deoxyinosine	pi[c] + din[c] <=> hxan[c] + 2dr1p[c]	Rv3307	Rv3307		Purine Metabolism	1	-1000	1000	0	-1.25395e-20	-4.28394e-21	-2.7889e-20	2.73056e-20	-7.3845e-22	1.26127e-21	9.0744e-22	2.95339e-17	7.91442e-20	-6.59448e-22
PUNP7	purine nucleoside phosphorylase Xanthosine	pi[c] + xtsn[c] <=> xan[c] + r1p[c]	Rv3307	Rv3307		Purine Metabolism	1	-1000	1000	0	3.04092e-21	-2.06642e-21	2.09025e-21	-1.39143e-21	1.30597e-21	3.68482e-22	-1.27483e-22	8.90444e-18	6.87373e-20	-3.55862e-21
RNDR1	ribonucleoside diphosphate reductase ADP	adp[c] + trdrd[c] -> h2o[c] + dadp[c] + trdox[c]	(Rv0570 and Rv1981c)	Rv0570 Rv1981c		Purine Metabolism	0	0	1000	0	8.55993e-06	7.66239e-06	1.50774e-05	1.50774e-05	6.98912e-06	6.98912e-06	2.3949e-05	2.3949e-05	3.20991e-05	3.20991e-05
RNDR2	ribonucleoside diphosphate reductase GDP	gdp[c] + trdrd[c] -> h2o[c] + dgdp[c] + trdox[c]	(Rv1981c and Rv3048c and Rv3051c and Rv3052c and Rv3053c)	Rv1981c Rv3048c Rv3051c Rv3052c Rv3053c		Purine Metabolism	0	0	1000	0	1.63232e-05	1.46116e-05	2.87515e-05	2.87515e-05	1.33278e-05	1.33278e-05	4.56691e-05	4.56691e-05	6.12108e-05	6.12108e-05
RNDR3	ribonucleoside diphosphate reductase CDP	cdp[c] + trdrd[c] -> h2o[c] + trdox[c] + dcdp[c]	(Rv1981c and Rv3048c and Rv3051c and Rv3052c and Rv3053c)	Rv1981c Rv3048c Rv3051c Rv3052c Rv3053c		Purine Metabolism	0	0	1000	0	1.6333e-05	1.46204e-05	2.87688e-05	2.87688e-05	1.33358e-05	1.33358e-05	4.56965e-05	4.56965e-05	6.12476e-05	6.12476e-05
RNDR4	ribonucleoside diphosphate reductase UDP	udp[c] + trdrd[c] -> h2o[c] + trdox[c] + dudp[c]	(Rv0570 and Rv1981c)	Rv0570 Rv1981c		Purine Metabolism	0	0	1000	0	8.95459e-06	8.01567e-06	1.57726e-05	1.57726e-05	7.31136e-06	7.31136e-06	2.50532e-05	2.50532e-05	3.35791e-05	3.35791e-05
SADT	sulfate adenylyltransferase	atp[c] + h[c] + so4[c] -> ppi[c] + aps[c]	(Rv1285 and Rv1286)	Rv1285 Rv1286		Purine Metabolism	0	0	1000	0	0.000158109	0.00014153	0.000278492	0.000278492	0.000129095	0.000129095	0.000442357	0.000442357	0.000592896	0.000592896
TMDPP	thymidine phosphorylase	pi[c] + thymd[c] <=> 2dr1p[c] + thym[c]	Rv3314c	Rv3314c		Purine Metabolism	1	-1000	1000	0	-4.07262e-21	-4.3212e-23	-1.57447e-20	-4.37023e-21	-2.61447e-23	2.05278e-22	-2.6766e-22	5.21104e-18	-1.4679e-20	1.01872e-21
UREA	urease	2 h[c] + h2o[c] + urea[c] -> 2 nh4[c] + co2[c]	(Rv1848 and Rv1849 and Rv1850)	Rv1848 Rv1849 Rv1850		Purine Metabolism	0	0	1000	0	0	1.03749e-21	1.23029e-20	0	0	0	4.14131e-21	2.47455e-16	2.97217e-20	1.14835e-22
PPPGP	Guanosine Pentaphosphatase	5 h[c] + h2o[c] + gdptp[c] -> pi[c] + gdpdp[c]	(Rv1026 and Rv0496)	Rv0496 Rv1026		Purine Metabolism	0	0	1000	0	0	3.23466e-22	0	0	8.8482e-22	0	0	1.288e-16	0	0
PPGPP	PPGPP-3-pyrophosphohydrolase	h2o[c] + gdpdp[c] -> ppi[c] + gdp[c]				Purine Metabolism	0	0	1000	0	0	4.06736e-22	3.88424e-20	0	3.98699e-22	0	0	3.29113e-16	0	3.21186e-22
ADPRDP	ADP ribose diphosphatase	h2o[c] + adprib[c] -> amp[c] + r5p[c]	Rv1700	Rv1700		Purine Metabolism	0	0	1000	0	0	3.28361e-22	1.4044e-20	1.661e-20	0	0	0	1.89177e-17	5.387e-20	0
ASPCT	aspartate carbamoyltransferase	asp-L[c] + cbp[c] -> h[c] + pi[c] + cbasp[c]	Rv1380	Rv1380		Pyrimidine Metabolism	0	0	1000	0	0.000969878	0.000868183	0.00170834	0.00170834	0.000791898	0.000791898	0.00271353	0.00271353	0.00363697	0.00363697
CBPS	carbamoyl phosphate synthase glutamine hydrolysing	2 atp[c] + h2o[c] + gln-L[c] + hco3[c] -> glu-L[c] + 2 h[c] + pi[c] + 2 adp[c] + cbp[c]	(Rv1383 and Rv1384)	Rv1383 Rv1384		Pyrimidine Metabolism	0	0	1000	0	0.00126506	0.00113242	0.00222827	0.00222827	0.00103291	0.00103291	0.0035394	0.0035394	0.0047439	0.0047439
CTPS1	CTP synthase NH3	atp[c] + nh4[c] + utp[c] -> 2 h[c] + pi[c] + adp[c] + ctp[c]	Rv1699	Rv1699		Pyrimidine Metabolism	0	0	1000	0	0.000631486	0.000565273	0.0011123	0.0011123	0.000515604	0.000515604	0.00176677	0.00176677	0.00236803	0.00236803
CTPS2	CTP synthase glutamine	atp[c] + h2o[c] + gln-L[c] + utp[c] -> glu-L[c] + 2 h[c] + pi[c] + adp[c] + ctp[c]	Rv1699	Rv1699		Pyrimidine Metabolism	0	0	1000	0	0	-2.35099e-38	7.72245e-21	4.23083e-20	3.49178e-22	5.96923e-22	1.52255e-21	3.95053e-17	1.2484e-20	0
CYTD	cytidine deaminase	h[c] + h2o[c] + cytd[c] -> nh4[c] + uri[c]	Rv3315c	Rv3315c		Pyrimidine Metabolism	0	0	1000	0	1.6016e-20	1.13762e-22	9.70623e-20	5.13646e-20	5.02769e-22	1.43323e-21	0	3.23477e-16	0	2.24022e-21
CYTK1	cytidylate kinase CMP	atp[c] + cmp[c] <=> adp[c] + cdp[c]	Rv1712	Rv1712		Pyrimidine Metabolism	1	-1000	1000	0	-0.000364466	-0.000326251	-0.000641968	-0.000641968	-0.000297584	-0.000297584	-0.0010197	-0.0010197	-0.00136672	-0.00136672
CYTK2	cytidylate kinase dCMP	atp[c] + dcmp[c] <=> adp[c] + dcdp[c]	Rv1712	Rv1712		Pyrimidine Metabolism	1	-1000	1000	0	-1.6333e-05	-1.46204e-05	-2.87688e-05	-2.87688e-05	-1.33358e-05	-1.33358e-05	-4.56965e-05	-4.56965e-05	-6.12476e-05	-6.12476e-05
DCTPD	dCTP deaminase	h[c] + h2o[c] + dctp[c] -> nh4[c] + dutp[c]	Rv0321	Rv0321		Pyrimidine Metabolism	0	0	1000	0	0	0	2.42392e-21	0	0	4.52343e-22	0	6.16298e-33	9.53568e-21	1.12852e-21
DCTPD2	dCTP deaminase	h[c] + h2o[c] + ctp[c] -> nh4[c] + utp[c]	Rv0321	Rv0321		Pyrimidine Metabolism	0	0	1000	0	0	1.00977e-21	0	3.33089e-20	0	6.26357e-22	0	0	3.59899e-20	0
DCYTD	deoxycytidine deaminase	h[c] + h2o[c] + dcyt[c] -> nh4[c] + duri[c]				Pyrimidine Metabolism	0	0	1000	0	0	2.35099e-38	1.63348e-20	0	0	2.42218e-22	1.43774e-21	1.56871e-16	0	1.67178e-21
DHORD2	dihydoorotic acid dehydrogenase quinone8	q8[c] + dhor-S[c] -> q8h2[c] + orot[c]	Rv2139	Rv2139		Pyrimidine Metabolism	0	0	1000	0	0.086485	0.0884263	0.150305	0.150305	0.20511	0.205111	0.217475	0.211057	0.381323	0.379714
DHORD3	dihydroorotic acid dehydrogenase menaquinone 6	mqn6[c] + dhor-S[c] <=> mql6[c] + orot[c]	Rv2139	Rv2139		Pyrimidine Metabolism	1	-1000	1000	0	-0.172	-0.175985	-0.298902	-0.298902	-0.409429	-0.409429	-0.432237	-0.419401	-0.759009	-0.755792
DHORD5	dihydroorotic acid menaquinone 8	mqn8[c] + dhor-S[c] -> mql8[c] + orot[c]	Rv2139	Rv2139		Pyrimidine Metabolism	0	0	1000	0	0.086485	0.0884265	0.150305	0.150305	0.205111	0.20511	0.217475	0.211057	0.381323	0.379715
DHORTS	dihydroorotase	h2o[c] + dhor-S[c] <=> h[c] + cbasp[c]	Rv1381	Rv1381		Pyrimidine Metabolism	1	-1000	1000	0	-0.000969878	-0.000868183	-0.00170834	-0.00170834	-0.000791898	-0.000791898	-0.00271353	-0.00271353	-0.00363697	-0.00363697
DTMPK	dTMP kinase	atp[c] + dtmp[c] <=> adp[c] + dtdp[c]	Rv3247c	Rv3247c		Pyrimidine Metabolism	1	-1000	1000	0	1.67783e-20	3.62016e-22	1.24572e-21	4.09048e-20	1.73493e-22	3.62735e-23	3.23889e-21	2.04949e-16	1.39544e-20	2.09365e-21
DURIK1	deoxyuridine kinase ATPDeoxyuridine	atp[c] + duri[c] -> h[c] + adp[c] + dump[c]				Pyrimidine Metabolism	0	0	1000	0	0	0	4.45424e-20	0	9.62933e-22	6.7299e-22	2.63969e-21	1.44914e-16	0	1.62634e-21
DURIPP	deoxyuridine phosphorylase	pi[c] + duri[c] <=> 2dr1p[c] + ura[c]				Pyrimidine Metabolism	1	-1000	1000	0	7.0944e-21	2.59864e-22	2.08157e-20	3.15788e-20	-1.4475e-21	6.27978e-22	3.0374e-21	-8.4865e-17	-7.29593e-21	-4.34074e-21
DUTPDP	dUTP diphosphatase	h2o[c] + dutp[c] -> ppi[c] + h[c] + dump[c]	Rv2697c	Rv2697c		Pyrimidine Metabolism	0	0	1000	0	6.373e-21	3.30596e-22	0	0	4.64614e-23	0	0	0	2.36334e-20	2.14332e-21
NDPK1	nucleoside diphosphate kinase ATPGDP	atp[c] + gdp[c] <=> adp[c] + gtp[c]	Rv2445c	Rv2445c		Pyrimidine Metabolism	1	-1000	1000	0	0.0690301	0.0621246	0.0498706	0.0597797	0.0774079	0.100776	0.101134	0.104096	0.191247	0.191991
NDPK2	nucleoside diphosphate kinase ATPUDP	atp[c] + udp[c] <=> adp[c] + utp[c]	Rv2445c	Rv2445c		Pyrimidine Metabolism	1	-1000	1000	0	0.000990679	0.000886803	0.00174498	0.00174498	0.000808883	0.000808883	0.00277173	0.00277173	0.00371498	0.00371498
NDPK3	nucleoside diphosphate kinase ATPCDP	atp[c] + cdp[c] <=> adp[c] + ctp[c]	Rv2445c	Rv2445c		Pyrimidine Metabolism	1	-1000	1000	0	-0.000380799	-0.000340871	-0.000670737	-0.000670737	-0.00031092	-0.00031092	-0.0010654	-0.0010654	-0.00142797	-0.00142797
NDPK4	nucleoside diphosphate kinase ATPdTDP	atp[c] + dtdp[c] <=> adp[c] + dttp[c]	Rv2445c	Rv2445c		Pyrimidine Metabolism	1	-1000	1000	0	7.59657e-06	6.80004e-06	1.33805e-05	1.33805e-05	6.20254e-06	6.20254e-06	2.12537e-05	2.12537e-05	2.84866e-05	2.84866e-05
NDPK5	nucleoside diphosphate kinase ATPdGDP	atp[c] + dgdp[c] <=> adp[c] + dgtp[c]	Rv2445c	Rv2445c		Pyrimidine Metabolism	1	-1000	1000	0	5.05206e-05	4.47056e-05	8.87926e-05	8.91985e-05	4.10632e-05	4.14674e-05	0.000142029	0.000142163	0.000189865	0.00019019
NDPK6	nucleoside diphosphate kinase ATPdUDP	atp[c] + dudp[c] <=> adp[c] + dutp[c]	Rv2445c	Rv2445c		Pyrimidine Metabolism	1	-1000	1000	0	2.4527e-20	1.10696e-21	3.07307e-20	6.8942e-20	-2.11117e-21	9.54479e-22	-1.09881e-22	2.75509e-16	1.427e-20	-5.06711e-21
NDPK7	nucleoside diphosphate kinase ATPdCDP	atp[c] + dcdp[c] <=> adp[c] + dctp[c]	Rv2445c	Rv2445c		Pyrimidine Metabolism	1	-1000	1000	0	-2.35055e-20	5.10658e-22	-5.49511e-20	-5.22224e-20	-3.8722e-22	4.24949e-22	-6.61055e-22	1.23187e-16	2.6536e-20	-1.44875e-21
NDPK8	nucleoside diphosphate kinase ATPdADP	atp[c] + dadp[c] <=> adp[c] + datp[c]	Rv2445c	Rv2445c		Pyrimidine Metabolism	1	-1000	1000	0	-1.33896e-20	-1.00269e-21	3.03456e-20	3.00712e-20	-4.52042e-22	3.69428e-22	5.90962e-22	3.65757e-17	4.0533e-20	-4.73312e-22
NDPK9	nucleoside diphosphate kinase ATPIDP	atp[c] + idp[c] <=> adp[c] + itp[c]	Rv2445c	Rv2445c		Pyrimidine Metabolism	1	-1000	1000	0	0.0381485	0.039774	0.0594007	0.0610523	0.0967394	0.100634	0.0685855	0.0690793	0.117526	0.11765
NTD1	5 nucleotidase dUMP	h2o[c] + dump[c] -> pi[c] + duri[c]				Pyrimidine Metabolism	0	0	1000	0	0	0	0	1.97938e-20	0	1.44919e-21	6.40565e-21	0	0	0
NTD2	5 nucleotidase UMP	h2o[c] + ump[c] -> pi[c] + uri[c]				Pyrimidine Metabolism	0	0	1000	0	0	6.79839e-22	2.14538e-21	0	0	0	0	1.24192e-16	5.57179e-20	0
NTD4	5 nucleotidase CMP	h2o[c] + cmp[c] -> pi[c] + cytd[c]				Pyrimidine Metabolism	0	0	1000	0	0	0	4.44412e-21	0	0	3.84669e-22	0	1.66582e-16	0	1.10169e-21
NTPP4	Nucleoside triphosphate pyrophosphorylase ctp	h2o[c] + ctp[c] -> ppi[c] + h[c] + cmp[c]	Rv1160	Rv1160		Pyrimidine Metabolism	0	0	1000	0	0	1.88339e-22	2.36792e-20	3.61979e-21	0	1.88853e-22	1.24288e-21	0	2.207e-20	1.00626e-21
OMPDC	orotidine 5 phosphate decarboxylase	h[c] + orot5p[c] -> co2[c] + ump[c]	Rv1385	Rv1385		Pyrimidine Metabolism	0	0	1000	0	0.000969878	0.000868183	0.00170834	0.00170834	0.000791898	0.000791898	0.00271353	0.00271353	0.00363697	0.00363697
ORPT	orotate phosphoribosyltransferase	ppi[c] + orot5p[c] <=> prpp[c] + orot[c]	Rv0382c	Rv0382c		Pyrimidine Metabolism	1	-1000	1000	0	-0.000969878	-0.000868183	-0.00170834	-0.00170834	-0.000791898	-0.000791898	-0.00271353	-0.00271353	-0.00363697	-0.00363697
RNTR4	ribonucleoside triphosphate reductase UTP	utp[c] + trdrd[c] -> h2o[c] + trdox[c] + dutp[c]				Pyrimidine Metabolism	0	0	1000	0	0	3.02621e-22	0	0	0	0	4.0939e-22	0	1.24117e-20	1.98378e-21
TMDS	thymidylate synthase	mlthf[c] + dump[c] -> dhf[c] + dtmp[c]	(Rv2754c or Rv2764c)	Rv2754c Rv2764c		Pyrimidine Metabolism	0	0	1000	0	8.95459e-06	8.01567e-06	1.57726e-05	1.57726e-05	7.31136e-06	7.31136e-06	2.50532e-05	2.50532e-05	3.35791e-05	3.35791e-05
TRDR	thioredoxin reductase NADPH	h[c] + nadph[c] + trdox[c] -> nadp[c] + trdrd[c]	Rv3913	Rv3913		Pyrimidine Metabolism	0	0	1000	0	0.000189622	0.00016974	0.000334	0.000334	0.000154825	0.000154825	0.000530527	0.000530527	0.000711071	0.000711071
UMPK	UMP kinase	atp[c] + ump[c] <=> adp[c] + udp[c]	(Rv1712 or Rv2883c)	Rv1712 Rv2883c		Pyrimidine Metabolism	1	-1000	1000	0	0.000751246	0.000672476	0.00132324	0.00132324	0.000613387	0.000613387	0.00210184	0.00210184	0.00281712	0.00281712
UPPRT	uracil phosphoribosyltransferase	prpp[c] + ura[c] -> ppi[c] + ump[c]	(Rv1379 or Rv3309c)	Rv1379 Rv3309c		Pyrimidine Metabolism	0	0	1000	0	5.15609e-21	6.42411e-22	5.29892e-20	2.07238e-20	0	5.45598e-22	1.89921e-22	1.05245e-16	0	0
URIDK2r	uridylate kinase dUMP	atp[c] + dump[c] <=> adp[c] + dudp[c]				Pyrimidine Metabolism	1	-1000	1000	0	-8.95459e-06	-8.01567e-06	-1.57726e-05	-1.57726e-05	-7.31136e-06	-7.31136e-06	-2.50532e-05	-2.50532e-05	-3.35791e-05	-3.35791e-05
URIK2	uridine kinase GTPUridine	gtp[c] + uri[c] -> h[c] + ump[c] + gdp[c]				Pyrimidine Metabolism	0	0	1000	0	0	2.26341e-22	2.6478e-20	0	8.70844e-22	2.73246e-22	3.18802e-22	2.24593e-16	3.41316e-20	1.28701e-22
YUMPS	yUMP synthetase	r5p[c] + ura[c] <=> h2o[c] + psd5p[c]	((Rv2793c and Rv3455c) or (Rv1711 and Rv1540 and Rv3300c))	Rv1540 Rv1711 Rv2793c Rv3300c Rv3455c		Pyrimidine Metabolism	1	-1000	1000	0	-1.27256e-20	-3.22461e-22	2.0256e-20	-2.46414e-20	-3.73448e-22	6.60183e-22	2.49038e-21	7.49181e-17	2.32524e-21	-1.81453e-22
ACACCT	acetyl CoAacetoacetyl CoA transferase	accoa[c] + acac[c] -> ac[c] + aacoa[c]				Pyruvate Metabolism	0	0	1000	0	0.0733009	0.0771489	0.245951	0.245951	0.390318	0.390318	0.135876	0.123041	0.263887	0.260669
ACACT1r	acetyl CoA C acetyltransferase	2 accoa[c] <=> coa[c] + aacoa[c]	(Rv1323 or Rv1867)	Rv1323 Rv1867		Pyruvate Metabolism	1	-1000	1000	0	7.10876e-06	6.36338e-06	1.25213e-05	1.25213e-05	5.80425e-06	5.80425e-06	1.98889e-05	1.98889e-05	2.66574e-05	2.66574e-05
ACALDi	acetaldehyde dehydrogenase acetylating	nad[c] + coa[c] + acald[c] -> h[c] + nadh[c] + accoa[c]	Rv3535c	Rv3535c		Pyruvate Metabolism	0	0	1000	0	0.0339136	0.0195469	0.0566293	0.048438	8.36933e-22	5.91404e-22	0.0641599	0.0479645	0.119514	0.0858266
ACCOACr	acetyl CoA carboxylase reversible reaction	atp[c] + accoa[c] + hco3[c] <=> h[c] + pi[c] + adp[c] + malcoa[c]	((Rv0904c and Rv3280) or (Rv3280 and Rv3281) or Rv1722)	Rv0904c Rv1722 Rv3280 Rv3281		Pyruvate Metabolism	1	-1000	1000	0	0.0158802	0.0142151	0.0279712	0.0279712	0.0129661	0.0129661	0.0444296	0.0444296	0.0595496	0.0595496
ACKr	acetate kinase	atp[c] + ac[c] -> adp[c] + actp[c]	Rv0409	Rv0409		Pyruvate Metabolism	0	0	1000	0	0	4.70826e-22	3.55771e-20	3.2179e-20	0	3.67148e-22	0	2.91899e-34	7.26191e-21	0
ACPr	acetate phosphatase	atp[c] + actp[c] -> adp[c] + ac[c]	Rv2922A	Rv2922A		Pyruvate Metabolism	0	0	1000	0	1.12847e-36	2.06076e-22	0	1.44473e-21	2.40698e-21	1.10668e-22	0	5.34446e-33	0	1.53148e-21
BDH	R 3 HydroxybutanoateNAD oxidoreductase	nad[c] + bhb[c] <=> h[c] + nadh[c] + acac[c]				Pyruvate Metabolism	1	-1000	1000	0	-7.10876e-06	-6.36338e-06	-1.25213e-05	-1.25213e-05	-5.80425e-06	-5.80425e-06	-1.98889e-05	-1.98889e-05	-2.66574e-05	-2.66574e-05
HOPNTAL	4 hydroxy 2 oxopentanoate aldolase	4h2opntn[c] -> pyr[c] + acald[c]	(Rv3469c or Rv3534c)	Rv3469c Rv3534c		Pyruvate Metabolism	0	0	1000	0	0	0	0	0	1.15677e-21	0	0	4.65769e-17	2.53515e-21	0
INDPYRD	Indole 3 pyruvate decarboxylase	h[c] + indpyr[c] <=> co2[c] + id3acald[c]	Rv0853c	Rv0853c		Pyruvate Metabolism	1	-1000	1000	0	4.13725e-20	-8.10156e-22	2.11029e-19	-9.86469e-21	1.8455e-22	3.50262e-22	3.30486e-21	-2.10252e-17	3.13134e-20	-4.3346e-22
LO	L lactate oxidase	o2[c] + lac-L[c] -> h2o[c] + co2[c] + ac[c]				Pyruvate Metabolism	0	0	1000	0	1.77257e-20	0	0	0	0	1.62452e-22	0	0	1.2914e-20	3.41174e-23
L_LACD	L Lactate dehydrogenase irreversible	lac-L[c] + 2 ficytc[c] -> pyr[c] + 2 focytc[c]	Rv0694	Rv0694		Pyruvate Metabolism	0	0	1000	0	0	3.5187e-22	0	3.2563e-20	0	2.26207e-22	0	1.33312e-16	-7.52316e-37	8.49795e-23
L_LACD2	L Lactate dehydrogenase ubiquinone	lac-L[c] + q8[c] -> pyr[c] + q8h2[c]	Rv1872c	Rv1872c		Pyruvate Metabolism	0	0	1000	0	0.0553693	0.0544162	0.0412388	0.0412433	0.0289568	0.0289563	0.109325	0.110422	0.202573	0.202098
L_LACD3	L Lactate dehydrogenase menaquinone	mqn8[c] + lac-L[c] -> pyr[c] + mql8[c]	Rv1872c	Rv1872c		Pyruvate Metabolism	0	0	1000	0	0.0553693	0.0544162	0.0412385	0.0412433	0.0289563	0.0289567	0.109326	0.110422	0.202573	0.202098
MALS	malate synthase	h2o[c] + accoa[c] + glx[c] -> h[c] + coa[c] + mal-L[c]	Rv1837c	Rv1837c		Pyruvate Metabolism	0	0	1000	0	0.0726238	0	8.23006e-23	0	6.75e-22	0	0.0586706	0	0.164039	0
ME1	malic enzyme NAD	nad[c] + mal-L[c] -> pyr[c] + co2[c] + nadh[c]	Rv2332	Rv2332		Pyruvate Metabolism	0	0	1000	0	8.00634e-21	0	0.0975287	0.200386	0.106922	0.306272	5.03226e-22	0.0478918	0	1.18041e-21
PFL	pyruvate formate lyase	pyr[c] + coa[c] -> accoa[c] + for[c]				Pyruvate Metabolism	0	0	1000	0	0.0404575	0.0223799	0.0703224	0.0610907	0.405392	0.405392	0.0121229	8.36669e-17	0.0605176	0.0167814
PPDK	Pyruvate phosphate dikinase	pyr[c] + atp[c] + pi[c] -> amp[c] + ppi[c] + h[c] + pep[c]	Rv1127c	Rv1127c		Pyruvate Metabolism	0	0	1000	0	0.0561517	0.0731985	3.75944e-20	3.11899e-20	4.02108e-22	1.97342e-22	0	0	0	4.33984e-22
PTAr	phosphotransacetylase	pi[c] + accoa[c] <=> coa[c] + actp[c]	(Rv0408 or Rv3914)	Rv0408 Rv3914		Pyruvate Metabolism	1	-1000	1000	0	-4.12852e-20	-6.29178e-22	1.99575e-20	-6.51728e-20	4.31158e-21	-2.53273e-22	-6.81677e-22	-2.32217e-16	-2.47569e-20	-1.09953e-21
2O4EH	2-oxopent-4-enoate hydratase	h2o[c] + 2h24pdn[c] -> 4h2opntn[c]	Rv3536c	Rv3536c		Pyruvate Metabolism	0	0	1000	0	0	1.12824e-22	0	0	1.06074e-21	0	1.92869e-22	-1.75741e-33	0	0
SR2	Spontaneous reaction	dhap[c] -> mthgxl[c]				Pyruvate Metabolism	0	0	1000	0	1.17394e-20	1.06061e-23	0	1.84905e-20	6.18041e-22	0	0	3.36102e-16	3.92217e-21	2.76961e-21
MR	Methylglyoxal reductase	h[c] + nadh[c] + mthgxl[c] -> nad[c] + lald[c]	Rv2298	Rv2298		Pyruvate Metabolism	0	0	1000	0	0	6.05049e-22	0	1.06143e-19	2.6417e-21	0	0	1.81666e-16	1.58802e-20	0
GLYCS_I	Glyoxylase I	gthrd[c] + mthgxl[c] -> lgt-s[c]	(Rv0577 or Rv0911)	Rv0577 Rv0911		Pyruvate Metabolism	0	0	1000	0	0	0	3.34337e-20	0	0	0	0	1.19047e-32	1.33695e-20	0
GLYCS_II	Glyoxylase II	h2o[c] + lgt-s[c] -> h[c] + lac-L[c] + gthrd[c]	(Rv0577 or Rv0911)	Rv0577 Rv0911		Pyruvate Metabolism	0	0	1000	0	0	0	6.25445e-20	0	0	3.03796e-22	0	0	0	0
LALDD	Lactaldehyde dehydrogenase	h2o[c] + nad[c] + lald[c] -> 2 h[c] + nadh[c] + lac-L[c]				Pyruvate Metabolism	0	0	1000	0	9.08249e-21	0	2.32755e-21	1.08883e-19	5.8793e-22	0	5.0166e-22	2.37491e-32	4.8074e-20	0
ALDD1	aldehyde dehydrogenase formaldehyde NAD	h2o[c] + nad[c] + fald[c] -> 2 h[c] + nadh[c] + for[c]	(Rv2259 or Rv1895 or Rv3045)	Rv1895 Rv2259 Rv3045		Redox Metabolism	0	0	1000	0	0	1.82329e-21	1.25688e-20	4.7097e-21	0	4.18819e-22	0	-2.57593e-33	0	0
BMNMSHS	conjugated mycothiol synthesis	bmn[c] + msh[c] -> 2 h[c] + bmnmsh[c]				Redox Metabolism	0	0	1000	0	1.56882e-20	3.82719e-22	0	1.70463e-20	0	0	6.94116e-21	1.46889e-16	0	0
CAT	catalase	2 h2o2[c] -> 2 h2o[c] + o2[c]	Rv1908c	Rv1908c		Redox Metabolism	0	0	1000	0	0	0	0	1.43563e-20	0	1.51359e-22	2.31299e-21	1.86748e-16	1.12815e-12	2.10041e-11
CIGAMS	cys 1D myo inositol 2 deoxy D glucopyranoside synthase	atp[c] + cys-L[c] + igam[c] -> amp[c] + ppi[c] + 2 h[c] + cigam[c]	Rv2130c	Rv2130c		Redox Metabolism	0	0	1000	0	1.18926e-20	9.05745e-22	0	0	0	8.87662e-22	0	1.04177e-16	0	0
CMCBTFL	carboxymycobactin Fe3 loading	cmcbtt[c] + fe3[e] -> fcmcbtt[c]				Redox Metabolism	0	0	1000	0	3.67204e-06	3.28702e-06	6.46791e-06	6.46791e-06	2.9982e-06	2.9982e-06	1.02737e-05	1.02737e-05	1.37699e-05	1.37699e-05
CMCBTFU	carboxymycobactin Fe3 unloading	fcmcbtt[c] -> cmcbtt[c] + fe3[c]				Redox Metabolism	0	0	1000	0	0	2.22055e-22	2.14537e-20	4.19182e-20	0	0	4.72853e-21	1.9358e-16	0	0
CODH2r	carbon monoxide dehydrogenase acetyl CoA synthase 2	h2o[c] + 2 fdox[c] + co[c] <=> 2 h[c] + co2[c] + 2 fdred[c]	(Rv0373c and Rv0374c and Rv0375c)	Rv0373c Rv0374c Rv0375c		Redox Metabolism	1	-1000	1000	0	-0.0125487	-0.00518333	-0.0141943	-0.0121135	7.28734e-22	1.68059e-21	-0.0373107	-0.038374	-0.056309	-0.0426478
CODH3	carbon monoxide dehydrogenase acetyl CoA synthase 2	2 h2o[c] + 2 co[c] + adfdOX[c] -> 2 h[c] + 2 co2[c] + adfdRD[c]	(Rv0373c and Rv0374c and Rv0375c)	Rv0373c Rv0374c Rv0375c		Redox Metabolism	0	0	1000	0	0.00627437	0.00259167	0.00709715	0.00605677	1.40791e-22	0	0.0186554	0.019187	0.0281545	0.0213239
CYANST	Cyanide sulfurtransferase	cyan[c] + tsul[c] -> h[c] + so3[c] + tcynt[c]	(Rv3283 or Rv0390)	Rv0390 Rv3283		Redox Metabolism	0	0	1000	0	2.03089e-20	0	0	5.93092e-20	1.4493e-21	0	0	-6.16298e-33	2.94498e-21	1.15859e-21
CYO1a	cytochrome c reductase ubiquinol 2 protons	2 h[c] + 2 ficytc[c] + qh2[c] -> 2 h[e] + 2 focytc[c] + q[c]	(Rv2194 and Rv2195 and Rv2196)	Rv2194 Rv2195 Rv2196		Redox Metabolism	0	0	1000	0	0.183635	0.187424	0.168705	0.168667	0.157767	0.157767	0.389211	0.393274	0.71512	0.722134
CYTBD	cytochrome oxidase bd ubiquinol 8 2 protons	2 h[c] + 0.5 o2[c] + q8h2[c] -> h2o[c] + 2 h[e] + q8[c]	(Rv1620c and Rv1621c and Rv1622c and Rv1623c)	Rv1620c Rv1621c Rv1622c Rv1623c		Redox Metabolism	0	0	1000	0	0.307962	0.306091	0.315259	0.315278	0.320937	0.320937	0.654778	0.652746	1.19161	1.18811
CYTBD2	cytochrome oxidase bd menaquinol 8 2 protons	2 h[c] + 0.5 o2[c] + mql8[c] -> h2o[c] + mqn8[c] + 2 h[e]	(Rv1620c and Rv1621c and Rv1622c and Rv1623c)	Rv1620c Rv1621c Rv1622c Rv1623c		Redox Metabolism	0	0	1000	0	0.307962	0.306091	0.315259	0.315278	0.320936	0.320937	0.654778	0.652746	1.19161	1.18811
FCOAH2	formyl coa hydrolase	h2o[c] + forcoa[c] -> h[c] + coa[c] + for[c]	Rv2605c	Rv2605c		Redox Metabolism	0	0	1000	0	5.16988e-21	0	0	2.14197e-20	0	0	7.9596e-22	9.60905e-18	4.8672e-21	0
FE3Ri	Fe III reduction	fadh2[c] + 2 fe3[c] -> 2 h[c] + fad[c] + 2 fe2[c]				Redox Metabolism	0	0	1000	0	7.72691e-22	0	5.29412e-21	6.11183e-21	1.33668e-22	0	0	3.97426e-17	0	0
FETRANS	Mycobactin Fe transfer	fmcbtt[c] <=> fe2[c] + mcbtt[c]				Redox Metabolism	1	-1000	1000	0	5.51605e-21	9.09479e-22	3.53713e-20	-1.04077e-20	-4.97276e-22	8.2296e-22	1.53265e-19	1.57633e-18	4.89357e-21	1.53809e-21
FHL	Formate hydrogen lyase	h[c] + for[c] -> co2[c] + h2[c]	(Rv0084 or Rv2331)	Rv0084 Rv2331		Redox Metabolism	0	0	1000	0	0.0125487	0.00518333	0.0264368	0.024356	0.404951	0.404951	0.0373107	0.038374	0.056309	0.0426478
FORMCOAL	formyl coa CoA ligase	atp[c] + coa[c] + for[c] <=> amp[c] + ppi[c] + forcoa[c]				Redox Metabolism	1	-1000	1000	0	3.33049e-20	4.31208e-22	-2.34356e-19	-9.26417e-20	4.68184e-22	7.75784e-22	-3.06437e-21	-2.8827e-16	-2.33582e-20	-1.19066e-21
FRDO2r	ferredoxin oxidoreductase	2 nadp[c] + adfdRD[c] <=> 2 nadph[c] + adfdOX[c]	(Rv3106 or Rv0886)	Rv0886 Rv3106		Redox Metabolism	1	-1000	1000	0	0.0331016	0.00285601	0.0379727	0.0377079	0.0267771	0.026777	0.0287812	0.0112497	0.0371429	-0.0112084
FRDO3r	ferredoxin oxidoreductase	2 nad[c] + adfdRD[c] <=> 2 nadh[c] + adfdOX[c]	(Rv3106 or Rv0886)	Rv0886 Rv3106		Redox Metabolism	1	-1000	1000	0	-0.0268272	-0.000264344	-0.0308755	-0.0316511	-0.0267771	-0.026777	-0.0101258	0.00793731	-0.0089884	0.0325323
FRDOr	ferredoxin oxidoreductase	nadp[c] + fdxrd[c] <=> h[c] + nadph[c] + fdxox[c]	(Rv2454c and Rv2455c and Rv0763c and Rv0085)	Rv0085 Rv0763c Rv2454c Rv2455c		Redox Metabolism	1	-1000	1000	0	1.02291e-20	1.22693e-21	-1.36124e-20	2.48376e-21	-0.000207392	-0.000207392	2.77009e-21	2.86318e-17	6.07781e-20	1.4203e-21
GTHS	glutathione synthetase	atp[c] + gly[c] + glucys[c] -> h[c] + pi[c] + adp[c] + gthrd[c]				Redox Metabolism	0	0	1000	0	1.39513e-20	6.94219e-23	0	2.55236e-20	0	0	0	0	1.10078e-21	0
IACGAMS	1D myo inositol 2 Acetamido 2 deoxy D glucopyranoside synthesis	mi1p-D[c] + acgam[c] -> pi[c] + iacgam[c]	Rv0486	Rv0486		Redox Metabolism	0	0	1000	0	1.56374e-20	4.10726e-22	3.66786e-20	0	0	7.26784e-22	8.31538e-22	0	3.56838e-20	0
IGAMD	1D myo inositol 2 Acetamido 2 deoxy D glucopyranoside deacetylase	h2o[c] + iacgam[c] -> ac[c] + igam[c]	Rv1170	Rv1170		Redox Metabolism	0	0	1000	0	5.59999e-21	4.63187e-22	1.62809e-20	0	0	6.46511e-22	2.34651e-22	0	4.84364e-20	0
MDFDH	mycothiol dependent formaldehyde dehydrogenase	nad[c] + mshfald[c] <=> h[c] + nadh[c] + mshfaldox[c]	Rv1895	Rv1895		Redox Metabolism	1	-1000	1000	0	4.29337e-20	-1.61638e-22	-1.62114e-20	-3.01195e-20	-1.98842e-21	-2.74661e-22	-5.46935e-21	-2.22539e-17	-5.10771e-21	2.36803e-21
MSHAMID	conjugated glutathione amidase Mtb	h2o[c] + bmnmsh[c] -> igam[c] + acysbmn[c]	Rv1082	Rv1082		Redox Metabolism	0	0	1000	0	0	1.41246e-22	-3.00927e-36	2.06859e-20	0	0	3.64283e-21	1.36836e-16	0	0
MSHOXH	mshfaldox hydrolysis Mtb	h2o[c] + mshfaldox[c] -> h[c] + for[c] + msh[c]				Redox Metabolism	0	0	1000	0	1.23698e-19	5.35647e-22	2.37278e-19	1.28285e-20	0	0	0	1.54074e-33	2.40344e-20	6.48231e-21
MSHS	mycothiol synthase	accoa[c] + cigam[c] -> coa[c] + msh[c]	Rv0819	Rv0819		Redox Metabolism	0	0	1000	0	1.31227e-20	0	0	0	0	1.65659e-22	0	0	0	0
MYCTR	mycothiol reductase nadp dependent	nadp[c] + 2 msh[c] <=> h[c] + nadph[c] + mssg[c]	Rv2855	Rv2855		Redox Metabolism	1	-1000	1000	0	-3.99699e-09	-1.79661e-07	2.66116e-08	-2.86299e-08	1.12687e-07	-1.13376e-07	1.38302e-07	1.48626e-07	1.62476e-08	1.88218e-07
MYCTR2	mycothiol reductase glutathione exchange	gthox[c] + 2 msh[c] <=> 2 gthrd[c] + mssg[c]	Rv2855	Rv2855		Redox Metabolism	1	-1000	1000	0	3.99699e-09	1.79661e-07	-2.66116e-08	2.86299e-08	-1.12687e-07	1.13376e-07	-1.38302e-07	-1.48626e-07	-1.62476e-08	-1.88218e-07
NADH2r	NADH dehydrogenase	h[c] + nadh[c] + q[c] <=> nad[c] + qh2[c]	(Rv0082 and Rv3145 and Rv3146 and Rv3147 and Rv3148 and Rv3149 and Rv3150 and Rv3151 and Rv3152 and Rv3153 and Rv3154 and Rv3155 and Rv3156 and Rv3157 and Rv3158)	Rv0082 Rv3145 Rv3146 Rv3147 Rv3148 Rv3149 Rv3150 Rv3151 Rv3152 Rv3153 Rv3154 Rv3155 Rv3156 Rv3157 Rv3158		Redox Metabolism	1	-1000	1000	0	0.1068	0.094492	0.101565	0.101673	0.092272	0.0922723	0.204332	0.197465	0.369093	0.350132
NADH5	NADH dehydrogenase ubiquinone 8	h[c] + nadh[c] + q8[c] -> nad[c] + q8h2[c]	(Rv0082 and Rv3145 and Rv3146 and Rv3147 and Rv3148 and Rv3149 and Rv3150 and Rv3151 and Rv3152 and Rv3153 and Rv3154 and Rv3155 and Rv3156 and Rv3157 and Rv3158)	Rv0082 Rv3145 Rv3146 Rv3147 Rv3148 Rv3149 Rv3150 Rv3151 Rv3152 Rv3153 Rv3154 Rv3155 Rv3156 Rv3157 Rv3158		Redox Metabolism	0	0	1000	0	0.166108	0.163248	0.123716	0.12373	0.0868692	0.0868696	0.327977	0.331267	0.607718	0.606294
NO	peroxynitrite formation spontanous	o2s[c] + no[c] -> no3[c]				Redox Metabolism	0	0	1000	0	0	9.51258e-22	2.94547e-20	0	1.57134e-21	0	0	0	-5.64237e-37	3.76317e-21
PRDX	Peroxidase multiple substrates	h2o2[c] + meoh[c] -> 2 h2o[c] + fald[c]	Rv1908c	Rv1908c		Redox Metabolism	0	0	1000	0	6.54543e-21	7.5288e-22	7.84101e-21	2.53272e-20	0	8.00421e-22	0	1.02973e-16	0	0
QRr	Quinone reductase	h[c] + nadph[c] + q[c] <=> nadp[c] + qh2[c]	Rv3777	Rv3777		Redox Metabolism	1	-1000	1000	0	0.0768353	0.0929316	0.0671405	0.0669939	0.0654952	0.0654946	0.184879	0.195809	0.346027	0.372003
ACP1_FMN	acid phosphatase FMN	h2o[c] + fmn[c] -> pi[c] + ribflv[c]	Rv3310	Rv3310		Riboflavin Metabolism	0	0	1000	0	0	2.40269e-21	3.57014e-20	0	4.22395e-22	7.3408e-22	0	6.16298e-33	0	7.24021e-23
APRAUR	5 amino 6 5 phosphoribosylamino uracil reductase	h[c] + nadph[c] + 5apru[c] -> nadp[c] + 5aprbu[c]	Rv2671	Rv2671		Riboflavin Metabolism	0	0	1000	0	4.38719e-20	0	6.02616e-19	2.23636e-20	0	1.15914e-21	1.79916e-21	0	0	4.34335e-21
DHPPDA	diaminohydroxyphosphoribosylaminopyrimidine deaminase	h[c] + h2o[c] + 25dhpp[c] -> nh4[c] + 5apru[c]	Rv1409	Rv1409		Riboflavin Metabolism	0	0	1000	0	1.69878e-20	0	5.60434e-19	5.86175e-20	0	1.38143e-21	0	0	2.45182e-20	0
DHPPDA2	diaminohydroxyphosphoribosylaminopryrimidine deaminase 25drapp	h[c] + h2o[c] + 25drapp[c] -> nh4[c] + 5apru[c]	Rv1409	Rv1409		Riboflavin Metabolism	0	0	1000	0	3.63303e-20	0	7.20434e-21	1.15096e-20	6.14767e-22	0	1.75368e-21	3.83515e-17	3.00927e-36	7.21056e-21
FMNAT	FMN adenylyltransferase	atp[c] + h[c] + fmn[c] -> ppi[c] + fad[c]	Rv2786c	Rv2786c		Riboflavin Metabolism	0	0	1000	0	5.2393e-20	0	6.5561e-19	5.56918e-21	0	5.77673e-22	1.26763e-21	0	0	6.39293e-21
GTPCII	GTP cyclohydrolase II	3 h2o[c] + gtp[c] -> ppi[c] + 2 h[c] + for[c] + 25dhpp[c]	(Rv1415 or Rv1940)	Rv1415 Rv1940		Riboflavin Metabolism	0	0	1000	0	0	0	5.40765e-19	3.54758e-20	2.71433e-23	1.56079e-21	0	1.2326e-32	9.71286e-21	2.35099e-37
NNDMBRT	Nicotinate nucleotide dimethylbenzimidazole phosphoribosyltransferase	nicrnt[c] + dmbzid[c] -> h[c] + 5prdmbz[c] + nac[c]	Rv2207	Rv2207		Riboflavin Metabolism	0	0	1000	0	0	1.68322e-22	0	1.20687e-20	0	4.44233e-23	7.58705e-22	6.30906e-17	2.32949e-20	5.14176e-22
RBFK	riboflavin kinase	atp[c] + ribflv[c] -> h[c] + adp[c] + fmn[c]	Rv2786c	Rv2786c		Riboflavin Metabolism	0	0	1000	0	1.98388e-21	1.4201e-22	5.75409e-19	0	0	8.92068e-22	2.64143e-21	0	0	7.54205e-21
RBFSa	riboflavin synthase	db4p[c] + 4r5au[c] -> 2 h2o[c] + pi[c] + dmlz[c]	(Rv1412 and Rv1416)	Rv1412 Rv1416		Riboflavin Metabolism	0	0	1000	0	7.38471e-20	0	1.19779e-18	5.14838e-21	0	2.01592e-21	3.92025e-21	0	0	9.30429e-21
RBFSb	riboflavin synthase	2 dmlz[c] -> 4r5au[c] + ribflv[c]	(Rv1412 and Rv1416)	Rv1412 Rv1416		Riboflavin Metabolism	0	0	1000	0	3.35499e-20	0	6.08868e-19	0	0	5.3262e-22	1.48239e-21	0	0	4.45801e-21
ACGAMPM	phosphoacetylglucosamine mutase	acgam6p[c] <=> acgam1p[c]	Rv3441c	Rv3441c		Sugar Metabolism	1	-1000	1000	0	-1.20437e-20	-6.85129e-23	-2.99834e-20	9.51382e-20	-1.12348e-22	2.38069e-23	7.75674e-22	-5.57093e-17	1.17842e-20	-1.47774e-20
ACS2	acetyl CoA synthase propionate	atp[c] + coa[c] + ppa[c] -> amp[c] + ppi[c] + ppcoa[c]	Rv3667	Rv3667		Sugar Metabolism	0	0	1000	0	0.1	0.1	0.3	0.3	0.5	0.5	0.3	0.3	0.5	0.5
AGDC	N acetylglucosamine 6 phosphate deacetylase	h2o[c] + acgam6p[c] -> ac[c] + gam6p[c]	Rv3332	Rv3332		Sugar Metabolism	0	0	1000	0	6.90634e-21	6.02286e-22	0	-1.88079e-37	0	0	0	-2.28945e-32	0	4.5275e-21
ARABI	arabinose isomerase	arab-D[c] <=> rbl-D[c]				Sugar Metabolism	1	-1000	1000	0	-5.73407e-05	-5.13284e-05	-0.000101	-0.000101	-4.68183e-05	-4.68183e-05	-0.000160428	-0.000160428	-0.00204907	-0.00953884
ARAI	L arabinose isomerase	arab-L[c] <=> rbl-L[c]				Sugar Metabolism	1	-1000	1000	0	-2.54333e-20	2.0313e-23	-3.76383e-20	-2.52645e-20	5.84734e-22	1.80827e-22	3.95038e-22	1.81062e-16	4.9795e-21	9.09205e-22
DGC3D	2 deoxy D gluconate 3 dehydrogenase	nad[c] + 2dglcn[c] -> h[c] + nadh[c] + 3ddgc[c]	(Rv1928c or Rv1714)	Rv1714 Rv1928c		Sugar Metabolism	0	0	1000	0	4.14889e-21	0	0	0	1.85419e-21	0	0	0	6.86614e-21	9.60524e-23
FCLPA	L fuculose 1 phosphate aldolase	fc1p[c] <=> dhap[c] + lald-L[c]	Rv0727c	Rv0727c		Sugar Metabolism	1	-1000	1000	0	4.29679e-21	1.16322e-22	-1.74564e-20	2.58357e-20	-4.78213e-22	-8.99047e-23	1.35291e-22	1.26491e-17	-9.53021e-21	1.08608e-21
G1PACT	glucosamine 1 phosphate N acetyltransferase	accoa[c] + gam1p[c] -> h[c] + coa[c] + acgam1p[c]	Rv1018c	Rv1018c		Sugar Metabolism	0	0	1000	0	0.000777213	0.00069572	0.00136898	0.00136898	0.000634589	0.000634589	0.00217449	0.00217449	0.00291449	0.00291449
GALKr	galactokinase	atp[c] + gal[c] <=> h[c] + adp[c] + gal1p[c]	Rv0620	Rv0620		Sugar Metabolism	1	-1000	1000	0	-0.000135983	-0.000121725	-0.00023952	-0.00023952	-0.000111029	-0.000111029	-0.000380454	-0.000380454	-0.000509928	-0.000509928
GALUi	UTP glucose 1 phosphate uridylyltransferase irreversible	h[c] + g1p[c] + utp[c] -> ppi[c] + udpg[c]	Rv0993	Rv0993		Sugar Metabolism	0	0	1000	0	0.000282203	0.000252613	0.000497071	0.000497071	0.000230417	0.000230417	0.000789549	0.000789549	0.00105824	0.00105824
GFUCS	GDP L fucose synthase	h[c] + nadph[c] + gdpddman[c] -> nadp[c] + gdpfuc[c]	(Rv1512 or Rv1508A)	Rv1508A Rv1512		Sugar Metabolism	0	0	1000	0	2.90234e-06	2.59802e-06	5.11215e-06	5.11215e-06	2.36974e-06	2.36974e-06	8.12017e-06	8.12017e-06	1.08836e-05	1.08836e-05
GLCP	glycogen phosphorylase	pi[c] + glycogen[c] -> g1p[c]	Rv1328	Rv1328		Sugar Metabolism	0	0	1000	0	0	5.1444e-22	5.59625e-20	4.07274e-21	1.2688e-22	0	3.69673e-21	0	0	1.41092e-21
GLCS1	glycogen synthase ADPGlc	adpglc[c] -> h[c] + adp[c] + glycogen[c]	Rv1326c	Rv1326c		Sugar Metabolism	0	0	1000	0	-1.50463e-36	0	1.43878e-20	1.50463e-36	1.78355e-22	0	0	7.65583e-17	0	0
GLGC	glucose 1 phosphate adenylyltransferase	atp[c] + h[c] + g1p[c] -> ppi[c] + adpglc[c]	Rv1213	Rv1213		Sugar Metabolism	0	0	1000	0	0	7.26533e-22	1.08808e-20	0	1.08486e-21	0	0	1.65564e-16	8.25196e-21	0
GLYK	glycerol kinase	atp[c] + glyc[c] -> h[c] + adp[c] + glyc3p[c]	Rv3696c	Rv3696c		Sugar Metabolism	0	0	1000	0	0.0099522	0.00995721	0.0099158	0.0099158	0.00996097	0.00996097	0.00986626	0.00986626	0.00982075	0.00982075
GMAND	GDP D mannose dehydratase	gdpmann[c] -> h2o[c] + gdpddman[c]	(Rv0112 or Rv1511)	Rv0112 Rv1511		Sugar Metabolism	0	0	1000	0	2.90234e-06	2.59802e-06	5.11215e-06	5.11215e-06	2.36974e-06	2.36974e-06	8.12017e-06	8.12017e-06	1.08836e-05	1.08836e-05
LACZ	b galactosidase	h2o[c] + lcts[c] -> glc-D[c] + gal[c]				Sugar Metabolism	0	0	1000	0	5.83966e-21	3.0423e-22	0	0	4.15711e-23	0	6.36542e-22	3.80792e-17	2.16315e-20	9.89991e-22
MALT	alpha glucosidase	h2o[c] + malt[c] -> 2 glc-D[c]	Rv2471	Rv2471		Sugar Metabolism	0	0	1000	0	1.07107e-22	5.29376e-23	6.29631e-21	1.93871e-20	0	1.96865e-22	2.22678e-22	0	1.3833e-20	1.0481e-21
MAN1PT	mannose 1 phosphate guanylyltransferase	h[c] + gtp[c] + man1p[c] -> ppi[c] + gdpmann[c]	Rv3264c	Rv3264c		Sugar Metabolism	0	0	1000	0	1.27553e-20	0	0	2.63045e-20	8.05891e-22	4.35756e-23	0	1.21569e-16	0	0
MAN1PT2	mannose 1 phosphate guanylyltransferase GDP	h[c] + gdp[c] + man1p[c] -> pi[c] + gdpmann[c]	Rv3264c	Rv3264c		Sugar Metabolism	0	0	1000	0	0.000156939	0.000140484	0.000276432	0.000276432	0.00012814	0.00012814	0.000439086	0.000439086	0.000588512	0.000588512
MAN6PI	mannose 6 phosphate isomerase	man6p[c] <=> f6p[c]	(Rv3255c or Rv3256c)	Rv3255c Rv3256c		Sugar Metabolism	1	-1000	1000	0	-0.000389972	-0.000349082	-0.000686894	-0.000686894	-0.000318409	-0.000318409	-0.00109106	-0.00109106	-0.00146237	-0.00146237
MMSAD1	methylmalonate semialdehyde dehydrogenase	nad[c] + coa[c] + 2mop[c] -> co2[c] + nadh[c] + ppcoa[c]	Rv0753c	Rv0753c		Sugar Metabolism	0	0	1000	0	0	0	3.03241e-20	4.30385e-20	1.04907e-21	0	0	9.74437e-17	0	3.45421e-21
MMSAD2	methylmalonate semialdehyde dehydrogenase propanol	nad[c] + coa[c] + ppal[c] -> h[c] + nadh[c] + ppcoa[c]	Rv0753c	Rv0753c		Sugar Metabolism	0	0	1000	0	0	1.05435e-22	0	4.51792e-21	2.73451e-21	9.25692e-22	2.12998e-19	-6.19909e-34	0	8.54928e-21
MMSAD3	methylmalonate semialdehyde dehydrogenase malonic semialdehyde	msa[c] + nad[c] + coa[c] -> co2[c] + nadh[c] + accoa[c]	Rv0753c	Rv0753c		Sugar Metabolism	0	0	1000	0	0	0	0.000655616	0.0399218	0	3.08149e-33	7.10777e-22	0	0	0
MN6PP	mannose 6 phosphate phosphatase	h2o[c] + man6p[c] -> pi[c] + man[c]	Rv1692	Rv1692		Sugar Metabolism	0	0	1000	0	0.000233033	0.000208598	0.000410462	0.000410462	0.000190269	0.000190269	0.000651979	0.000651979	0.000873856	0.000873856
MOTH	maltooligosyltrehalose trehalohydrolase	h2o[c] + motre[c] -> tre[c] + maltpt[c]	Rv1562c	Rv1562c		Sugar Metabolism	0	0	1000	0	1.21447e-20	1.95298e-22	0	0	0	5.62564e-22	0	1.00486e-16	0	0
MOTS	maltooligosyltrehalose synthase	malthp[c] -> motre[c]	Rv1563c	Rv1563c		Sugar Metabolism	0	0	1000	0	9.34626e-22	3.8505e-22	0	1.31235e-20	0	2.66583e-22	0	0	0	0
MTI	maltose trehalose isomerase	tre[c] <=> malt[c]	Rv0126	Rv0126		Sugar Metabolism	1	-1000	1000	0	-1.92434e-20	2.10329e-23	3.76151e-20	4.65033e-20	1.2103e-21	3.22758e-22	-2.31404e-21	-1.92368e-16	-2.58778e-20	3.21001e-21
PMANM	phosphomannomutase	man1p[c] <=> man6p[c]	(Rv3257c or Rv3441c or Rv3308)	Rv3257c Rv3308 Rv3441c		Sugar Metabolism	1	-1000	1000	0	-0.000156939	-0.000140484	-0.000276432	-0.000276432	-0.00012814	-0.00012814	-0.000439086	-0.000439086	-0.000588512	-0.000588512
RBK_Dr	D ribulokinase reversible	atp[c] + rbl-D[c] <=> h[c] + adp[c] + ru5p-D[c]				Sugar Metabolism	1	-1000	1000	0	-5.73407e-05	-5.13284e-05	-0.000101	-0.000101	-4.68183e-05	-4.68183e-05	-0.000160428	-0.000160428	-0.00204907	-0.00953884
RBK_L1r	L ribulokinase L ribulose reversible	atp[c] + rbl-L[c] <=> h[c] + adp[c] + ru5p-L[c]				Sugar Metabolism	1	-1000	1000	0	-1.74979e-20	-2.50503e-22	-2.60107e-20	-1.52534e-21	9.78794e-22	7.84054e-22	1.62919e-22	-1.01615e-16	-1.19568e-20	1.54351e-21
THZPSN	thiazole phosphate synthesis	atp[c] + cys-L[c] + tyr-L[c] + dxyl5p[c] -> ala-L[c] + amp[c] + ppi[c] + h[c] + h2o[c] + co2[c] + 4hba[c] + 4mpetz[c]	Rv0417	Rv0417		Sugar Metabolism	0	0	1000	0	3.83309e-20	0	1.10952e-19	2.10053e-20	0	3.73307e-22	1.27958e-21	0	1.54254e-20	2.86188e-21
THZSN	thiazole synthesis from xylulose	cys-L[c] + tyr-L[c] + dxyl[c] -> pyr[c] + h[c] + h2o[c] + nh4[c] + co2[c] + 4mhetz[c] + 4hba[c]	Rv0417	Rv0417		Sugar Metabolism	0	0	1000	0	9.8834e-21	3.51158e-22	0	1.25556e-20	5.76279e-22	0	0	5.31459e-18	1.49765e-20	9.28267e-22
UAGCVT	UDP N acetylglucosamine 1 carboxyvinyltransferase	uacgam[c] + pep[c] -> pi[c] + uaccg[c]	Rv1315	Rv1315		Sugar Metabolism	0	0	1000	0	0.000109014	9.75836e-05	0.000192017	0.000192017	8.90092e-05	8.90092e-05	0.000305	0.000305	0.000408795	0.000408795
UAGDP	UDP N acetylglucosamine diphosphorylase	h[c] + utp[c] + acgam1p[c] -> ppi[c] + uacgam[c]	(Rv1018c or Rv2852c)	Rv1018c Rv2852c		Sugar Metabolism	0	0	1000	0	0.000212974	0.000190643	0.00037513	0.00037513	0.000173891	0.000173891	0.000595858	0.000595858	0.000798636	0.000798636
UAPGR	UDP N acetylenolpyruvoylglucosamine reductase	h[c] + nadph[c] + uaccg[c] -> nadp[c] + uamr[c]	Rv0482	Rv0482		Sugar Metabolism	0	0	1000	0	0.000109014	9.75836e-05	0.000192017	0.000192017	8.90092e-05	8.90092e-05	0.000305	0.000305	0.000408795	0.000408795
XYLK	xylulokinase	atp[c] + xylu-D[c] -> h[c] + adp[c] + xu5p-D[c]	Rv0729	Rv0729		Sugar Metabolism	0	0	1000	0	3.09402e-20	3.69575e-22	0	8.49728e-21	8.8081e-23	0	6.74301e-22	1.02195e-16	0.00183405	0.00932382
TREP	Trehalose phosphorylase	pi[c] + tre[c] -> g1p[c] + glc-D[c]	Rv3401	Rv3401		Sugar Metabolism	0	0	1000	0	5.4623e-21	0	2.09312e-20	0	0	0	0	2.18792e-16	0	4.22228e-21
3HIBD	3-hydroxyisobutyrate dehydrogenase	nad[c] + 3hmp[c] -> h[c] + nadh[c] + 2mop[c]	Rv0751c	Rv0751c		Sugar Metabolism	0	0	1000	0	0	0	4.47082e-20	3.90791e-20	0	0	0	6.12098e-17	0	6.3801e-22
TDMS1	trehalose dimycolate synthesis	2 h[c] + tre[c] + mycolate[c] + mmycolate[c] -> 2 h2o[c] + tdm1[c]				TDM biosynthesis	0	0	1000	0	8.11379e-06	7.26304e-06	1.42916e-05	1.42916e-05	6.62485e-06	6.62485e-06	2.27008e-05	2.27008e-05	3.04262e-05	3.04262e-05
TDMS2	trehalose dimycolate synthesis	2 h[c] + tre[c] + mycolate[c] + mmmycolate[c] -> 2 h2o[c] + tdm2[c]				TDM biosynthesis	0	0	1000	0	5.40021e-06	4.83398e-06	9.51189e-06	9.51189e-06	4.40923e-06	4.40923e-06	1.51087e-05	1.51087e-05	2.02504e-05	2.02504e-05
TDMS3	trehalose dimycolate synthesis	2 h[c] + tre[c] + mycolate[c] + mkmycolate[c] -> 2 h2o[c] + tdm3[c]				TDM biosynthesis	0	0	1000	0	5.3855e-06	4.82081e-06	9.48598e-06	9.48598e-06	4.39722e-06	4.39722e-06	1.50676e-05	1.50676e-05	2.01952e-05	2.01952e-05
TDMS4	trehalose dimycolate synthesis	2 h[c] + tre[c] + mycolate[c] + kmycolate[c] -> 2 h2o[c] + tdm4[c]				TDM biosynthesis	0	0	1000	0	2.70623e-06	2.42247e-06	4.76674e-06	4.76674e-06	2.20962e-06	2.20962e-06	7.57151e-06	7.57151e-06	1.01482e-05	1.01482e-05
TMHAS1	trehalose dimycolate synthesis	tre[c] + tdm1[c] + tdm2[c] -> 2 h2o[c] + tmha1[c]				TDM biosynthesis	0	0	1000	0	2.71113e-06	2.42686e-06	4.77537e-06	4.77537e-06	2.21362e-06	2.21362e-06	7.58522e-06	7.58522e-06	1.01666e-05	1.01666e-05
TMHAS2	trehalose dimycolate synthesis	tre[c] + tdm1[c] + tdm3[c] -> 2 h2o[c] + tmha2[c]				TDM biosynthesis	0	0	1000	0	2.69643e-06	2.4137e-06	4.74947e-06	4.74947e-06	2.20161e-06	2.20161e-06	7.54407e-06	7.54407e-06	1.01114e-05	1.01114e-05
TMHAS3	trehalose dimycolate synthesis	tre[c] + tdm1[c] + tdm4[c] -> 2 h2o[c] + tmha3[c]				TDM biosynthesis	0	0	1000	0	2.70623e-06	2.42247e-06	4.76674e-06	4.76674e-06	2.20962e-06	2.20962e-06	7.57151e-06	7.57151e-06	1.01482e-05	1.01482e-05
TMHAS4	trehalose dimycolate synthesis	tre[c] + tdm2[c] + tdm3[c] -> 2 h2o[c] + tmha4[c]				TDM biosynthesis	0	0	1000	0	2.68907e-06	2.40711e-06	4.73651e-06	4.73651e-06	2.19561e-06	2.19561e-06	7.5235e-06	7.5235e-06	1.00838e-05	1.00838e-05
TMHAS5	trehalose dimycolate synthesis	tre[c] + tdm2[c] + tdm4[c] -> 2 h2o[c] + tmha5[c]				TDM biosynthesis	0	0	1000	0	3.59995e-22	0	0	1.29444e-20	1.17549e-38	4.70198e-38	2.82295e-22	0	2.09283e-20	9.68082e-22
TMHAS6	trehalose dimycolate synthesis	tre[c] + tdm3[c] + tdm4[c] -> 2 h2o[c] + tmha6[c]				TDM biosynthesis	0	0	1000	0	0	0	0	0	0	2.66435e-22	0	0	9.54486e-21	0
PMPK	phosphomethylpyrimidine kinase	atp[c] + 4ampm[c] -> adp[c] + 2mahmp[c]	Rv0422c	Rv0422c		Thiamine Metabolism	0	0	1000	0	1.19556e-20	0	7.42306e-20	2.97282e-20	0	0	9.05457e-22	-6.16298e-33	0	5.46906e-21
TMPKr	thiamine phosphate kinase	atp[c] + thmmp[c] <=> adp[c] + thmpp[c]	Rv2977c	Rv2977c		Thiamine Metabolism	1	-1000	1000	0	1.59086e-20	-7.81623e-22	7.14538e-20	1.50903e-20	-5.13421e-22	-8.2418e-23	1.05822e-21	-2.92785e-17	-2.99452e-20	4.30648e-21
TMPPP	thiamine phosphate diphosphorylase	h[c] + 4mpetz[c] + 2mahmp[c] -> ppi[c] + thmmp[c]	Rv0414c	Rv0414c		Thiamine Metabolism	0	0	1000	0	1.92048e-20	0	1.29172e-19	3.0147e-20	0	0	1.82076e-21	7.77456e-17	0	7.0605e-21
ACYSBMNt	acysbmn transport mtb	acysbmn[c] <=> acysbmn[e]				Transport	1	-1000	1000	0	1.92518e-20	3.79e-22	-9.17144e-20	-1.12026e-19	-2.63389e-21	-1.26466e-22	3.47891e-21	-2.98092e-16	-2.764e-19	-1.08884e-21
ALAt2r	L alanine reversible transport via proton symport	h[e] + ala-L[e] <=> ala-L[c] + h[c]				Transport	1	-1000	1000	0	-1.76353e-20	-2.93896e-22	1.74603e-20	6.15281e-21	6.67358e-22	-8.16784e-23	3.21539e-22	-2.14115e-16	1.25659e-20	-1.32406e-21
ARB_Dabc	L arabinose transport via ABC system	atp[c] + h2o[c] + arab-D[e] -> h[c] + pi[c] + adp[c] + arab-D[c]				Transport	0	0	1000	0	3.05621e-20	0	5.5287e-20	0	1.15999e-23	0	0	0	3.30826e-21	3.09565e-22
ARBabc	L arabinose transport via ABC system	atp[c] + h2o[c] + arab-L[e] -> h[c] + pi[c] + adp[c] + arab-L[c]				Transport	0	0	1000	0	3.89987e-20	9.0846e-23	4.35031e-20	0	0	0	0	9.65183e-17	1.22451e-22	1.04229e-21
ARBt2r	L arabinose transport via proton symport	h[e] + arab-L[e] <=> h[c] + arab-L[c]				Transport	1	-1000	1000	0	1.31905e-20	-9.18561e-22	1.47898e-19	-1.36717e-19	7.39408e-22	1.7002e-21	-1.03579e-21	1.07416e-15	-3.56907e-20	6.35989e-21
ARGt5r	L arginine transport via diffusion	arg-L[e] <=> arg-L[c]	Rv2320c	Rv2320c		Transport	1	-1000	1000	0	-2.9695e-21	3.93366e-23	2.24084e-20	-1.04697e-20	4.57938e-22	-1.01596e-21	-6.66978e-22	-9.81188e-17	5.54647e-21	-3.80429e-24
ASNt2r	L asparagine reversible transport via proton symport	h[e] + asn-L[e] <=> h[c] + asn-L[c]	(Rv2127 or Rv0346c)	Rv0346c Rv2127		Transport	1	-1000	1000	0	-2.46047e-20	7.19553e-22	7.959e-22	-4.42067e-20	-1.00182e-21	2.49528e-22	-7.45442e-22	9.78685e-17	-9.8816e-22	-1.05138e-21
ASPt2r	L aspartate reversible transport via proton symport	h[e] + asp-L[e] <=> asp-L[c] + h[c]				Transport	1	-1000	1000	0	2.53216e-21	1.90258e-22	-6.14166e-21	1.62961e-20	1.96706e-21	-2.27202e-22	-2.78053e-21	-2.21784e-16	-5.84292e-22	-4.2178e-21
ATPS1	H exporting ATPase	atp[c] + h[c] + h2o[c] -> pi[c] + adp[c] + 2 h[e]	(Rv1304 and Rv1305 and Rv1306 and Rv1307 and Rv1308 and Rv1309 and Rv1310 and Rv1311)	Rv1304 Rv1305 Rv1306 Rv1307 Rv1308 Rv1309 Rv1310 Rv1311		Transport	0	0	1000	0	5.82779e-22	3.32016e-22	0	0	0	0	2.87225e-21	3.30198e-16	3.94034e-20	7.51463e-23
BALAt2r	beta alanine reversible transport via proton symport	h[e] + ala-B[e] <=> ala-B[c] + h[c]	Rv0522	Rv0522		Transport	1	-1000	1000	0	-1.65523e-20	-2.03386e-22	-4.43937e-20	1.05241e-20	1.71839e-22	-4.32487e-22	-2.01184e-21	-1.41722e-16	6.58678e-21	-4.32416e-22
BMNt	bimane transport diffusion	bmn[c] <=> bmn[e]				Transport	1	-1000	1000	0	-2.31111e-20	1.08206e-22	4.30392e-20	-2.11369e-20	2.47138e-21	7.74025e-22	-3.57868e-21	2.09285e-17	2.72919e-19	8.20968e-21
CAATPS	Ca ATPase	atp[c] + h2o[c] + 2 ca2[c] -> pi[c] + adp[c] + h[e] + 2 ca2[e]	Rv0107c	Rv0107c		Transport	0	0	1000	0	0	0	2.19392e-20	0	3.7953e-22	1.065e-22	0	1.1692e-16	0	0
CAt4	calcium transport inout via proton antiporter	h[e] + ca2[c] <=> h[c] + ca2[e]	Rv1607	Rv1607		Transport	1	-1000	1000	0	7.25459e-20	5.2308e-22	1.28519e-19	3.53345e-20	-6.80688e-22	5.50403e-22	8.83392e-22	-1.57331e-16	3.4503e-20	2.25335e-21
CHLabc	choline transport via ABC system	atp[c] + h2o[c] + chol[e] -> h[c] + pi[c] + adp[c] + chol[c]	(Rv3756c and Rv3757c and Rv3758c and Rv3759c)	Rv3756c Rv3757c Rv3758c Rv3759c		Transport	0	0	1000	0	0	0	9.87457e-21	8.87047e-21	0	0	0	1.54074e-33	0	1.59875e-21
CITabc	citrate transport via ABC system	atp[c] + h2o[c] + cit[e] -> h[c] + pi[c] + adp[c] + cit[c]				Transport	0	0	1000	0	1.28929e-20	1.91784e-22	1.69974e-20	0	4.07185e-22	1.74766e-22	0	6.16298e-33	0	2.20088e-21
CO2t	CO2 transporter via diffusion	co2[e] <=> co2[c]				Transport	1	-1000	1000	0	-0.0176897	-0.0294657	-0.100989	-0.100989	-0.213497	-0.213497	-0.215778	-0.215778	-0.365987	-0.365987
COAt	CoA transporter	coa[e] <=> coa[c]				Transport	1	-1000	1000	0	-6.45302e-19	9.16972e-23	-1.23314e-16	-2.24598e-22	-6.45637e-17	2.55906e-22	1.49456e-16	1.15032e-16	-1.99884e-16	-9.87719e-24
COBALTt5	cobalt transport inout via permease no H	cobalt2[c] <=> cobalt2[e]	Rv1239c	Rv1239c		Transport	1	-1000	1000	0	-8.99266e-21	8.58971e-23	1.46983e-19	7.86007e-20	7.85242e-22	-8.42674e-22	2.14834e-22	-1.77347e-16	8.08097e-21	4.35432e-21
COt	CO transporter via diffusion	co[c] <=> co[e]				Transport	1	-1000	1000	0	5.00346e-21	-8.90404e-22	-1.59804e-20	-2.86485e-20	-3.99746e-22	8.00578e-22	-1.6953e-21	1.97508e-16	-1.73835e-20	-1.01365e-21
CRNabc	L carnitine transport via ABC system	atp[c] + h2o[c] + crn[e] -> h[c] + pi[c] + adp[c] + crn[c]	(Rv3756c and Rv3757c and Rv3758c and Rv3759c)	Rv3756c Rv3757c Rv3758c Rv3759c		Transport	0	0	1000	0	2.12145e-20	0	0	0	3.84423e-22	3.20543e-22	1.95831e-21	3.28368e-17	2.39826e-20	1.34732e-21
CYTDt2r	cytidine transport in via proton symport reversible	h[e] + cytd[e] <=> h[c] + cytd[c]				Transport	1	-1000	1000	0	2.1601e-21	1.34602e-22	-5.84442e-21	-1.90928e-20	6.16005e-22	-6.9802e-22	9.09798e-22	2.50068e-18	1.13351e-20	-7.41589e-22
Cuabc	Copper transport via ABC system	atp[c] + h2o[c] + cu2[e] -> h[c] + pi[c] + adp[c] + cu2[c]	(Rv0092 and Rv0103c)	Rv0092 Rv0103c		Transport	0	0	1000	0	0	3.7176e-22	0	0	0	1.70017e-23	0	0	8.4322e-21	0
Cut1	Copper export via ATPase	atp[c] + h2o[c] + cu2[c] -> h[c] + pi[c] + adp[c] + cu2[e]	(Rv0092 and Rv0103c)	Rv0092 Rv0103c		Transport	0	0	1000	0	0	2.54933e-22	0	0	0	0	0	-1.00509e-33	4.82328e-21	0
DALAt2r	D alanine transport via proton symport	h[e] + ala-D[e] <=> h[c] + ala-D[c]	Rv1704c	Rv1704c		Transport	1	-1000	1000	0	-1.31065e-20	4.35138e-22	-1.27132e-20	2.60709e-21	3.50627e-22	2.56342e-22	-6.32841e-22	-3.20989e-16	4.33435e-21	-1.95898e-21
DSERt2r	D serine transport via proton symport	h[e] + ser-D[e] <=> h[c] + ser-D[c]	Rv1704c	Rv1704c		Transport	1	-1000	1000	0	-5.94764e-21	-1.0445e-22	-4.66911e-20	2.45976e-20	-2.57517e-22	-6.76371e-23	-6.07918e-22	-4.4073e-18	1.39509e-20	-1.48528e-21
ETHAt	ethanolamine transport via diffusion extracellular	etha[e] <=> etha[c]				Transport	1	-1000	1000	0	5.04432e-21	-1.06452e-22	4.76271e-20	1.63687e-20	1.99198e-21	-2.90374e-22	2.75798e-21	-9.61253e-17	-1.70929e-21	-1.53312e-21
Adt	Acetamide transport	ad[e] <=> ad[c]				Transport	1	-1000	1000	0	-9.83628e-21	1.88537e-22	-7.4164e-21	5.63984e-21	-2.1649e-23	1.26409e-22	-1.32603e-21	2.0911e-17	2.49068e-20	-2.11263e-21
FE2abc	iron II transport via ABC system	atp[c] + h2o[c] + fe2[e] -> h[c] + pi[c] + adp[c] + fe2[c]	(Rv1348 and Rv1349)	Rv1348 Rv1349		Transport	0	0	1000	0	0	5.08052e-22	0	0	0	0	0	1.41184e-16	0	3.28463e-22
FE3abc	iron III transport via ABC system	atp[c] + h2o[c] + fe3[e] -> h[c] + pi[c] + adp[c] + fe3[c]	(Rv1348 and Rv1349)	Rv1348 Rv1349		Transport	0	0	1000	0	3.84752e-21	0	8.11291e-21	0	5.14196e-22	0	0	-2.46519e-32	7.46828e-21	1.62397e-21
FUMt2r	fumarate reversible transport via symport	h[e] + fum[e] <=> fum[c] + h[c]	Rv2443	Rv2443		Transport	1	-1000	1000	0	1.05193e-20	-7.29852e-23	3.64725e-20	1.28347e-20	5.85391e-22	-6.39592e-23	-1.35034e-22	-2.11765e-16	-7.96991e-21	-4.16141e-22
GALt2	D galactose transport in via proton symport	h[e] + gal[e] -> h[c] + gal[c]	Rv3331	Rv3331		Transport	0	0	1000	0	0	6.34349e-22	1.05306e-20	0	6.36016e-22	1.97524e-22	0	2.29456e-35	0	5.83174e-22
GLCabc	D glucose transport via ABC system	atp[c] + h2o[c] + glc-D[e] -> h[c] + pi[c] + adp[c] + glc-D[c]	(Rv1236 and Rv1237 and Rv1238)	Rv1236 Rv1237 Rv1238		Transport	0	0	1000	0	5.72798e-21	5.31061e-23	5.6746e-22	0	8.6206e-23	0	0	0	7.85805e-21	1.27306e-21
GLUt2r	L glutamate transport via proton symport reversible	h[e] + glu-L[e] <=> glu-L[c] + h[c]				Transport	1	-1000	1000	0	-1.17959e-20	-6.36611e-23	1.15751e-20	-2.28427e-20	-3.35324e-22	4.8709e-22	-2.32751e-22	3.37613e-17	1.29911e-20	2.42893e-21
GLYBabc	Glycine betaine transport via ABC system	atp[c] + h2o[c] + glyb[e] -> h[c] + pi[c] + adp[c] + glyb[c]	(Rv3756c and Rv3757c and Rv3758c and Rv3759c)	Rv3756c Rv3757c Rv3758c Rv3759c		Transport	0	0	1000	0	1.67562e-20	3.49668e-22	0	1.06274e-20	1.03158e-22	8.85943e-23	5.35698e-22	0	3.1916e-21	4.28742e-21
GLYC3Pabc	sn Glycerol 3 phosphate transport via ABC system	atp[c] + h2o[c] + glyc3p[e] -> h[c] + pi[c] + adp[c] + glyc3p[c]	(Rv2832c and Rv2833c and Rv2834c and Rv2835c)	Rv2832c Rv2833c Rv2834c Rv2835c		Transport	0	0	1000	0	1.73352e-21	0	1.21681e-20	0	5.7381e-22	5.77915e-22	0	1.39485e-16	1.14021e-20	6.46872e-22
GLYCt	glycerol transport via channel	glyc[c] <=> glyc[e]				Transport	1	-1000	1000	0	-0.01	-0.01	-0.01	-0.01	-0.01	-0.01	-0.01	-0.01	-0.01	-0.01
GLYt2r	glycine reversible transport via proton symport	h[e] + gly[e] <=> h[c] + gly[c]	Rv1704c	Rv1704c		Transport	1	-1000	1000	0	-2.14365e-20	-1.58795e-22	4.06185e-20	3.64025e-20	4.45812e-22	-7.83229e-23	9.11659e-22	2.10269e-16	-1.20801e-20	-4.07946e-21
GTHRDt2	glutathione transport	atp[c] + h2o[c] + gthrd[e] -> pi[c] + adp[c] + gthrd[c]	(Rv1280c and Rv1281c and Rv1282c and Rv1283c)	Rv1280c Rv1281c Rv1282c Rv1283c		Transport	0	0	1000	0	0	0	4.54362e-21	2.18389e-21	2.00708e-23	0	1.73352e-21	0	0	0
H2CO3TP	H2CO3 transport	h2co3[e] <=> h2co3[c]				Transport	1	-1000	1000	0	-0.217026	-0.215241	-0.172846	-0.172846	-0.0996158	-0.0996159	-0.447635	-0.447635	-0.806703	-0.806703
H2Ot	H2O transport via diffusion	h2o[e] <=> h2o[c]				Transport	1	-1000	1000	0	-0.307849	-0.293395	-0.158281	-0.158281	0.0640731	0.0640732	-0.455675	-0.455675	-0.844067	-0.844067
H2St1	h2s transport	h2s[c] -> h2s[e]				Transport	0	0	1000	0	0	1.89492e-22	0	0	4.39726e-22	4.32492e-22	2.15022e-21	0	5.34395e-20	2.06268e-21
H2td	hydrogen transport	h2[c] <=> h2[e]				Transport	1	-1000	1000	0	-6.4582e-21	3.70645e-22	0.0122425	0.0122425	0.404951	0.404951	7.49709e-22	-3.22916e-16	-3.27274e-21	2.79413e-23
HDCAt2	Hexadecanoate transport via proton symport	h[e] + hdca[e] -> h[c] + hdca[c]				Transport	0	0	1000	0	1.11107e-21	1.04958e-21	0	0	0	0	2.40402e-22	0	5.62533e-21	0
HISt2r	L histidine reversible transport via proton symport	h[e] + his-L[e] <=> h[c] + his-L[c]				Transport	1	-1000	1000	0	4.50941e-21	-1.63069e-22	-1.55542e-20	-2.57511e-20	3.19613e-22	2.1233e-22	7.09608e-22	2.10394e-16	9.56151e-21	-2.32686e-22
ID3ACALDt	Indoleacetaldehyde transport extracellular	id3acald[c] <=> id3acald[e]				Transport	1	-1000	1000	0	2.14112e-20	-1.27829e-22	2.14987e-20	-3.3326e-20	4.01102e-22	2.91105e-22	-7.2981e-22	-4.53612e-17	-2.2967e-21	-7.79124e-22
ILEt2r	L isoleucine reversible transport via proton symport	h[e] + ile-L[e] <=> h[c] + ile-L[c]				Transport	1	-1000	1000	0	0.000215055	0.000192506	0.000378796	0.000378796	0.000175591	0.000175591	0.000601681	0.000601681	0.00080644	0.00080644
Kabc	Potassium ABC transporter	atp[c] + h2o[c] + k[e] -> h[c] + pi[c] + adp[c] + k[c]	(Rv1029 and Rv1030 and Rv1031)	Rv1029 Rv1030 Rv1031		Transport	0	0	1000	0	7.29907e-21	0	3.52449e-20	3.36989e-20	1.58066e-21	0	0	6.5987e-16	2.04095e-20	2.28128e-22
Kt3r	potassium proton antiporter	h[e] + k[c] <=> h[c] + k[e]	(Rv2691 and Rv2692)	Rv2691 Rv2692		Transport	1	-1000	1000	0	1.8453e-09	9.69455e-09	-4.21412e-09	-2.77237e-09	2.00058e-07	8.7626e-08	4.75771e-09	3.08952e-07	-7.04785e-08	2.64396e-07
LCTSabc	lactose transport via ABC system import	atp[c] + h2o[c] + lcts[e] -> h[c] + pi[c] + adp[c] + lcts[c]	(Rv2316 and Rv2317 and Rv2318)	Rv2316 Rv2317 Rv2318		Transport	0	0	1000	0	8.2336e-21	0	2.775e-21	9.79075e-21	0	0	9.40693e-22	-6.01853e-36	1.24726e-20	1.20273e-21
LEUt2r	L leucine reversible transport via proton symport	h[e] + leu-L[e] <=> h[c] + leu-L[c]				Transport	1	-1000	1000	0	0.000501805	0.000449189	0.000883876	0.000883876	0.00040972	0.00040972	0.00140395	0.00140395	0.00188173	0.00188173
LYSt5r	L lysine transport via diffusion	lys-L[e] <=> lys-L[c]	Rv2320c	Rv2320c		Transport	1	-1000	1000	0	-9.4397e-21	1.25076e-23	8.34081e-21	2.48294e-20	2.11775e-21	-5.10443e-23	2.33626e-22	1.08882e-16	-3.05002e-20	-7.33068e-23
L_LACt2r	L lactate reversible transport via proton symport	h[e] + lac-L[e] <=> h[c] + lac-L[c]	Rv1902c	Rv1902c		Transport	1	-1000	1000	0	-3.92291e-21	-7.81277e-22	-6.82565e-20	5.8175e-21	2.15846e-22	1.26011e-21	-4.38593e-22	1.96546e-16	8.65489e-21	1.93126e-21
L_LACt3	L lactate transport out via proton antiport	lac-L[c] + h[e] -> h[c] + lac-L[e]	Rv0191	Rv0191		Transport	0	0	1000	0	1.42939e-20	0	7.52316e-36	1.54149e-20	1.04685e-21	5.6459e-22	0	2.32361e-16	3.01975e-20	0
MALTHPabc	maltoheptaose transport via ABC system	atp[c] + h2o[c] + malthp[e] -> h[c] + pi[c] + adp[c] + malthp[c]	(Rv1236 and Rv1237 and Rv1238)	Rv1236 Rv1237 Rv1238		Transport	0	0	1000	0	1.1213e-20	1.33768e-21	0	1.96107e-20	3.51823e-22	3.89381e-22	4.91316e-22	0	0	5.82999e-22
MALTabc	maltose transport via ABC system	atp[c] + h2o[c] + malt[e] -> h[c] + pi[c] + adp[c] + malt[c]	(Rv1236 and Rv1237 and Rv1238)	Rv1236 Rv1237 Rv1238		Transport	0	0	1000	0	0	0	0	1.79204e-20	0	0	1.08173e-21	1.18634e-16	5.11966e-21	0
MALt2r	L malate reversible transport via proton symport	h[e] + mal-L[e] <=> h[c] + mal-L[c]	Rv2443	Rv2443		Transport	1	-1000	1000	0	2.37708e-20	2.14401e-22	6.38889e-21	-2.38734e-20	-6.45163e-22	-1.24752e-22	-1.02917e-21	-4.27604e-17	-3.90965e-21	1.99454e-21
MEOHt2	Methanol diffusion	meoh[e] <=> meoh[c]				Transport	1	-1000	1000	0	-8.7652e-21	7.31405e-22	1.34029e-20	4.15502e-20	-5.86656e-22	8.03782e-22	-4.10173e-22	1.00619e-16	-1.11518e-20	-2.66534e-21
METabc	L methionine transport via ABC system	atp[c] + h2o[c] + met-L[e] -> h[c] + pi[c] + adp[c] + met-L[c]				Transport	0	0	1000	0	1.29684e-21	0	0	0	0	1.68346e-22	0	5.98269e-17	0	0
MGt5	magnesium transport inout via permease no H	mg2[c] <=> mg2[e]	Rv1239c	Rv1239c		Transport	1	-1000	1000	0	-4.55673e-20	1.35188e-21	-2.12716e-19	-1.05563e-19	-8.23344e-22	3.57993e-21	-1.24171e-23	6.93016e-16	-9.58895e-22	-8.53556e-21
NAKtr	potassium sodium antiporter	k[c] + na1[e] <=> k[e] + na1[c]	Rv3236c	Rv3236c		Transport	1	-1000	1000	0	-1.8453e-09	-9.69455e-09	4.21412e-09	2.77237e-09	-2.00058e-07	-8.7626e-08	-4.75771e-09	-3.08952e-07	7.04785e-08	-2.64396e-07
NARK	nark	no2[c] -> no2[e]	(Rv0261c or Rv0267 or (Rv1737c and Rv2329c))	Rv0261c Rv0267 Rv1737c Rv2329c		Transport	0	0	1000	0	0	0	0	0	0	0	0	0	-9.40395e-38	1.43207e-21
NAt3_1	sodium proton antiporter HNA is 11	h[e] + na1[c] <=> h[c] + na1[e]	Rv2287	Rv2287		Transport	1	-1000	1000	0	-1.8453e-09	-9.69455e-09	4.21412e-09	2.77237e-09	-2.00058e-07	-8.7626e-08	-4.75771e-09	-3.08952e-07	7.04785e-08	-2.64396e-07
NH4t	ammonia reversible transport	nh4[e] <=> nh4[c]	Rv2920c	Rv2920c		Transport	1	-1000	1000	0	0.0153063	0.0137014	0.0269605	0.0269605	0.0124975	0.0124975	0.0428242	0.0428242	0.0573977	0.0573977
NO3t7	nitrate transport in via nitrite antiport	no2[c] + no3[e] -> no3[c] + no2[e]	(Rv1737c and Rv1737c)	Rv1737c		Transport	0	0	1000	0	0	2.61429e-22	4.07366e-20	0	8.50103e-22	1.74983e-22	5.95154e-22	2.9931e-16	0	0
NOt	NO transport diffusion	no[e] <=> no[c]				Transport	1	-1000	1000	0	-1.70147e-20	7.81076e-22	5.36066e-20	-3.05777e-20	2.24105e-21	-5.61175e-22	1.36458e-22	5.55696e-17	-4.07408e-21	1.47401e-21
O2t	o2 transport diffusion	o2[e] <=> o2[c]				Transport	1	-1000	1000	0	0.4	0.4	0.4	0.4	0.4	0.4	0.85	0.85	1.55	1.55
OCDCAt2	Octadecanoate transport via proton symport	h[e] + ocdca[e] -> h[c] + ocdca[c]				Transport	0	0	1000	0	3.58513e-21	0	0	2.75377e-20	0	8.06131e-23	0	3.11327e-17	0	0
ORNt	ornithine transport via diffusion extracellular to periplasm	orn[e] <=> orn[c]	Rv2320c	Rv2320c		Transport	1	-1000	1000	0	-2.37445e-21	3.40037e-23	-1.31202e-20	-1.37249e-20	-3.24239e-22	5.86574e-22	-1.69968e-21	-8.88379e-17	-1.1989e-20	-8.91398e-22
PACt2r	phenylacetate transport in via proton symporter	h[e] + pac[e] <=> h[c] + pac[c]				Transport	1	-1000	1000	0	1.52545e-20	-6.84909e-23	1.26563e-20	1.95742e-20	-3.57532e-22	2.35573e-22	1.96091e-21	-3.51622e-16	6.37456e-20	-3.40605e-21
PDIMAT	pdima translocase	pdima[c] -> pdima[e]	Rv2945c	Rv2945c		Transport	0	0	1000	0	2.46446e-21	0	2.7106e-20	0	4.43498e-25	7.02545e-22	0	0	4.6401e-21	0
PHDCAt	phenol palmitic acid via diffusion extracellular	phdca[e] <=> phdca[c]				Transport	1	-1000	1000	0	-1.22375e-21	-4.47635e-22	-1.26443e-20	3.02236e-20	3.84516e-22	2.75987e-23	-1.70805e-22	4.1591e-17	-1.07683e-20	7.65645e-22
PHEt2r	L phenylalanine reversible transport via proton symport	h[e] + phe-L[e] <=> h[c] + phe-L[c]				Transport	1	-1000	1000	0	1.17363e-20	-1.86818e-22	-4.17265e-20	-1.31964e-20	-7.72374e-22	1.9699e-22	7.38155e-22	9.9549e-17	5.40645e-24	1.76266e-21
PIabc	phosphate transport via ABC system	atp[c] + h2o[c] + pi[e] -> h[c] + 2 pi[c] + adp[c]	(Rv0936 or Rv0820)	Rv0820 Rv0936		Transport	0	0	1000	0	0	8.93413e-24	0	3.46257e-20	0	7.45575e-24	2.56095e-22	1.21901e-16	0	1.20481e-21
PIt	Inorganic phosphate exchange diffusion	pi[c] <=> pi[e]	(Rv0545c and Rv2281)	Rv0545c Rv2281		Transport	1	-1000	1000	0	-0.00271671	-0.00243186	-0.0047852	-0.0047852	-0.00221818	-0.00221818	-0.00760083	-0.00760083	-0.0101875	-0.0101875
PPAtr	Propionate transport diffusion	ppa[e] <=> ppa[c]				Transport	1	-1000	1000	0	0.1	0.1	0.3	0.3	0.5	0.5	0.3	0.3	0.5	0.5
PPDIMAT	ppdima translocase	ppdima[c] -> ppdima[e]	Rv2945c	Rv2945c		Transport	0	0	1000	0	1.93874e-20	2.63186e-22	0	0	4.72179e-22	4.24079e-21	0	8.38176e-17	2.45828e-20	0
PROabc	L proline transport via ABC system	atp[c] + h2o[c] + pro-L[e] -> h[c] + pi[c] + adp[c] + pro-L[c]	(Rv3756c and Rv3757c and Rv3758c and Rv3759c)	Rv3756c Rv3757c Rv3758c Rv3759c		Transport	0	0	1000	0	1.00444e-20	4.32223e-22	1.03227e-20	0	0	2.09212e-22	0	0	1.31321e-20	1.26736e-21
PROt2r	L proline reversible transport via proton symport	h[e] + pro-L[e] <=> h[c] + pro-L[c]				Transport	1	-1000	1000	0	-1.10057e-20	3.18393e-22	1.4704e-20	-3.83301e-20	3.36031e-22	-2.29708e-22	1.62295e-21	2.19056e-17	2.36919e-22	1.54589e-21
PYRt2r	pyruvate reversible transport via proton symport	h[e] + pyr[e] <=> pyr[c] + h[c]	Rv1902c	Rv1902c		Transport	1	-1000	1000	0	-1.0026e-20	-4.34443e-22	-2.20711e-21	1.26649e-20	8.30418e-23	3.19588e-22	6.36994e-22	-1.67098e-16	1.75936e-20	-2.5059e-21
RIBabc	D ribose transport via ABC system	atp[c] + h2o[c] + rib-D[e] -> h[c] + pi[c] + adp[c] + rib-D[c]	(Rv1236 and Rv1237 and Rv1238)	Rv1236 Rv1237 Rv1238		Transport	0	0	1000	0	9.86544e-22	0	5.8163e-21	0	7.00658e-22	0	2.12164e-22	3.66529e-33	4.90125e-20	0
SERt2r	L serine reversible transport via proton symport	h[e] + ser-L[e] <=> h[c] + ser-L[c]	Rv1704c	Rv1704c		Transport	1	-1000	1000	0	-1.98648e-20	1.55518e-23	1.73206e-20	5.98273e-21	-1.97023e-22	4.79273e-23	9.91162e-22	5.08895e-17	-3.76644e-20	2.4653e-21
SKMt2	shikimate transport in via proton symport	h[e] + skm[e] <=> h[c] + skm[c]	Rv1200	Rv1200		Transport	1	-1000	1000	0	-7.89863e-21	-5.0934e-22	1.03012e-21	-5.15348e-20	-8.30775e-22	-3.70603e-22	-2.67881e-21	2.06935e-16	-4.07183e-20	-5.55804e-22
SUCCt2r	succinate transport via proton symport	h[e] + succ[e] <=> h[c] + succ[c]	Rv2443	Rv2443		Transport	1	-1000	1000	0	7.45024e-20	-5.64305e-22	1.39009e-19	7.32041e-21	-0.0900616	-0.0900616	2.57266e-21	4.99447e-16	1.41358e-21	-9.01241e-22
SULabc	sulfate transport via ABC system	atp[c] + h2o[c] + so4[e] -> h[c] + pi[c] + adp[c] + so4[c]	(Rv1707 or Rv1739c or (Rv2397c and Rv2398c and Rv2399c and Rv2400c))	Rv1707 Rv1739c Rv2397c Rv2398c Rv2399c Rv2400c		Transport	0	0	1000	0	0.000158109	0.00014153	0.000278492	0.000278492	0.000129095	0.000129095	0.000442357	0.000442357	0.000592896	0.000592896
TARTRt7	Tartratesuccinate antiporter	succ[c] + tartr-L[e] <=> tartr-L[c] + succ[e]	Rv1672c	Rv1672c		Transport	1	-1000	1000	0	4.24964e-20	4.22523e-22	4.75742e-20	3.84262e-20	-6.56318e-22	-4.04578e-22	1.73917e-21	2.33801e-16	6.39e-21	5.12888e-22
THRt2r	L threonine reversible transport via proton symport	h[e] + thr-L[e] <=> h[c] + thr-L[c]	Rv3737	Rv3737		Transport	1	-1000	1000	0	6.86028e-21	1.12404e-22	2.36669e-21	5.42142e-20	4.21436e-22	3.64746e-23	6.90569e-22	9.28022e-18	-2.17287e-20	-1.45215e-21
TREabc	trehalose transport via ABC system	atp[c] + h2o[c] + tre[e] -> h[c] + pi[c] + adp[c] + tre[c]	(Rv1236 and Rv1237 and Rv1238)	Rv1236 Rv1237 Rv1238		Transport	0	0	1000	0	1.48423e-20	7.2036e-22	7.18524e-21	6.4253e-21	4.14591e-22	8.10372e-23	0	-8.87733e-34	0	3.88598e-22
TRPt2r	L tryptophan reversible transport via proton symport	h[e] + trp-L[e] <=> h[c] + trp-L[c]				Transport	1	-1000	1000	0	3.27e-21	-1.9721e-22	-1.49191e-20	5.06197e-20	-7.15162e-22	-4.07367e-23	-1.56881e-21	-3.93831e-17	1.96854e-20	2.60347e-21
TSULabc	thiosulfate transport via ABC system	atp[c] + h2o[c] + tsul[e] -> h[c] + pi[c] + adp[c] + tsul[c]	(Rv1739c or (Rv2397c and Rv2398c and Rv2399c and Rv2400c))	Rv1739c Rv2397c Rv2398c Rv2399c Rv2400c		Transport	0	0	1000	0	0	0	0	7.32085e-23	0	0	0	1.12787e-32	2.36994e-21	9.50518e-22
TTDCAt2	Tetradecanoate transport via proton symport	h[e] + ttdca[e] -> h[c] + ttdca[c]				Transport	0	0	1000	0	0	0	0	0	1.63863e-22	2.41673e-22	0	2.2094e-16	2.38753e-21	4.56827e-22
TYRt2r	L tyrosine reversible transport via proton symport	h[e] + tyr-L[e] <=> h[c] + tyr-L[c]				Transport	1	-1000	1000	0	-5.5133e-21	2.8444e-22	-2.84671e-20	2.99046e-20	-1.42254e-21	-6.96157e-22	2.3727e-21	4.41325e-17	1.3736e-20	1.69764e-21
VALt2r	L valine reversible transport via proton symport	h[e] + val-L[e] <=> h[c] + val-L[c]				Transport	1	-1000	1000	0	-3.62881e-20	-3.61059e-23	2.02604e-20	1.83517e-20	8.96543e-22	-4.55891e-22	-1.36842e-22	-4.9564e-17	1.1601e-20	1.3839e-21
XYLabc	D xylose transport via ABC system	atp[c] + h2o[c] + xyl-D[e] -> h[c] + pi[c] + adp[c] + xyl-D[c]	((Rv1236 and Rv1237 and Rv1238) or Rv0498)	Rv0498 Rv1236 Rv1237 Rv1238		Transport	0	0	1000	0	0	3.91814e-23	2.27511e-21	1.55458e-22	3.65031e-22	0	2.49267e-22	0	4.18022e-22	5.26421e-22
Gln_LT	Glutamine transport	h2o[e] + atp[e] + gln-L[e] -> gln-L[c] + pi[c] + adp[c]	((Rv0072 and Rv0073) or (Rv0411c and Rv2564))	Rv0072 Rv0073 Rv0411c Rv2564		Transport	0	0	1000	0	2.16496e-20	0	5.77757e-20	1.21404e-20	5.34714e-23	4.38565e-22	1.46611e-21	2.86005e-17	0	0
Ni2tMf	nickel-transport integral membrane protein	atp[c] + h2o[c] + ni2[e] -> pi[c] + adp[c] + ni2[c]	Rv2856	Rv2856		Transport	0	0	1000	0	9.39265e-22	1.52405e-23	1.33913e-20	4.29148e-20	1.04813e-21	6.80299e-22	1.43699e-21	0	1.75316e-20	3.87483e-21
Ni2tMb	nickel-transport integral membrane protein	atp[c] + h2o[c] + ni2[c] -> pi[c] + adp[c] + ni2[e]	Rv2856	Rv2856		Transport	0	0	1000	0	1.68871e-20	2.40621e-22	4.35751e-20	2.82179e-21	8.87109e-22	6.39518e-22	9.43332e-22	0	2.3701e-20	6.75035e-22
Mn2tABCf	Manganese ABC transporter	atp[c] + h2o[c] + mn2[e] -> pi[c] + adp[c] + mn2[c]	Rv2059 AND Rv2060 AND Rv2061c	Rv2059 Rv2060 Rv2061c		Transport	0	0	1000	0	0	0	0	0	0	1.04142e-22	4.03987e-22	0	0	1.10958e-21
Mn2tABCb	Manganese ABC transporter	atp[c] + h2o[c] + mn2[c] -> pi[c] + adp[c] + mn2[e]	Rv2059 AND Rv2060 AND Rv2061c	Rv2059 Rv2060 Rv2061c		Transport	0	0	1000	0	0	2.35099e-38	0	1.86178e-22	1.89219e-22	0	8.73684e-23	1.29234e-16	1.8239e-21	3.802e-21
Mn2t	Mn/Fe transport	mn2[e] <=> mn2[c]	Rv0924c	Rv0924c		Transport	1	-1000	1000	0	1.42771e-20	1.89178e-22	-1.31047e-20	5.18636e-21	1.49557e-21	-2.98699e-22	2.57239e-22	1.5823e-16	9.33066e-22	2.92565e-21
Mot	Mo transport	atp[c] + h2o[c] + mob[e] <=> pi[c] + adp[c] + mob[c]	(Rv1857 and Rv1858 and Rv1859)	Rv1857 Rv1858 Rv1859		Transport	1	-1000	1000	0	-1.05617e-20	1.07346e-22	-1.0072e-20	-3.05643e-20	-4.41798e-22	3.71639e-22	-4.12884e-22	-1.69276e-16	-1.75863e-20	-1.48945e-21
OCTAt2	Octanoate transport	h[e] + octa[e] -> h[c] + octa[c]				Transport	0	0	1000	0	0	0	0	2.0823e-20	0	0	1.24485e-21	2.46519e-32	0	2.90736e-22
DCAt2	Decanoate transport	h[e] + dca[e] -> h[c] + dca[c]				Transport	0	0	1000	0	0	2.63889e-22	0	0	5.80745e-23	4.66325e-22	0	6.82422e-17	0	7.13613e-22
DDCAt2	Dodecanoate transport	h[e] + ddca[e] -> h[c] + ddca[c]				Transport	0	0	1000	0	1.37103e-21	1.7262e-22	3.9689e-22	0	0	0	1.66964e-22	0	2.49367e-22	1.44287e-23
HDCEAt2	Hexadecenoate transport	h[e] + hdcea[e] -> h[c] + hdcea[c]				Transport	0	0	1000	0	0	0	1.32164e-20	5.09761e-20	4.19726e-22	0	5.0824e-22	0	0	3.5179e-21
OCDCEAt2	Octadecenoate transport	h[e] + ocdcea[e] -> h[c] + ocdcea[c]				Transport	0	0	1000	0	1.0886e-20	2.18666e-22	0	0	3.5115e-22	2.10581e-22	2.32442e-21	1.20262e-16	0	0
ARACHt2	Arachidic acid transport	h[e] + arach[e] -> h[c] + arach[c]				Transport	0	0	1000	0	0	6.49692e-23	0	2.37102e-20	5.52025e-22	0	1.95838e-21	1.44445e-33	0	2.17023e-21
TTCt2	Tetracosanoate transport	h[e] + ttc[e] -> h[c] + ttc[c]				Transport	0	0	1000	0	0	0	0	1.0949e-20	0	7.1628e-22	2.87113e-21	1.55038e-16	0	2.63806e-21
HEXCt2	Hexacosanoate transport	h[e] + hexc[e] -> h[c] + hexc[c]				Transport	0	0	1000	0	0	0	3.91864e-20	6.74459e-21	1.07545e-21	4.75347e-22	0	1.75818e-16	0	2.6512e-21
BUTAt2	Butyrate transport	h[e] + buta[e] -> h[c] + buta[c]				Transport	0	0	1000	0	3.41473e-21	1.76503e-22	0	7.65699e-20	0	2.20528e-22	1.10571e-21	1.34139e-16	0	3.49312e-21
HEXANAt2	Hexanoic acid transport	h[e] + hexana[e] -> h[c] + hexana[c]				Transport	0	0	1000	0	2.77216e-20	0	1.42025e-20	1.50463e-36	0	3.1581e-23	7.30862e-21	0	1.16698e-20	0
PENTAt2	Pentanoate transport	h[e] + penta[e] -> h[c] + penta[c]				Transport	0	0	1000	0	6.5725e-21	0	0	0	0	0	0	0	3.56742e-21	1.27349e-21
HEPTAt2	Heptanoate transport	h[e] + hepta[e] -> h[c] + hepta[c]				Transport	0	0	1000	0	0	1.50623e-22	0	2.55048e-20	4.78367e-22	8.82553e-22	7.69383e-22	6.74075e-34	1.00455e-20	0
NONAt2	Nonanoate transport	h[e] + nona[e] -> h[c] + nona[c]				Transport	0	0	1000	0	0	0	0	4.97509e-20	0	7.63909e-22	4.41186e-22	1.09907e-16	0	0
UNDECt2	Undecanoate transport	h[e] + undec[e] -> h[c] + undec[c]				Transport	0	0	1000	0	2.05288e-20	0	5.87223e-20	3.76905e-20	0	3.96301e-22	0	-1.2326e-32	1.79142e-20	3.08532e-21
TRIDECt2	Tridecanoate transport	h[e] + tridec[e] -> h[c] + tridec[c]				Transport	0	0	1000	0	2.43714e-20	6.46368e-22	2.86957e-20	4.95791e-20	0	0	0	2.46519e-32	0	6.49476e-22
PTDECt2	Pentadecanoate transport	h[e] + ptdec[e] -> h[c] + ptdec[c]				Transport	0	0	1000	0	0	0	9.47963e-21	5.31907e-21	0	1.43469e-22	0	1.30781e-16	0	0
HEPDECt2	Heptadecanoate transport	h[e] + hepdec[e] -> h[c] + hepdec[c]				Transport	0	0	1000	0	0	0	0	0	3.38867e-22	0	5.25359e-23	0	0	0
DOSCAt2	Docosanoate transport	h[e] + dosc[e] -> h[c] + dosc[c]				Transport	0	0	1000	0	0	3.64085e-22	6.52283e-21	3.19391e-21	0	0	5.23698e-23	-2.29667e-32	0	0
NODECAt2	Nonanoate transport	h[e] + nodec[e] -> h[c] + nodec[c]				Transport	0	0	1000	0	0	1.13086e-22	0	-6.01853e-36	0	9.38019e-23	0	1.02939e-16	5.58789e-20	1.42509e-21
MCE4A	cholesterol ABC transporter	atp[c] + h2o[c] + CHOLESTEROL[e] -> pi[c] + adp[c] + CHOLESTEROL[c]	Rv3499c AND Rv3498c AND Rv3497c AND Rv3496c AND Rv3495c AND Rv3494c AND Rv3500c AND Rv3501c	Rv3494c Rv3495c Rv3496c Rv3497c Rv3498c Rv3499c Rv3500c Rv3501c		Transport	0	0	1000	0	1.97841e-19	5.76485e-22	5.82593e-20	0	0	7.24952e-23	0	1.19215e-31	0	4.06024e-20
UREATRANS	Urea Transport	urea[e] <=> urea[c]				Transport	1	-1000	1000	0	3.76277e-21	6.94319e-22	-3.31526e-20	-1.89607e-20	-1.09889e-22	1.7756e-22	7.90269e-22	2.66153e-16	9.18055e-21	-1.65831e-21
4ABZTRANS	4-aminobenzoate transport	4abz[e] <=> 4abz[c]				Transport	1	-1000	1000	0	2.75714e-21	-1.12525e-22	-4.13483e-20	-1.58219e-20	-1.56894e-22	-3.37211e-22	9.85149e-22	2.79443e-16	-1.38193e-20	-5.2636e-21
FORTRANS	Formate transport	for[e] <=> for[c]				Transport	1	-1000	1000	0	1.33844e-20	1.95894e-23	1.30599e-20	-2.45912e-21	3.80983e-22	-2.97502e-22	4.65158e-22	4.30739e-17	-2.06211e-21	-2.89551e-22
AKGTRANS	2-oxoglutarate transport	h[e] + akg[e] <=> akg[c] + h[c]				Transport	1	-1000	1000	0	6.52414e-21	1.17534e-22	1.25777e-20	-2.67832e-20	-5.48779e-22	-4.5488e-22	2.22563e-21	-6.72378e-18	1.67221e-21	-2.23853e-21
OXATRANS	Oxalate Transport	oxa[e] <=> oxa[c]				Transport	1	-1000	1000	0	-7.13897e-21	1.74493e-22	-2.16448e-20	-1.56177e-20	-5.24024e-22	-1.33605e-22	2.04111e-22	8.64538e-17	5.11283e-20	1.34508e-21
GNTRANS	Guanine Transport	gua[e] <=> gua[c]				Transport	1	-1000	1000	0	-2.02103e-21	-6.04133e-23	8.17357e-21	1.06613e-20	-6.48972e-22	-6.31023e-22	3.56953e-24	2.13359e-16	-2.54632e-21	1.69366e-21
ACETRANS	Acetate transport	h[e] + ac[e] <=> h[c] + ac[c]				Transport	1	-1000	1000	0	4.40499e-21	2.16235e-22	-0.244166	-0.244166	-0.389421	-0.389421	-2.54691e-21	1.24774e-17	-4.50132e-20	1.30694e-21
THIA	THIA	HIA[e] <=> HIA[c]				Transport	1	-1000	1000	0	-1.40346e-20	3.86544e-23	-9.27878e-20	9.32834e-20	-2.88552e-21	4.82641e-23	-1.18417e-20	8.52458e-16	-1.05429e-20	3.70492e-22
ALATRS	Alanyl-tRNA synthetase	ala-L[c] + atp[c] + trnaala[c] -> amp[c] + ppi[c] + alatrna[c]	Rv2555c	Rv2555c		tRNA Charging	0	0	1000	0	0	2.70141e-22	0	0	1.33412e-22	2.93039e-22	1.99184e-22	2.72462e-17	2.86641e-21	1.10441e-21
ARGTRS	Arginyl-tRNA synthetase	arg-L[c] + atp[c] + trnaarg[c] -> amp[c] + ppi[c] + argtrna[c]	Rv1292	Rv1292		tRNA Charging	0	0	1000	0	1.44697e-20	6.55359e-23	1.83985e-20	2.08173e-20	0	0	2.81602e-21	2.35746e-16	0	2.24934e-21
ASNTRS	Asparaginyl-tRNA synthetase	atp[c] + asn-L[c] + trnaasn[c] -> amp[c] + ppi[c] + asntrna[c]	(Rv3009c and Rv3011c and Rv3012c)	Rv3009c Rv3011c Rv3012c		tRNA Charging	0	0	1000	0	1.6868e-20	1.18717e-21	7.12662e-21	2.64435e-20	3.02934e-21	1.14632e-24	0	1.98117e-16	0	3.73119e-21
ASPTRS	Aspartyl-tRNA synthetase	atp[c] + asp-L[c] + trnaasp[c] -> amp[c] + ppi[c] + asptrna[c]	Rv2572c	Rv2572c		tRNA Charging	0	0	1000	0	1.95803e-20	0	2.95434e-20	2.87378e-20	8.486e-22	0	0	2.51631e-16	0	4.2332e-21
CYSTRS	Cysteinyl-tRNA synthetase	atp[c] + cys-L[c] + trnacys[c] -> amp[c] + ppi[c] + cystrna[c]	Rv3580c	Rv3580c		tRNA Charging	0	0	1000	0	0	0	0	0	0	5.42495e-22	1.25361e-21	0	0	6.72014e-23
FMETTRS	Methionyl-tRNA formyltransferase	10fthf[c] + mettrna[c] -> h[c] + thf[c] + fmettrna[c]	Rv1406	Rv1406		tRNA Charging	0	0	1000	0	1.50495e-20	4.24269e-23	0	2.35285e-20	0	1.03028e-21	0	3.94445e-16	8.8511e-21	2.08359e-21
GLNTRS	Glutaminyl-tRNA synthetase	atp[c] + gln-L[c] + trnagln[c] -> amp[c] + ppi[c] + glntrna[c]	(Rv3009c and Rv3011c and Rv3012c)	Rv3009c Rv3011c Rv3012c		tRNA Charging	0	0	1000	0	1.44429e-20	0	0	0	0	1.73191e-22	3.22812e-21	-2.70232e-33	0	0
GLYTRS	Glycyl-tRNA synthetase	atp[c] + gly[c] + trnagly[c] -> amp[c] + ppi[c] + glytrna[c]	Rv2357	Rv2357		tRNA Charging	0	0	1000	0	0	1.3258e-22	2.50981e-20	3.73246e-20	4.90555e-24	0	1.59552e-21	0	0	0
HISTRS	Histidyl-tRNA synthetase	atp[c] + his-L[c] + trnahis[c] -> amp[c] + ppi[c] + histrna[c]	Rv2580c	Rv2580c		tRNA Charging	0	0	1000	0	6.96833e-21	0	0	0	1.57128e-22	4.33847e-22	0	4.58963e-17	1.82444e-21	1.98832e-22
ILETRS	Isoleucyl-tRNA synthetase	atp[c] + ile-L[c] + trnaile[c] -> amp[c] + ppi[c] + iletrna[c]	Rv1536	Rv1536		tRNA Charging	0	0	1000	0	5.19794e-21	2.7481e-22	0	3.18793e-20	0	1.06205e-22	2.60014e-22	-3.08149e-33	0	0
LEUTRS	Leucyl-tRNA synthetase	atp[c] + leu-L[c] + trnaleu[c] -> amp[c] + ppi[c] + leutrna[c]	Rv0041	Rv0041		tRNA Charging	0	0	1000	0	0	1.04523e-22	0	0	6.45158e-22	0	3.17654e-22	0	0	7.59835e-22
LYSTRS	Lysyl-tRNA synthetase	atp[c] + lys-L[c] + trnalys[c] -> amp[c] + ppi[c] + lystrna[c]	(Rv1640c or Rv3598c)	Rv1640c Rv3598c		tRNA Charging	0	0	1000	0	3.37343e-21	0	0	3.67839e-22	0	0	2.87885e-22	0	0	5.06378e-22
METTRS	Methionyl-tRNA synthetase	atp[c] + met-L[c] + trnamet[c] -> amp[c] + ppi[c] + mettrna[c]	Rv1007c	Rv1007c		tRNA Charging	0	0	1000	0	1.81368e-21	0	1.27662e-20	2.35869e-20	0	1.91266e-22	0	1.55344e-17	1.56391e-20	1.35258e-22
PHETRS	Phenylalanyl-tRNA synthetase	atp[c] + phe-L[c] + trnaphe[c] -> amp[c] + ppi[c] + phetrna[c]	(Rv1649 and Rv1650)	Rv1649 Rv1650		tRNA Charging	0	0	1000	0	9.0725e-21	2.84629e-22	4.34354e-20	1.62436e-20	0	0	1.02903e-21	0	1.58243e-22	0
PROTRS	Prolyl-tRNA synthetase	atp[c] + pro-L[c] + trnapro[c] -> amp[c] + ppi[c] + protrna[c]	Rv2845c	Rv2845c		tRNA Charging	0	0	1000	0	3.32451e-21	0	0	1.75385e-21	0	2.35099e-38	3.05898e-21	-1.78449e-33	7.72442e-21	0
SELCYSS	selenocysteine synthase	selnp[c] + sertrna[sec][c] -> h[c] + pi[c] + sectrna[c]				tRNA Charging	0	0	1000	0	0	2.60573e-22	0	1.79367e-20	0	6.42509e-23	6.81645e-22	-2.15704e-32	3.40788e-20	5.85551e-22
SERTRS	Seryl-tRNA synthetase	atp[c] + ser-L[c] + trnaser[c] -> amp[c] + ppi[c] + sertrna[c]	Rv3834c	Rv3834c		tRNA Charging	0	0	1000	0	0	1.09827e-21	0	0	0	0	0	5.13959e-17	0	6.02868e-22
SERTRS2	Seryl-tRNA synthetase (selenocystein)	atp[c] + ser-L[c] + trnasecys[c] -> amp[c] + ppi[c] + sertrna[sec][c]	Rv3834c	Rv3834c		tRNA Charging	0	0	1000	0	0	7.06779e-22	0	2.14529e-20	7.71748e-22	0	0	-5.52501e-33	0	0
THRTRS	Threonyl-tRNA synthetase	atp[c] + thr-L[c] + trnathr[c] -> amp[c] + ppi[c] + thrtrna[c]	Rv2614c	Rv2614c		tRNA Charging	0	0	1000	0	5.19619e-21	2.52349e-23	0	0	1.86669e-22	4.41052e-22	7.31333e-22	0	5.17298e-21	0
TRPTRS	Tryptophanyl-tRNA synthetase	atp[c] + trp-L[c] + trnatrp[c] -> amp[c] + ppi[c] + trptrna[c]	Rv3336c	Rv3336c		tRNA Charging	0	0	1000	0	0	0	5.01408e-20	0	0	0	4.05827e-22	1.2797e-16	4.59477e-21	0
TYRTRS	tyrosyl-tRNA synthetase	atp[c] + tyr-L[c] + trnatyr[c] -> amp[c] + ppi[c] + tyrtrna[c]	Rv1689	Rv1689		tRNA Charging	0	0	1000	0	0	1.65681e-23	0	0	0	0	2.05316e-22	1.1706e-33	0	0
VALTRS	Valyl-tRNA synthetase	atp[c] + val-L[c] + trnaval[c] -> amp[c] + ppi[c] + valtrna[c]	Rv2448c	Rv2448c		tRNA Charging	0	0	1000	0	0	6.70808e-23	0	5.30844e-21	0	4.02118e-22	0	1.54074e-33	0	6.36619e-22
AMMQT6	S adenosylmethione	amet[c] + 2dmmq6[c] -> h[c] + mqn6[c] + ahcys[c]				Ubiquinone Metabolism	0	0	1000	0	1.08062e-21	0	0	0	0	3.78976e-22	5.14281e-22	4.38796e-16	0	0
AMMQT8	S adenosylmethione2 demthylmenaquinone methyltransferase menaquinone 8	h[c] + amet[c] + 2dmmq8[c] -> mql8[c] + ahcys[c]	Rv0558	Rv0558		Ubiquinone Metabolism	0	0	1000	0	2.8465e-18	1.22094e-19	5.82533e-18	2.49125e-18	2.74949e-22	1.36413e-23	1.98252e-17	1.46894e-16	1.03663e-18	1.73517e-17
AMMQT8_2	S adenosylmethione2 demethylmenaquinone methyltransferase	amet[c] + 2dmmq8[c] -> h[c] + mqn8[c] + ahcys[c]				Ubiquinone Metabolism	0	0	1000	0	8.78211e-21	0	1.40384e-20	7.21045e-21	5.94751e-21	4.44319e-18	0	0	0	0
DHNAOT	1 4 dihydroxy 2 naphthoate octaprenyltransferase	octdp[c] + dhna[c] -> ppi[c] + h[c] + co2[c] + 2dmmq8[c]	Rv0534c	Rv0534c		Ubiquinone Metabolism	0	0	1000	0	2.86492e-18	1.21707e-19	5.85866e-18	2.50111e-18	6.25638e-21	4.44323e-18	1.98219e-17	-6.16298e-33	1.01579e-18	1.7351e-17
DHNAOT2	1 4 dihydroxy 2 naphthoate octaprenyltransferase	octdp[c] + dhna[c] -> ppi[c] + h[c] + co2[c] + 2dmmq6[c]	Rv0534c	Rv0534c		Ubiquinone Metabolism	0	0	1000	0	0	0	0	0	0	4.63998e-22	7.1287e-22	3.7578e-16	0	0
ICHORSi	Isochorismate Synthase	chor[c] -> ichor[c]	Rv3215	Rv3215		Ubiquinone Metabolism	0	0	1000	0	2.81199e-18	1.19312e-19	5.65874e-18	2.44585e-18	4.94727e-21	4.44404e-18	1.98219e-17	4.7534e-16	9.27273e-19	1.72992e-17
MNDNS1	menadione synthase	3 h[c] + 2 nadph[c] + dhna[c] -> 2 h2o[c] + 2 nadp[c] + mndn[c]				Ubiquinone Metabolism	0	0	1000	0	0	1.12404e-22	3.2364e-20	2.80329e-20	1.33234e-22	2.75884e-22	1.47003e-21	0	0	6.10625e-22
MNDNS2	menadione synthase	3 h[c] + 2 nadh[c] + dhna[c] -> 2 h2o[c] + 2 nad[c] + mndn[c]				Ubiquinone Metabolism	0	0	1000	0	1.39289e-21	0	0	0	4.07355e-22	1.45179e-22	0	0	0	0
NADH10	NADH dehydrogenase menaquinone 8 0 protons	h[c] + nadh[c] + mqn8[c] -> nad[c] + mql8[c]	(Rv0082 and Rv3145 and Rv3146 and Rv3147 and Rv3148 and Rv3149 and Rv3150 and Rv3151 and Rv3152 and Rv3153 and Rv3154 and Rv3155 and Rv3156 and Rv3157 and Rv3158)	Rv0082 Rv3145 Rv3146 Rv3147 Rv3148 Rv3149 Rv3150 Rv3151 Rv3152 Rv3153 Rv3154 Rv3155 Rv3156 Rv3157 Rv3158		Ubiquinone Metabolism	0	0	1000	0	0.166108	0.163248	0.123716	0.12373	0.0868695	0.0868695	0.327977	0.331267	0.607718	0.606294
NADH9	NADH dehydrogenase demethylmenaquinone 8 0 protons	h[c] + nadh[c] + 2dmmq8[c] -> nad[c] + 2dmmql8[c]	(Rv0082 and Rv3145 and Rv3146 and Rv3147 and Rv3148 and Rv3149 and Rv3150 and Rv3151 and Rv3152 and Rv3153 and Rv3154 and Rv3155 and Rv3156 and Rv3157 and Rv3158)	Rv0082 Rv3145 Rv3146 Rv3147 Rv3148 Rv3149 Rv3150 Rv3151 Rv3152 Rv3153 Rv3154 Rv3155 Rv3156 Rv3157 Rv3158		Ubiquinone Metabolism	0	0	1000	0	0	5.63019e-22	0	3.33324e-20	1.89464e-21	5.68332e-22	0	0	1.35086e-20	0
NPHS	naphthoate synthase	sbzcoa[c] -> coa[c] + dhna[c]	Rv0548c	Rv0548c		Ubiquinone Metabolism	0	0	1000	0	2.85192e-18	1.19467e-19	5.71488e-18	2.47911e-18	4.16128e-21	4.44418e-18	1.98236e-17	2.10851e-16	9.25859e-19	1.73036e-17
OXGDC2	2 oxoglutarate decarboxylase	akg[c] + h[c] + thmpp[c] -> co2[c] + ssaltpp[c]	Rv0555	Rv0555		Ubiquinone Metabolism	0	0	1000	0	3.24876e-20	1.1835e-19	1.13275e-19	0	4.74197e-21	4.44358e-18	1.98208e-17	6.12518e-17	9.5543e-19	1.73054e-17
PHTHCLR1	phthiocol reductase NAD	nad[c] + phthclh2[c] <=> h[c] + nadh[c] + phthcl[c]				Ubiquinone Metabolism	1	-1000	1000	0	-0.0149822	-0.000780491	-0.0172121	-0.0173398	-0.0133886	-0.0133884	-0.00972681	-0.000828093	-0.0115328	0.0109357
PHTHCLR2	phthiocol reductase NAD	nadp[c] + phthclh2[c] <=> h[c] + nadph[c] + phthcl[c]				Ubiquinone Metabolism	1	-1000	1000	0	0.0149822	0.000780491	0.0172121	0.0173398	0.0133886	0.0133884	0.00972681	0.000828093	0.0115328	-0.0109357
PHTHCLS	phthiocol synthesis	h[c] + o2[c] + nadph[c] + mndn[c] -> h2o[c] + nadp[c] + phthcl[c]				Ubiquinone Metabolism	0	0	1000	0	0	0	0	6.85902e-21	9.88455e-22	3.77985e-22	1.1243e-21	0	8.52913e-21	0
PHTO	phthiocol oxygenase	2 o2[c] + phthclh2[c] -> 2 h[c] + 2 o2s[c] + phthcl[c]				Ubiquinone Metabolism	0	0	1000	0	0	3.95805e-22	2.14804e-20	5.62246e-21	5.79405e-22	0	1.55676e-21	5.43003e-17	0	0
SUCBZL	o succinylbenzoate CoA ligase	atp[c] + coa[c] + sucbz[c] -> amp[c] + ppi[c] + sbzcoa[c]	Rv0542c	Rv0542c		Ubiquinone Metabolism	0	0	1000	0	2.8378e-18	1.19589e-19	5.65149e-18	2.44996e-18	4.41313e-21	4.44441e-18	1.98232e-17	1.64667e-16	9.19938e-19	1.73016e-17
SUCBZS	O succinylbenzoate CoA synthase	2shchc[c] -> h2o[c] + sucbz[c]	Rv0553	Rv0553		Ubiquinone Metabolism	0	0	1000	0	2.8007e-18	1.19287e-19	5.64706e-18	2.46284e-18	4.92337e-21	4.44406e-18	1.98229e-17	1.3861e-16	9.1472e-19	1.73003e-17
ACGK	acetylglutamate kinase	atp[c] + acglu[c] -> adp[c] + acg5p[c]	Rv1654	Rv1654		Urea Cycle	0	0	1000	0	0.000295185	0.000264234	0.000519937	0.000519937	0.000241017	0.000241017	0.00082587	0.00082587	0.00110692	0.00110692
ACGS	N acetylglutamate synthase	glu-L[c] + accoa[c] -> h[c] + coa[c] + acglu[c]	(Rv1653 or Rv2747)	Rv1653 Rv2747		Urea Cycle	0	0	1000	0	1.16879e-22	0	0	1.40924e-20	0	3.37308e-22	1.13758e-21	0	0	3.60328e-20
ACOTA	acetylornithine transaminase	akg[c] + acorn[c] <=> glu-L[c] + acg5sa[c]	Rv1655	Rv1655		Urea Cycle	1	-1000	1000	0	-0.000295185	-0.000264234	-0.000519937	-0.000519937	-0.000241017	-0.000241017	-0.00082587	-0.00082587	-0.00110692	-0.00110692
AGPR	N acetyl g glutamyl phosphate reductase	pi[c] + nadp[c] + acg5sa[c] <=> h[c] + nadph[c] + acg5p[c]	Rv1652	Rv1652		Urea Cycle	1	-1000	1000	0	-0.000295185	-0.000264234	-0.000519937	-0.000519937	-0.000241017	-0.000241017	-0.00082587	-0.00082587	-0.00110692	-0.00110692
G5SD	glutamate 5 semialdehyde dehydrogenase	h[c] + nadph[c] + glu5p[c] -> pi[c] + nadp[c] + glu5sa[c]	Rv2427c	Rv2427c		Urea Cycle	0	0	1000	0	0	0	0	0	2.77922e-22	9.46811e-23	7.72631e-22	1.34316e-16	0	0.0012688
G5SD2	glutamate 5 semialdehyde dehydrogenase	h[c] + nadh[c] + glu5p[c] -> pi[c] + nad[c] + glu5sa[c]	Rv2427c	Rv2427c		Urea Cycle	0	0	1000	0	0.000338352	0.000302875	0.000595972	0.000595972	0.000276262	0.000276262	0.000946644	0.000946644	0.0012688	3.1741e-21
GLU5K	glutamate 5 kinase	glu-L[c] + atp[c] -> adp[c] + glu5p[c]	Rv2439c	Rv2439c		Urea Cycle	0	0	1000	0	0.000338352	0.000302875	0.000595972	0.000595972	0.000276262	0.000276262	0.000946644	0.000946644	0.0012688	0.0012688
ORNTAC	ornithine transacetylase	glu-L[c] + acorn[c] <=> orn[c] + acglu[c]	Rv1653	Rv1653		Urea Cycle	1	-1000	1000	0	0.000295185	0.000264234	0.000519937	0.000519937	0.000241017	0.000241017	0.00082587	0.00082587	0.00110692	0.00110692
SPMS	spermidine synthase	ptrc[c] + ametam[c] -> h[c] + 5mta[c] + spmd[c]	Rv2601	Rv2601		Urea Cycle	0	0	1000	0	1.40322e-20	0	6.22631e-20	0	0	5.44721e-23	1.35178e-21	0	1.26985e-21	0
UCBL	Urea Carboxylase	atp[c] + h[c] + hco3[c] + urea[c] <=> pi[c] + adp[c] + u1c[c]	Rv0263c	Rv0263c		Urea Cycle	1	-1000	1000	0	8.28656e-21	-1.18953e-22	9.44747e-21	1.91641e-20	5.39216e-22	4.66122e-23	1.85725e-22	-3.4194e-17	-2.00103e-20	3.5066e-22
AHDL	Allophanate Hydrolase	h2o[c] + u1c[c] -> 2 co2[c] + 2 nh3[c]	Rv0264c	Rv0264c		Urea Cycle	0	0	1000	0	1.44689e-20	0	0	1.51545e-20	2.18927e-22	2.38514e-22	0	0	1.89629e-20	0
ACHBS	2 aceto 2 hydroxybutanoate synthase	pyr[c] + h[c] + 2obut[c] -> co2[c] + 2ahbut[c]				Valine Leucine and Isoleucine Metabolism	0	0	1000	0	0	0	4.44617e-20	6.42561e-21	8.5937e-22	0	0	2.89292e-17	0	0
ACLS	acetolactate synthase	2 pyr[c] + h[c] -> co2[c] + alac-S[c]	((Rv1820 and Rv3002c) or (Rv3002c and Rv3509c) or (Rv3002c and Rv3003c) or (Rv3002c and Rv3470c) or (Rv3002c and Rv3509c))	Rv1820 Rv3002c Rv3003c Rv3470c Rv3509c		Valine Leucine and Isoleucine Metabolism	0	0	1000	0	0.00050455	0.000451647	0.000888712	0.000888712	0.000411962	0.000411962	0.00141163	0.00141163	0.00189203	0.00189203
DHAD1	dihydroxy acid dehydratase 2 3 dihydroxy 3 methylbutanoate	23dhmb[c] -> h2o[c] + 3mob[c]	Rv0189c	Rv0189c		Valine Leucine and Isoleucine Metabolism	0	0	1000	0	0.00050455	0.000451647	0.000888712	0.000888712	0.000411962	0.000411962	0.00141163	0.00141163	0.00189203	0.00189203
DHAD2	Dihydroxy acid dehydratase 2 3 dihydroxy 3 methylpentanoate	23dhmp[c] -> h2o[c] + 3mop[c]				Valine Leucine and Isoleucine Metabolism	0	0	1000	0	0	0	6.7809e-21	0	6.96787e-22	0	7.15624e-22	0	0	0
ILETA	isoleucine transaminase	akg[c] + ile-L[c] <=> glu-L[c] + 3mop[c]	Rv2210c	Rv2210c		Valine Leucine and Isoleucine Metabolism	1	-1000	1000	0	1.10587e-21	6.47545e-22	1.61332e-20	1.46852e-20	1.80682e-23	-6.14928e-22	-3.39288e-22	-1.36951e-16	2.23445e-20	1.00118e-21
IPMD	3 isopropylmalate dehydrogenase	nad[c] + 3c2hmp[c] -> h[c] + nadh[c] + 3c4mop[c]	Rv2995c	Rv2995c		Valine Leucine and Isoleucine Metabolism	0	0	1000	0	2.15841e-20	0	2.15272e-20	3.75801e-21	0	0	0	-1.36621e-33	2.59822e-20	0
IPPMIa	3 isopropylmalate dehydratase	3c2hmp[c] <=> h2o[c] + 2ippm[c]	(Rv2987c and Rv2988c)	Rv2987c Rv2988c		Valine Leucine and Isoleucine Metabolism	1	-1000	1000	0	-3.00817e-21	1.44955e-22	-3.11444e-21	-3.0252e-20	8.51277e-22	5.68617e-22	7.0342e-22	1.44202e-16	6.24298e-21	2.20388e-21
IPPMIb	2 isopropylmalate hydratase	h2o[c] + 2ippm[c] <=> 3c3hmp[c]	(Rv2987c and Rv2988c)	Rv2987c Rv2988c		Valine Leucine and Isoleucine Metabolism	1	-1000	1000	0	-2.11947e-20	7.05375e-22	1.09018e-20	3.60222e-21	3.53647e-22	-1.86102e-23	-6.68961e-22	-8.52745e-17	4.94575e-21	1.07626e-21
IPPS	2 isopropylmalate synthase	h2o[c] + accoa[c] + 3mob[c] -> h[c] + coa[c] + 3c3hmp[c]	Rv3710	Rv3710		Valine Leucine and Isoleucine Metabolism	0	0	1000	0	0	0	0	3.44721e-21	0	0	1.22829e-22	0	0	0
KARA1i	acetohydroxy acid isomeroreductase	h[c] + nadph[c] + alac-S[c] -> nadp[c] + 23dhmb[c]	Rv3001c	Rv3001c		Valine Leucine and Isoleucine Metabolism	0	0	1000	0	0.00050455	0.000451647	0.000888712	0.000888712	0.000411962	0.000411962	0.00141163	0.00141163	0.00189203	0.00189203
KARA2i	ketol acid reductoisomerase 2 Aceto 2 hydroxybutanoate	h[c] + nadph[c] + 2ahbut[c] -> nadp[c] + 23dhmp[c]	Rv3001c	Rv3001c		Valine Leucine and Isoleucine Metabolism	0	0	1000	0	9.5446e-21	0	0	0	5.26451e-23	0	0	1.04469e-17	2.1968e-20	8.8918e-22
LEUTA	leucine transaminase	akg[c] + leu-L[c] <=> glu-L[c] + 4mop[c]	Rv2210c	Rv2210c		Valine Leucine and Isoleucine Metabolism	1	-1000	1000	0	-1.74306e-20	-7.58351e-23	9.38733e-20	-3.5444e-20	7.15399e-22	6.26075e-23	-8.18892e-23	3.13913e-16	1.03785e-20	-5.27364e-22
OMCDC	2 Oxo 4 methyl 3 carboxypentanoate decarboxylation	h[c] + 3c4mop[c] -> co2[c] + 4mop[c]				Valine Leucine and Isoleucine Metabolism	0	0	1000	0	1.98506e-20	0	2.51441e-20	1.85178e-20	0	0	0	-1.91028e-32	0	4.07679e-22
VALTA	valine transaminase	akg[c] + val-L[c] <=> glu-L[c] + 3mob[c]	Rv2210c	Rv2210c		Valine Leucine and Isoleucine Metabolism	1	-1000	1000	0	-0.00050455	-0.000451647	-0.000888712	-0.000888712	-0.000411962	-0.000411962	-0.00141163	-0.00141163	-0.00189203	-0.00189203
EX_acysbmn(e)	acetyl cystine bimane exchange	acysbmn[e] <=>				Exchange	1	0	1000	0	5.9594e-21	2.8526e-22	0	0	0	2.1865e-23	3.0811e-21	0	0	0
EX_ala_B(e)	beta Alanine exchange	ala-B[e] <=>				Exchange	1	0	1000	0	1.09514e-20	1.69883e-24	1.85554e-20	7.52316e-37	0	2.97953e-22	7.04061e-22	0	3.84534e-21	5.83989e-22
EX_ala_D(e)	D Alanine exchange	ala-D[e] <=>				Exchange	1	0	1000	0	1.43604e-20	0	6.1537e-21	3.3822e-20	7.25523e-22	1.46123e-22	4.13502e-22	2.03667e-16	0	0
EX_ala_L(e)	L Alanine exchange	ala-L[e] <=>				Exchange	1	0	1000	0	7.88645e-21	3.10829e-22	0	2.52117e-21	0	0	0	8.57306e-17	0	0
EX_arab_D(e)	D Arabinose exchange	arab-D[e] <=>				Exchange	1	0	1000	0	0	3.49733e-23	6.98906e-21	0	0	0	6.69527e-22	0	9.09827e-21	0
EX_arab_L(e)	L Arabinose exchange	arab-L[e] <=>				Exchange	1	0	1000	0	0	6.56554e-22	0	1.55512e-19	2.64824e-22	0	3.9141e-21	-4.63427e-33	9.40404e-21	0
EX_arg_L(e)	L Arginine exchange	arg-L[e] <=>				Exchange	1	0	1000	0	0	3.92422e-22	1.56706e-20	9.5265e-21	0	6.13402e-22	0	1.30095e-16	0	2.18077e-21
EX_asn_L(e)	L Asparagine exchange	asn-L[e] <=>				Exchange	1	0	1000	0	0	1.34206e-23	0	5.96257e-22	0	2.84206e-22	3.10215e-23	4.92178e-17	8.17424e-21	1.14178e-21
EX_asp_L(e)	L Aspartate exchange	asp-L[e] <=>				Exchange	1	0	1000	0	0	0	1.37728e-20	0	0	1.99595e-23	0	0	0	1.54793e-21
EX_atp(e)	ATP exchange	atp[e] <=>				Exchange	1	0	1000	0	6.8432e-21	0	3.82247e-21	1.16155e-20	0	0	5.90856e-22	2.78694e-17	1.57642e-20	0
EX_bmn(e)	bimane exchange	bmn[e] <=>				Exchange	1	0	1000	0	0	6.21385e-23	3.95726e-20	4.80467e-23	2.60196e-21	1.21325e-21	0	2.91899e-33	2.67933e-19	7.24643e-21
EX_ca2(e)	Calcium exchange	ca2[e] <=>				Exchange	1	-1	1000	0	4.90494e-20	-3.89968e-22	1.69909e-19	-4.37292e-20	-1.09575e-21	1.20971e-21	6.52832e-22	9.66258e-17	8.61085e-21	3.41858e-21
EX_chol(e)	Choline exchange	chol[e] <=>				Exchange	1	0	1000	0	3.07139e-21	1.26934e-22	1.45043e-21	-7.52316e-37	0	4.10191e-22	0	0	4.24938e-20	0
EX_cit(e)	Citrate exchange	cit[e] <=>				Exchange	1	-1	1000	0	1.45437e-20	5.53624e-23	2.85579e-21	8.92749e-21	0	2.64252e-22	6.4654e-22	2.11637e-16	1.27953e-20	0
EX_co2(e)	CO2 exchange	co2[e] <=>				Exchange	1	-1	1000	0	0.0176897	0.0294657	0.100989	0.100989	0.213497	0.213497	0.215778	0.215778	0.365987	0.365987
EX_coa(e)	Coenzyme A exchange	coa[e] <=>				Exchange	1	0	1000	0	6.37548e-19	0	1.23285e-16	0	6.45634e-17	1.21792e-22	0	1.20997e-16	1.99886e-16	2.35427e-21
EX_cobalt2(e)	Co2 exchange	cobalt2[e] <=>				Exchange	1	0	1000	0	6.00294e-21	0	1.4152e-19	5.80852e-20	0	0	1.83564e-21	-6.50001e-33	0	3.10381e-21
EX_crn(e)	L Carnitine exchange	crn[e] <=>				Exchange	1	0	1000	0	0	0	2.92762e-20	3.58572e-20	1.61818e-22	0	6.5369e-22	7.03094e-17	0	0
EX_cu2(e)	Cu2 exchange	cu2[e] <=>				Exchange	1	-1	1000	0	-6.75218e-21	1.05538e-22	1.82987e-20	2.48478e-21	2.96102e-22	3.01644e-22	1.09783e-22	1.48145e-17	-2.1173e-21	1.62583e-22
EX_cytd(e)	Cytidine exchange	cytd[e] <=>				Exchange	1	0	1000	0	6.25691e-22	0	2.0338e-20	0	1.59905e-22	0	1.20149e-22	1.56375e-17	6.93274e-21	1.44415e-22
EX_etha(e)	Ethanolamine exchange	etha[e] <=>				Exchange	1	0	1000	0	0	0	0	0	0	2.10144e-22	0	1.18625e-16	0	0
EX_fe2(e)	Fe2 exchange	fe2[e] <=>				Exchange	1	-1	1000	0	-1.40614e-21	-9.74445e-22	2.43426e-20	1.61613e-20	5.84754e-22	8.3774e-22	-6.23111e-23	-9.5487e-17	5.95711e-21	-6.29726e-22
EX_fe3(e)	Fe3 exchange	fe3[e] <=>				Exchange	1	-1	1000	0	-3.67204e-06	-3.28702e-06	-6.46791e-06	-6.46791e-06	-2.9982e-06	-2.9982e-06	-1.02737e-05	-1.02737e-05	-1.37699e-05	-1.37699e-05
EX_fum(e)	Fumarate exchange	fum[e] <=>				Exchange	1	0	1000	0	0	7.97053e-24	7.52316e-37	0	6.5453e-22	3.59345e-22	0	1.26119e-16	0	3.36245e-21
EX_gal(e)	D Galactose exchange	gal[e] <=>				Exchange	1	0	1000	0	0	0	0	0	0	0	1.36555e-22	2.78459e-17	4.9644e-21	0
EX_glc(e)	D Glucose exchange	glc-D[e] <=>				Exchange	1	0	1000	0	0	2.04374e-22	1.35915e-20	4.39676e-20	1.90557e-22	4.37715e-22	4.89439e-22	1.45743e-16	0	0
EX_glu_L(e)	L Glutamate exchange	glu-L[e] <=>				Exchange	1	-1	1000	0	7.59277e-21	0	9.21923e-21	0	5.34764e-22	0	2.73915e-22	2.94172e-17	-1.12847e-36	0
EX_gly(e)	Glycine exchange	gly[e] <=>				Exchange	1	0	1000	0	1.30604e-20	0	0	2.29929e-21	0	3.09631e-22	0	7.38114e-17	2.11462e-20	4.18408e-21
EX_glyb(e)	Glycine betaine exchange	glyb[e] <=>				Exchange	1	0	1000	0	8.48022e-21	0	2.4e-20	0	0	5.82243e-24	0	8.31719e-17	3.14312e-21	0
EX_glyc3p(e)	Glycerol 3 phosphate exchange	glyc3p[e] <=>				Exchange	1	0	1000	0	0	2.06709e-22	0	1.94342e-20	0	0	5.57966e-23	0	0	9.75661e-22
EX_glyc(e)	Glycerol exchange	glyc[e] <=>				Exchange	1	-1	1000	0	-0.01	-0.01	-0.01	-0.01	-0.01	-0.01	-0.01	-0.01	-0.01	-0.01
EX_gthrd(e)	Reduced glutathione exchange	gthrd[e] <=>				Exchange	1	0	1000	0	1.15495e-20	1.00092e-23	0	0	0	1.53563e-22	0	1.31196e-16	2.33018e-21	4.14631e-22
EX_h2(e)	H2 exchange	h2[e] <=>				Exchange	1	0	1000	0	0	8.70615e-23	0.0122425	0.0122425	0.404951	0.404951	1.19517e-21	0	0	0
EX_h2co3(e)	carbonic acid exchange	h2co3[e] <=>				Exchange	1	0	1000	0	0.217026	0.215241	0.172846	0.172846	0.0996158	0.0996159	0.447635	0.447635	0.806703	0.806703
EX_h2o(e)	H2O exchange	h2o[e] <=>				Exchange	1	-1	1000	0	0.307849	0.293395	0.158281	0.158281	-0.0640731	-0.0640732	0.455675	0.455675	0.844067	0.844067
EX_h2s(e)	Hydrogen sulfide exchange	h2s[e] <=>				Exchange	1	0	1000	0	0	1.84636e-23	1.21294e-20	0	0	0	0	0	0	5.99143e-22
EX_h(e)	H exchange	h[e] <=>				Exchange	1	-1	1000	0	-1	-1	-1	-1	-1	-1	-1	-1	-1	-1
EX_hdca(e)	Hexadecanoate n C160 exchange	hdca[e] <=>				Exchange	1	0	1000	0	3.22331e-21	0	0	1.1938e-20	6.32998e-22	0	1.77438e-22	2.97064e-17	0	0
EX_his_L(e)	L Histidine exchange	his-L[e] <=>				Exchange	1	0	1000	0	0	2.97379e-23	2.36868e-20	1.16274e-20	0	0	2.8384e-22	-4.07154e-33	0	2.8837e-22
EX_id3acald(e)	Indole 3 acetaldehyde exchange	id3acald[e] <=>				Exchange	1	0	1000	0	1.77431e-20	0	2.02668e-21	0	4.89338e-22	0	0	-8.54631e-34	2.7462e-21	0
EX_ile_L(e)	L Isoleucine exchange	ile-L[e] <=>				Exchange	1	-0.005	1000	0	-0.000215055	-0.000192506	-0.000378796	-0.000378796	-0.000175591	-0.000175591	-0.000601681	-0.000601681	-0.00080644	-0.00080644
EX_k(e)	K exchange	k[e] <=>				Exchange	1	-1	1000	0	8.34992e-21	-3.68854e-22	3.40401e-20	-2.37732e-20	-1.07088e-21	5.43878e-23	2.17292e-21	2.04155e-16	6.92372e-20	-2.80001e-21
EX_lac_L(e)	L Lactate exchange	lac-L[e] <=>				Exchange	1	0	1000	0	1.16319e-20	0	3.498e-20	0	1.11613e-21	0	4.17692e-22	1.64757e-34	0	0
EX_lcts(e)	Lactose exchange	lcts[e] <=>				Exchange	1	0	1000	0	0	1.14667e-22	1.88124e-21	1.71879e-20	0	0	0	-3.46667e-33	9.84813e-21	0
EX_leu_L(e)	L Leucine exchange	leu-L[e] <=>				Exchange	1	-0.005	1000	0	-0.000501805	-0.000449189	-0.000883876	-0.000883876	-0.00040972	-0.00040972	-0.00140395	-0.00140395	-0.00188173	-0.00188173
EX_lys_L(e)	L Lysine exchange	lys-L[e] <=>				Exchange	1	0	1000	0	1.57989e-21	6.1259e-23	6.49696e-21	0	0	4.38984e-23	0	3.08149e-33	1.97613e-20	0
EX_mal_L(e)	L Malate exchange	mal-L[e] <=>				Exchange	1	0	1000	0	2.57824e-21	9.5837e-23	1.55796e-20	1.79325e-20	5.14894e-22	3.53405e-22	3.49826e-22	4.25874e-18	0	0
EX_malt(e)	Maltose exchange	malt[e] <=>				Exchange	1	0	1000	0	2.40314e-20	0	0	5.07571e-21	1.95918e-22	1.24395e-22	0	0	7.7849e-23	0
EX_malthp(e)	Maltoheptaose exchange	malthp[e] <=>				Exchange	1	0	1000	0	2.64917e-21	0	1.52326e-20	0	0	0	4.31771e-22	1.11867e-16	1.89743e-20	4.6761e-22
EX_meoh(e)	methanol exchange	meoh[e] <=>				Exchange	1	0	1000	0	0	0	0	0	9.04283e-22	0	2.06274e-22	0	6.67824e-21	5.95434e-22
EX_met_L(e)	L Methionine exchange	met-L[e] <=>				Exchange	1	0	1000	0	8.55904e-21	0	0	1.17842e-20	9.87049e-22	0	0	0	0	0
EX_mg2(e)	Mg exchange	mg2[e] <=>				Exchange	1	-1	1000	0	-1.58007e-20	1.33401e-21	-2.24759e-19	-1.59445e-19	-1.15366e-21	4.17403e-21	2.01056e-22	7.37329e-16	3.7265e-20	-7.60716e-21
EX_na1(e)	Sodium exchange	na1[e] <=>				Exchange	1	-1	1000	0	2.35434e-20	3.31705e-22	-2.20333e-20	-3.65101e-20	-7.87518e-22	-1.20981e-22	2.42321e-21	6.3189e-18	8.46136e-21	3.67714e-22
EX_nh4(e)	Ammonia exchange	nh4[e] <=>				Exchange	1	-1	1000	0	-0.0153063	-0.0137014	-0.0269605	-0.0269605	-0.0124975	-0.0124975	-0.0428242	-0.0428242	-0.0573977	-0.0573977
EX_no2(e)	Nitrite exchange	no2[e] <=>				Exchange	1	0	1000	0	0	0	2.41079e-20	0	0	0	0	0	0	3.95526e-22
EX_no3(e)	Nitrate exchange	no3[e] <=>				Exchange	1	0	1000	0	2.32783e-21	0	-3.00927e-36	1.33046e-20	0	0	0	0	2.50378e-21	1.30678e-21
EX_no(e)	Nitric oxide exchange	no[e] <=>				Exchange	1	0	1000	0	1.75896e-22	0	0	3.32702e-20	0	5.11252e-22	0	0	1.0061e-20	0
EX_o2(e)	O2 exchange	o2[e] <=>				Exchange	1	-0.98	1000	0	-0.4	-0.4	-0.4	-0.4	-0.4	-0.4	-0.85	-0.85	-1.55	-1.55
EX_ocdca(e)	octadecanoate n C180 exchange	ocdca[e] <=>				Exchange	1	0	1000	0	0	4.03158e-22	5.32288e-20	3.76506e-21	2.52429e-22	0	9.9022e-22	0	0	2.93888e-21
EX_orn(e)	Ornithine exchange	orn[e] <=>				Exchange	1	0	1000	0	9.24735e-21	8.60827e-23	7.22858e-22	5.5416e-21	3.44205e-22	0	0	0	1.06229e-20	5.62254e-23
EX_pac(e)	Phenylacetic acid exchange	pac[e] <=>				Exchange	1	0	1000	0	0	0	0	0	4.72727e-22	0	0	4.0884e-16	0	0
EX_pdima(e)	phthiocerol dimycocerosate A Mtb exchange	pdima[e] <=>				Exchange	1	0	1000	0	3.12876e-21	0	7.46376e-21	0	0	3.06415e-22	4.83169e-23	-1.2326e-32	6.12793e-21	2.84841e-22
EX_phdca(e)	phenol palmitic acid exchange	phdca[e] <=>				Exchange	1	0	1000	0	2.37537e-21	0	0	1.50463e-36	8.61037e-23	1.30652e-23	8.97844e-22	0	4.4169e-22	5.08345e-22
EX_phe_L(e)	L Phenylalanine exchange	phe-L[e] <=>				Exchange	1	0	1000	0	0	1.43933e-22	4.30138e-20	0	1.07628e-21	1.79377e-22	0	0	0	0
EX_pi(e)	Phosphate exchange	pi[e] <=>				Exchange	1	-1	1000	0	-0.00271671	-0.00243186	-0.0047852	-0.0047852	-0.00221818	-0.00221818	-0.00760083	-0.00760083	-0.0101875	-0.0101875
EX_ppa(e)	Propionate exchange	ppa[e] <=>				Exchange	1	-1	1000	0	-0.1	-0.1	-0.3	-0.3	-0.5	-0.5	-0.3	-0.3	-0.5	-0.5
EX_ppdima(e)	phenol phthiocerol dimycocerosate Mtb exchange	ppdima[e] <=>				Exchange	1	0	1000	0	0	0	1.27766e-20	5.93731e-21	5.18837e-22	3.3447e-22	0	2.34742e-17	1.02959e-20	3.55129e-22
EX_pro_L(e)	L Proline exchange	pro-L[e] <=>				Exchange	1	0	1000	0	0	0	1.3478e-20	4.42344e-20	3.16994e-23	3.63225e-22	0	1.08042e-16	0	0
EX_pyr(e)	Pyruvate exchange	pyr[e] <=>				Exchange	1	0	1000	0	1.09437e-20	1.15172e-22	6.60227e-21	2.38581e-20	0	0	0	9.54363e-17	0	1.44342e-21
EX_rib_D(e)	D Ribose exchange	rib-D[e] <=>				Exchange	1	0	1000	0	0	3.13808e-22	1.75185e-20	9.61162e-22	0	3.70278e-22	1.88917e-21	4.33764e-17	5.12838e-21	1.09327e-21
EX_ser_D(e)	D Serine exchange	ser-D[e] <=>				Exchange	1	0	1000	0	1.18417e-20	2.2271e-22	2.50683e-20	0	0	0	2.34297e-22	0	0	3.43868e-22
EX_ser_L(e)	L Serine exchange	ser-L[e] <=>				Exchange	1	0	1000	0	6.65803e-21	1.03238e-22	0	0	0	0	0	0	9.15549e-21	0
EX_skm(e)	Shikimate exchange	skm[e] <=>				Exchange	1	0	1000	0	0	2.86677e-22	8.34032e-21	0	5.45163e-22	1.66707e-22	2.25318e-21	1.2741e-16	1.01636e-20	0
EX_so4(e)	Sulfate exchange	so4[e] <=>				Exchange	1	-1	1000	0	-0.000158109	-0.00014153	-0.000278492	-0.000278492	-0.000129095	-0.000129095	-0.000442357	-0.000442357	-0.000592896	-0.000592896
EX_succ(e)	Succinate exchange	succ[e] <=>				Exchange	1	0	1000	0	1.30557e-20	1.99748e-22	2.1425e-20	0	0.0900616	0.0900616	0	1.80412e-16	0	2.3937e-21
EX_tartr_L(e)	L tartrate exchange	tartr-L[e] <=>				Exchange	1	0	1000	0	0	0	0	0	0	0	3.9769e-22	0	0	0
EX_thr_L(e)	L Threonine exchange	thr-L[e] <=>				Exchange	1	0	1000	0	0	3.30447e-22	4.11489e-21	0	0	0	0	1.41972e-16	0	1.47387e-21
EX_tre(e)	Trehalose exchange	tre[e] <=>				Exchange	1	0	1000	0	0	0	3.61485e-21	0	0	3.40025e-23	6.48364e-22	4.38024e-17	8.41137e-21	0
EX_trp_L(e)	L Tryptophan exchange	trp-L[e] <=>				Exchange	1	0	1000	0	0	2.91354e-22	4.22521e-22	0	7.26757e-22	2.93673e-22	0	-1.44445e-34	3.11888e-21	0
EX_tsul(e)	Thiosulfate exchange	tsul[e] <=>				Exchange	1	0	1000	0	0	8.12102e-22	9.15694e-20	1.80162e-20	0	1.04573e-21	2.81367e-21	2.34113e-16	0	0
EX_ttdca(e)	tetradecanoate n C140 exchange	ttdca[e] <=>				Exchange	1	0	1000	0	3.665e-21	1.63577e-23	2.84807e-20	6.57219e-21	0	0	1.17058e-21	-1.2016e-32	4.43666e-21	1.5065e-21
EX_tyr_L(e)	L Tyrosine exchange	tyr-L[e] <=>				Exchange	1	0	1000	0	1.35329e-20	1.03216e-22	1.21417e-20	6.5081e-21	0	1.65382e-22	0	-9.24446e-33	7.13856e-22	0
EX_val_L(e)	L Valine exchange	val-L[e] <=>				Exchange	1	0	1000	0	2.62811e-20	0	0	0	1.59657e-21	1.41645e-22	5.10579e-22	0	0	0
EX_xyl_D(e)	D Xylose exchange	xyl-D[e] <=>				Exchange	1	0	1000	0	0	0	0	0	0	0	0	6.34123e-17	0	0
EX_ac(e)	Acetate exchange	ac[e] <=>				Exchange	1	0	1000	0	2.07298e-20	0	0.244166	0.244166	0.389421	0.389421	8.2934e-22	0	2.35193e-20	0
EX_4abz(e)	Aminobenzoate exchange	4abz[e] <=>				Exchange	1	0	1000	0	7.44624e-21	3.85589e-22	4.78317e-20	2.67698e-20	0	0	9.77649e-22	0	0	6.06396e-21
EX_for(e)	Formate exchange	for[e] <=>				Exchange	1	0	1000	0	0	0	5.18045e-20	3.00927e-36	0	1.87294e-22	2.12845e-22	5.72437e-17	1.54944e-20	4.04002e-22
EX_akg(e)	Oxoglutarate exchange	akg[e] <=>				Exchange	1	0	1000	0	0	0	0	1.61393e-20	3.4622e-22	3.80394e-22	0	4.55904e-34	0	2.8475e-21
EX_oxa(e)	Oxalate exchange	oxa[e] <=>				Exchange	1	0	1000	0	4.48287e-21	0	0	1.25292e-22	5.57348e-22	3.2968e-22	1.23272e-21	6.69562e-34	0	0
EX_gua(e)	Guanine exchange	gua[e] <=>				Exchange	1	0	1000	0	0	0	0	0	3.55057e-22	0	0	0	-1.50463e-36	0
EX_ad(e)	Acetamide exchange	ad[e] <=>				Exchange	1	0	1000	0	1.03952e-21	1.72743e-22	0	4.68778e-21	0	1.13663e-22	3.9451e-22	1.02888e-17	0	7.85526e-22
EX_urea(e)	Urea exchange	urea[e] <=>				Exchange	1	0	1000	0	0	0	0	1.20273e-20	0	0	0	-4.62223e-33	2.39292e-20	1.47949e-21
EX_Gln[e]	Glutamine exchange	gln-L[e] <=>				Exchange	1	0	1000	0	4.55443e-21	1.41502e-22	2.93531e-20	7.57479e-21	0	0	8.22219e-23	0	6.0883e-20	8.98626e-22
EX_ni2(e)	Ni exchange	ni2[e] <=>				Exchange	1	0	1000	0	1.92201e-20	5.40817e-22	4.70779e-20	0	4.29713e-23	1.03601e-22	0	0	1.64539e-20	0
EX_mn2(e)	Mn exchange	mn2[e] <=>				Exchange	1	0	1000	0	0	0	0	0	0	0	0	5.19944e-18	0	4.24288e-23
EX_mo(e)	Mo exchange	mob[e] <=>				Exchange	1	0	1000	0	7.23246e-21	1.12623e-22	5.35766e-21	2.13311e-20	0	0	5.92185e-22	3.55843e-16	7.11036e-21	7.93207e-22
EX_octa(e)	Octanoate exchange	octa[e] <=>				Exchange	1	0	1000	0	2.26125e-21	2.55738e-22	3.46126e-20	0	6.84291e-22	1.75099e-22	0	1.27502e-16	0	0
EX_dca(e)	Decanoate exchange	dca[e] <=>				Exchange	1	0	1000	0	2.60309e-21	0	1.97239e-20	1.16425e-20	0	0	1.10349e-21	2.32616e-33	2.76255e-20	0
EX_ddca(e)	Dodecanoate exchange	ddca[e] <=>				Exchange	1	0	1000	0	0	0	0	3.27659e-20	5.62863e-22	1.28931e-22	0	4.64043e-17	0	1.78811e-21
EX_hdcea(e)	Hexadecenoate exchange	hdcea[e] <=>				Exchange	1	0	1000	0	1.62293e-20	0	1.40472e-20	0	0	6.80522e-22	0	4.38016e-17	3.36104e-22	0
EX_ocdcea(e)	Octadecenoate exchange	ocdcea[e] <=>				Exchange	1	0	1000	0	9.56554e-21	0	9.58111e-21	0	3.6514e-22	1.1907e-22	0	1.99501e-17	1.88079e-37	5.70033e-22
EX_arach(e)	Arachidic acid exchange	arach[e] <=>				Exchange	1	0	1000	0	4.88558e-21	0	2.1258e-20	0	0	6.69522e-22	0	0	0	0
EX_ttc(e)	Tetracosanoate exchange	ttc[e] <=>				Exchange	1	0	1000	0	0	3.51591e-23	0	0	0	0	7.41476e-23	-2.31112e-33	0	0
EX_hexc(e)	Hexacosanoate exchange	hexc[e] <=>				Exchange	1	0	1000	0	1.13151e-20	0	5.05068e-21	-3.76158e-37	0	2.81537e-22	0	1.58953e-16	1.65504e-22	0
EX_buta(e)	Butyrate exchange	buta[e] <=>				Exchange	1	0	1000	0	8.54441e-21	0	1.83182e-20	0	1.2426e-21	0	0	-6.16298e-33	7.16048e-21	0
EX_hexana(e)	Hexanoic acid exchange	hexana[e] <=>				Exchange	1	0	1000	0	2.70943e-21	0	0	0	9.80526e-22	0	1.32774e-22	5.55115e-17	0	2.06582e-21
EX_penta(e)	Pentanoate exchange	penta[e] <=>				Exchange	1	0	1000	0	5.66343e-21	3.93712e-22	0	1.28332e-20	2.88444e-22	2.51226e-23	6.95264e-22	5.95762e-17	6.20767e-21	0
EX_hepta(e)	Heptanoate exchange	hepta[e] <=>				Exchange	1	0	1000	0	6.33699e-21	6.30985e-23	1.75893e-20	0	1.94795e-22	0	8.38887e-22	4.16888e-17	0	1.17506e-21
EX_nona(e)	Nonanoate exchange	nona[e] <=>				Exchange	1	0	1000	0	0	0	3.74739e-20	7.37207e-21	0	0	0	6.72509e-18	1.21982e-20	6.72255e-22
EX_undec(e)	Undecanoate exchange	undec[e] <=>				Exchange	1	0	1000	0	0	2.33843e-22	0	0	1.0315e-21	0	6.53256e-22	2.25622e-16	0	0
EX_tridec(e)	Tridecanoate exchange	tridec[e] <=>				Exchange	1	0	1000	0	0	0	0	4.76998e-20	5.52181e-24	0	2.10125e-21	-2.10649e-35	2.41832e-20	0
EX_ptdec(e)	Pentadecanoate exchange	ptdec[e] <=>				Exchange	1	0	1000	0	0	1.48356e-22	0	3.55929e-22	4.26713e-23	0	0	0	1.58335e-20	0
EX_hepdec(e)	Heptadecanoate exchange	hepdec[e] <=>				Exchange	1	0	1000	0	-3.76158e-37	4.26399e-22	0	2.34941e-20	1.59755e-22	3.01782e-22	1.29185e-21	1.20537e-16	9.77898e-21	0
EX_dosc(e)	Docosanoate exchange	dosc[e] <=>				Exchange	1	0	1000	0	0	0	0	6.55829e-21	9.68379e-23	0	0	1.38052e-16	1.92989e-20	2.66646e-22
EX_nodec(e)	Nodecanoate exchange	nodec[c] <=>				Exchange	1	0	1000	0	1.61091e-20	6.72971e-22	4.40865e-20	0	0	5.17464e-22	0	4.08739e-17	1.16937e-20	1.57576e-22
EX_CHOLESTEROL[e]	Cholesterol exchange	CHOLESTEROL[e] <=>				Exchange	1	0	1000	0	0	0	0	1.22294e-19	1.81223e-21	2.22841e-22	8.49508e-21	3.56818e-15	1.93809e-19	0
EX_HIA[e]	3-[(3aS,4S,5R,7aS)-5-hydroxy-7a-methyl-1-oxo-octahydro-1H-indene-4-carboxylate exchange	HIA[e] <=>				Exchange	1	0	1000	0	6.61617e-21	0	9.63228e-20	0	2.36537e-21	1.26468e-22	1.02771e-20	0	7.3472e-21	0
biomass_Mtb_9_60atp	biomass composition for Mycobacterium tuberculosis v 01 60 atp	0.40596 ala-L[c] + 0.090007 glu-L[c] + 0.12042 arg-L[c] + 60 atp[c] + 0.12031 asp-L[c] + 0.13903 amp[c] + 60 h2o[c] + 0.047699 asn-L[c] + 0.05812 gln-L[c] + 0.1316 ump[c] + 0.000731 arabinanagalfragund[c] + 0.13803 pro-L[c] + 0.022 cys-L[c] + 0.034889 met-L[c] + 0.24365 gmp[c] + 0.1434 ser-L[c] + 0.23515 hdca[c] + 0.004061 pe160[c] + 0.034837 ocdca[c] + 0.095802 mocdca[c] + 0.058352 hexc[c] + 0.0…				Exchange	0	0	1000	1	0.0024513	0.00219427	0.0043177	0.0043177	0.00200147	0.00200147	0.00685825	0.00685825	0.00919219	0.00919219

## Sheet: Shadow_prices
Metabolite name	Metabolite description	Metabolite charge	F1_WT	F1_icl	F3_WT	F3_icl	F4_WT	F4_icl	F2_WT	F2_icl	F5_WT	F5_icl
akg[c]	2-Oxoglutarate	0	-0.0671588	-0.0637046	-0.0144727	-0.0144727	-0.021349	-0.021349	-0.0478482	-0.0478482	-0.0585956	-0.0585956
ala-L[c]	L-Alanine	0	-0.0470112	-0.0460089	-0.0120606	-0.0120606	-0.00800587	-0.00800587	-0.0372153	-0.0372153	-0.0457778	-0.0457778
glu-L[c]	L-Glutamate	0	-0.0738747	-0.0707829	-0.0144727	-0.0144727	-0.0160117	-0.0160117	-0.0531647	-0.0531647	-0.0659201	-0.0659201
pyr[c]	Pyruvate	0	-0.0402953	-0.0389306	-0.0120606	-0.0120606	-0.0133431	-0.0133431	-0.0318988	-0.0318988	-0.0384534	-0.0384534
ala-B[c]	beta-Alanine	0	-0.0470112	-0.0460089	-0.0120606	-0.0120606	-0.00800587	-0.00266862	-0.0372153	-0.0372153	-0.0457778	-0.0457778
msa[c]	Malonate-semialdehyde	0	-0.0402953	-0.0389306	-0.0120606	-0.0120606	-0.0133431	-0.00800587	-0.0318988	-0.0318988	-0.0384534	-0.0384534
argsuc[c]	N-omega-L-Arginino-succinate	0	-0.151107	-0.148644	-0.0651273	-0.0651273	-0.0560411	-0.0560411	-0.122279	-0.122279	-0.137334	-0.137334
fum[c]	Fumarate	0	-0.0503691	-0.049548	-0.0120606	-0.0120606	-0.00800587	-0.00800587	-0.0372153	-0.0372153	-0.0439467	-0.0439467
arg-L[c]	L-Arginine	0	-0.100738	-0.0990961	-0.0530667	-0.0530667	-0.0480352	-0.0480352	-0.0850635	-0.0850635	-0.0933868	-0.0933868
atp[c]	ATP	0	-0.182448	-0.182856	-0.189754	-0.189754	-0.206373	-0.206373	-0.18076	-0.18076	-0.173956	-0.173956
asp-L[c]	L-Aspartate	0	-0.0503691	-0.049548	-0.0120606	-0.0120606	-0.00800587	-0.00800587	-0.0372153	-0.0372153	-0.0439467	-0.0439467
citr-L[c]	L-Citrulline	0	-0.100738	-0.0990961	-0.0530667	-0.0530667	-0.0480352	-0.0480352	-0.0850635	-0.0850635	-0.0933868	-0.0933868
amp[c]	AMP	0	-0.175732	-0.175778	-0.170457	-0.170457	-0.185024	-0.185024	-0.170127	-0.170127	-0.162969	-0.162969
ppi[c]	Diphosphate	0	0	0	0	0	0	0	0	0	-0.00183111	-0.00183111
h[c]	H	0	0	0	0	0	0	0	0	0	-0.00183111	-0.00183111
h2o[c]	H2O	0	0	0	0	0	0	0	0	0	0	0
asn-L[c]	L-Asparagine	0	-0.0604429	-0.0601655	-0.0410061	-0.0410061	-0.0400293	-0.0400293	-0.0531647	-0.0531647	-0.0549334	-0.0549334
nh4[c]	Ammonium	0	0	0	0	0	0	0	0	0	0	0
gln-L[c]	L-Glutamine	0	-0.0772326	-0.0743221	-0.0241212	-0.0241212	-0.0266862	-0.0266862	-0.0584812	-0.0584812	-0.0695823	-0.0695823
co2[c]	CO2	0	0	0	0	0	0	0	0	0	0	0
o2[c]	O2	0	0.0100738	0.0106174	-0.00964849	-0.00964849	-0.021349	-0.021349	0.00531647	0.00531647	0.0109867	0.0109867
h2o2[c]	Hydrogen-peroxide	0	0.00503691	0.00530872	-0.00482424	-0.00482424	-0.0106745	-0.0106745	0.00265824	0.00265824	0.00549334	0.00549334
oaa[c]	Oxaloacetate	0	-0.0436532	-0.0424698	-0.0120606	-0.0120606	-0.0133431	-0.0133431	-0.0318988	-0.0318988	-0.0366223	-0.0366223
iasp[c]	Iminoaspartate	0	-0.0436532	-0.0424698	-0.0120606	-0.0120606	-0.0133431	-0.0133431	-0.0318988	-0.0318988	-0.0347912	-0.0347912
succ[c]	Succinate	0	-0.057085	-0.0566263	-0.0120606	-0.0120606	-0.00266862	-0.00266862	-0.0425318	-0.0425318	-0.0512712	-0.0512712
uacgam[c]	UDP-N-acetyl-D-glucosamine	0	-0.313408	-0.310265	-0.216287	-0.216287	-0.219717	-0.219717	-0.276456	-0.276456	-0.302134	-0.302134
udcpp[c]	Undecaprenyl-phosphate	0	-1.32974	-1.32364	-0.796	-0.796	-0.587097	-0.587097	-1.16962	-1.16962	-1.36967	-1.36967
ump[c]	UMP	0	-0.155585	-0.154543	-0.112566	-0.112566	-0.11564	-0.11564	-0.138228	-0.138228	-0.146489	-0.146489
unaga[c]	Undecaprenyl-diphospho-N-acetyl-glucosamine	0	-1.48757	-1.47936	-0.899721	-0.899721	-0.691173	-0.691173	-1.30785	-1.30785	-1.52532	-1.52532
agalfragund[c]	arabinofuranose-galactofuranosyl-30-rhamanosyl-N-acetylglucosamyl-undecaprenyl-diphosphate-M-tb	0	-5.23951	-5.20844	-3.21455	-3.21455	-2.90702	-2.90702	-4.53495	-4.53495	-5.15092	-5.15092
arabinan[c]	arabinan-complex-Mtb	0	-13.4183	-13.3355	-8.30735	-8.30735	-7.97384	-7.97384	-11.5474	-11.5474	-12.9643	-12.9643
arabinanagalfragund[c]	arabinan-arabinofuranose-galactofuranosyl-30-rhamanosyl-N-acetylglucosamyl-undecaprenyl-diphosphate-M-tb	0	-18.6578	-18.5439	-11.5219	-11.5219	-10.8809	-10.8809	-16.0823	-16.0823	-18.1152	-18.1152
decda-tb[c]	decaprenylphosphoryl-beta-D-arabinofuranose	0	-0.101858	-1.30477	0	-0.795196	-0.0702737	-0.603998	0	-1.15367	0	-1.34404
galfragund[c]	galactofuranosyl-30-rhamanosyl-N-acetylglucosamyl-undecaprenyl-diphosphate-M-tb	0	-5.13765	-5.10699	-3.14299	-3.14299	-2.83675	-2.83675	-4.44457	-4.44457	-5.05204	-5.05204
decd-tb[c]	E-E-E-E-E-E-E-Z-Z-decaprenyl-phosphate	0	0	-1.20331	0.0715596	-0.723637	0	-0.533724	0.09038	-1.06329	0.0988801	-1.24516
ala-D[c]	D-Alanine	0	-0.0470112	-0.0460089	-0.0120606	-0.0120606	-0.00800587	-0.00800587	-0.0372153	-0.0372153	-0.0457778	-0.0457778
pi[c]	Phosphate	0	0	0	0	0	0	0	0	0	0	0
adp[c]	ADP	0	-0.17909	-0.179317	-0.180105	-0.180105	-0.195699	-0.195699	-0.175444	-0.175444	-0.168462	-0.168462
alaala[c]	D-Alanyl-D-alanine	0	-0.0973803	-0.0955569	-0.0337697	-0.0337697	-0.0266862	-0.0266862	-0.0797471	-0.0797471	-0.0952179	-0.0952179
decdpr-tb[c]	decaprenylphosphoryl-beta-D-5-phosphoribose	0	-0.101858	-1.30477	0	-0.795196	-0.0702737	-0.603998	0	-1.15367	0	-1.34404
decdr-tb[c]	decaprenylphosphoryl-beta-D-5-ribose	0	-0.101858	-1.30477	0	-0.795196	-0.0702737	-0.603998	0	-1.15367	0	-1.34404
prpp[c]	5-Phospho-alpha-D-ribose-1-diphosphate	0	-0.101858	-0.101456	-0.0715596	-0.0715596	-0.0702737	-0.0702737	-0.09038	-0.09038	-0.100711	-0.100711
dttp[c]	dTTP	0	-0.192522	-0.193473	-0.141511	-0.141511	-0.131652	-0.131652	-0.175444	-0.175444	-0.190436	-0.190436
g1p[c]	D-Glucose-1-phosphate	0	-0.11417	-0.113253	-0.0627152	-0.0627152	-0.0587097	-0.0587097	-0.0956965	-0.0956965	-0.109867	-0.109867
dtdpglu[c]	dTDPglucose	0	-0.306692	-0.306726	-0.204226	-0.204226	-0.190362	-0.190362	-0.27114	-0.27114	-0.300303	-0.300303
ragund[c]	rhamanosyl-N-acetylglucosamyl-undecaprenyl-diphosphate	0	-1.61181	-1.60323	-0.972085	-0.972085	-0.75522	-0.75522	-1.41418	-1.41418	-1.64617	-1.64617
udpgalfur[c]	UDP-D-galacto-1-4-furanose	0	-0.27647	-0.274874	-0.194578	-0.194578	-0.195699	-0.195699	-0.244558	-0.244558	-0.267343	-0.267343
udp[c]	UDP	0	-0.158943	-0.158082	-0.122214	-0.122214	-0.126315	-0.126315	-0.143545	-0.143545	-0.151982	-0.151982
dtdprmn[c]	dTDP-L-rhamnose	0	-0.313408	-0.313804	-0.204226	-0.204226	-0.185024	-0.185024	-0.276456	-0.276456	-0.307627	-0.307627
dtdp[c]	dTDP	0	-0.189164	-0.189934	-0.131863	-0.131863	-0.120978	-0.120978	-0.170127	-0.170127	-0.184942	-0.184942
dtdp4d6dg[c]	dTDP-4-dehydro-6-deoxy-D-glucose	0	-0.306692	-0.306726	-0.204226	-0.204226	-0.190362	-0.190362	-0.27114	-0.27114	-0.300303	-0.300303
dtdp4d6dm[c]	dTDP-4-dehydro-6-deoxy-L-mannose	0	-0.306692	-0.306726	-0.204226	-0.204226	-0.190362	-0.190362	-0.27114	-0.27114	-0.300303	-0.300303
nadph[c]	Nicotinamide-adenine-dinucleotide-phosphate-reduced	0	-0.00671588	-0.00707829	0	0	0.00533724	0.00533724	-0.00531647	-0.00531647	-0.00549334	-0.00549334
nadp[c]	Nicotinamide-adenine-dinucleotide-phosphate	0	0	0	0	0	0	0	0	0	0	0
udpgal[c]	UDPgalactose	0	-0.27647	-0.274874	-0.194578	-0.194578	-0.195699	-0.195699	-0.244558	-0.244558	-0.267343	-0.267343
arab-D[c]	D-Arabinose	0	-0.0917837	-0.0908381	-0.0426141	-0.0426141	-0.0382502	-0.0382502	-0.0744306	-0.0744306	-0.0878935	-0.0878935
arabl-D[c]	D-Arabinitol	0	-0.0984996	-0.0979164	-0.0426141	-0.0426141	-0.032913	-0.032913	-0.0797471	-0.0797471	-0.0952179	-0.0952179
nad[c]	Nicotinamide-adenine-dinucleotide	0	0.00335794	0	0	0	-0.00533724	0	0.00531647	0	0.00366223	0
nadh[c]	Nicotinamide-adenine-dinucleotide-reduced	0	-0.00335794	-0.00707829	0	-2.22045e-16	0	0.00533724	8.32667e-17	-0.00531647	-0.00183111	-0.00549334
xylu-D[c]	D-Xylulose	0	-0.0917837	-0.0908381	-0.0426141	-0.0426141	-0.0382502	-0.0382502	-0.0744306	-0.0744306	-0.0878935	-0.0878935
succoa[c]	Succinyl-CoA	0	-0.0604429	-0.0601655	-0.0217091	-0.0217091	-0.0133431	-0.0133431	-0.0478482	-0.0478482	-0.0567645	-0.0567645
coa[c]	Coenzyme-A	0	0	0	0	0	0	0	0	0	0	0
sucarg[c]	N2-Succinyl-L-arginine	0	-0.161181	-0.159262	-0.0747758	-0.0747758	-0.0613783	-0.0613783	-0.132912	-0.132912	-0.14832	-0.14832
glu5sa[c]	L-Glutamate-5-semialdehyde	0	-0.0839485	-0.0814004	-0.0241212	-0.0241212	-0.021349	-0.021349	-0.0637977	-0.0637977	-0.0787379	-0.0787379
1pyr5c[c]	1-Pyrroline-5-carboxylate	0	-0.0839485	-0.0814004	-0.0241212	-0.0241212	-0.021349	-0.021349	-0.0637977	-0.0637977	-0.0769068	-0.0769068
orn[c]	Ornithine	0	-0.0906644	-0.0884786	-0.0241212	-0.0241212	-0.0160117	-0.0160117	-0.0691141	-0.0691141	-0.0860623	-0.0860623
cbp[c]	Carbamoyl-phosphate	0	-0.0100738	-0.0106174	-0.0289455	-0.0289455	-0.0320235	-0.0320235	-0.0159494	-0.0159494	-0.00915557	-0.00915557
pro-L[c]	L-Proline	0	-0.0906644	-0.0884786	-0.0241212	-0.0241212	-0.0160117	-0.0160117	-0.0691141	-0.0691141	-0.0860623	-0.0860623
fad[c]	Flavin-adenine-dinucleotide-oxidized	0	0	0	0	0	0	0	0	0	0	0
fadh2[c]	Flavin-adenine-dinucleotide-reduced	0	-0.00671588	-0.00707829	0	0	0.00533724	0.00533724	-0.00531647	-0.00531647	-0.00732446	-0.00732446
sucorn[c]	N2-Succinyl-L-ornithine	0	-0.161181	-0.159262	-0.0747758	-0.0747758	-0.0613783	-0.0613783	-0.132912	-0.132912	-0.151982	-0.151982
sucglu[c]	N2-Succinyl-L-glutamate	0	-0.13096	-0.127409	-0.0265333	-0.0265333	-0.0186804	-0.0186804	-0.0956965	-0.0956965	-0.117191	-0.117191
sucgsa[c]	N2-Succinyl-L-glutamate-5-semialdehyde	0	-0.154465	-0.152183	-0.0747758	-0.0747758	-0.0667156	-0.0667156	-0.127595	-0.127595	-0.144658	-0.144658
octscoa[c]	Octacosanoyl-CoA	0	-0.691736	-0.679516	-0.303927	-0.303927	-0.197478	-0.197478	-0.584812	-0.584812	-0.701317	-0.701317
accoa[c]	Acetyl-CoA	0	-0.0335794	-0.0318523	-0.0120606	-0.0120606	-0.0133431	-0.0133431	-0.0265824	-0.0265824	-0.03296	-0.03296
hexscoa[c]	Hexacosanoyl-CoA	0	-0.644725	-0.633507	-0.291867	-0.291867	-0.194809	-0.194809	-0.547597	-0.547597	-0.655539	-0.655539
tetscoa[c]	Tetracosanoyl-CoA	0	-0.577566	-0.566263	-0.221915	-0.221915	-0.138768	-0.128094	-0.483799	-0.478482	-0.576801	-0.576801
doscoa[c]	Docosanoyl-CoA	0	-0.530555	-0.520254	-0.209855	-0.209855	-0.1361	-0.125425	-0.446584	-0.441267	-0.531023	-0.531023
eiscoa[c]	Eicosanoyl-CoA	0	-0.483543	-0.474246	-0.197794	-0.197794	-0.133431	-0.122757	-0.409368	-0.404052	-0.485245	-0.485245
octdcoa[c]	Octadecanoyl-CoA	0	-0.436532	-0.428237	-0.185733	-0.185733	-0.130762	-0.120088	-0.372153	-0.366836	-0.439467	-0.439467
hexdcoa[c]	Hexadecanoyl-CoA	0	-0.389521	-0.382228	-0.173673	-0.173673	-0.128094	-0.117419	-0.334938	-0.329621	-0.393689	-0.393689
tdcoa[c]	Tetradecanoyl-CoA-n-C140CoA	0	-0.34251	-0.336219	-0.161612	-0.161612	-0.114751	-0.114751	-0.292406	-0.292406	-0.347912	-0.347912
dodcoa[c]	Dodecanoyl-CoA	0	-0.288783	-0.283132	-0.130255	-0.130255	-0.0907332	-0.0907332	-0.244558	-0.244558	-0.291147	-0.285654
decoa[c]	Decanoyl-CoA	0	-0.241772	-0.237123	-0.118194	-0.118194	-0.0880645	-0.0880645	-0.207342	-0.207342	-0.245369	-0.239876
occoa[c]	Octanoyl-CoA-n-C80CoA	0	-0.191403	-0.187575	-0.0964849	-0.0964849	-0.0747214	-0.0747214	-0.164811	-0.164811	-0.194098	-0.194098
hexcoa[c]	Hexanoyl-CoA	0	-0.144391	-0.141566	-0.0844243	-0.0844243	-0.0720528	-0.0720528	-0.127595	-0.127595	-0.14832	-0.14832
butcoa[c]	Butanoyl-CoA	0	-0.0805906	-0.0778612	-0.0241212	-0.0241212	-0.0160117	-0.0160117	-0.0637977	-0.0637977	-0.0787379	-0.0787379
nodcoa[c]	Nonadecanoyl-CoA	0	-0.43989	-0.445932	-0.127842	-0.127842	-0.0453666	-0.0880645	-0.350887	-0.36152	-0.441298	-0.441298
hepdcoa[c]	Heptadecanoyl-CoA	0	-0.392879	-0.399923	-0.115782	-0.115782	-0.042698	-0.0853959	-0.313672	-0.324305	-0.395521	-0.395521
pentdcoa[c]	Pentadecanoyl-CoA	0	-0.339152	-0.33268	-0.0844243	-0.0844243	-0.0186804	-0.0186804	-0.265824	-0.265824	-0.3296	-0.3296
tridcoa[c]	Tridecanoyl-CoA	0	-0.292141	-0.286671	-0.0723637	-0.0723637	-0.0160117	-0.0160117	-0.228608	-0.228608	-0.283823	-0.283823
undcoa[c]	Undecanoyl-CoA	0	-0.24513	-0.240662	-0.060303	-0.060303	-0.0133431	-0.0133431	-0.191393	-0.191393	-0.238045	-0.238045
nocoa[c]	Nonanoyl-CoA	0	-0.198118	-0.194653	-0.0482424	-0.0482424	-0.0106745	-0.0106745	-0.154178	-0.154178	-0.192267	-0.192267
hepcoa[c]	Heptanoyl-CoA	0	-0.151107	-0.148644	-0.0361818	-0.0361818	-0.00800587	-0.00800587	-0.116962	-0.116962	-0.146489	-0.146489
pentcoa[c]	Pentanoyl-CoA	0	-0.104096	-0.102635	-0.0241212	-0.0241212	-0.00533724	-0.00533724	-0.0797471	-0.0797471	-0.100711	-0.100711
ppcoa[c]	Propanoyl-CoA	0	-0.057085	-0.0566263	-0.0120606	-0.0120606	-0.00266862	-0.00266862	-0.0425318	-0.0425318	-0.0549334	-0.0549334
odecoa[c]	Octadecenoyl-CoA-n-C181CoA	0	-0.43989	-0.431776	-0.214679	-0.214679	-0.157449	-0.157449	-0.377469	-0.377469	-0.446792	-0.446792
hdcoa[c]	Hexadecenoyl-CoA-n-C161CoA	0	-0.389521	-0.382228	-0.19297	-0.19297	-0.144106	-0.144106	-0.334938	-0.334938	-0.395521	-0.395521
c5tetdcoa[c]	cis-delta-5-tetradecanoyl-CoA	0	-0.34251	-0.336219	-0.180909	-0.180909	-0.141437	-0.141437	-0.297722	-0.297722	-0.349743	-0.349743
c3dodcoa[c]	cis-delta-3-dodecanoyl-CoA	0	-0.295499	-0.29021	-0.168849	-0.168849	-0.138768	-0.138768	-0.260507	-0.260507	-0.303965	-0.303965
t2dodcoa[c]	trans-delta-2-dodecanoyl-CoA	0	-0.295499	-0.29021	-0.168849	-0.168849	-0.138768	-0.138768	-0.260507	-0.260507	-0.303965	-0.303965
d2hdodcoa[c]	trans-delta-2-hydroxy-dodecanoyl-CoA	0	-0.295499	-0.29021	-0.168849	-0.168849	-0.138768	-0.138768	-0.260507	-0.260507	-0.303965	-0.303965
amet[c]	S-Adenosyl-L-methionine	0	-0.316766	-0.320883	-0.269354	-0.269354	-0.241066	-0.241066	-0.303039	-0.303039	-0.31312	-0.31312
8aonn[c]	8-Amino-7-oxononanoate	0	0	0	0	0	0	0	0	0	0	0
amob[c]	S-Adenosyl-4-methylthio-2-oxobutanoate	0	-0.360419	-0.366891	-0.317596	-0.317596	-0.273089	-0.273089	-0.350887	-0.350887	-0.353405	-0.353405
dann[c]	7-8-Diaminononanoate	0	0.0436532	0.0460089	0.0482424	0.0482424	0.0320235	0.0320235	0.0478482	0.0478482	0.0402845	0.0402845
pmcoa[c]	Pimeloyl-CoA	0	0.0470112	0.0460089	0.0120606	0.0120606	0.00800587	0.00800587	0.0372153	0.0372153	0.047609	0.047609
btn[c]	Biotin	0	0	0	0	0	0	0	0	0	0	0
btamp[c]	Biotinyl-5-AMP	0	-0.182448	-0.182856	-0.189754	-0.189754	-0.206373	-0.206373	-0.18076	-0.18076	-0.173956	-0.173956
cys-L[c]	L-Cysteine	0	-0.0873065	-0.0884786	-0.0506546	-0.0506546	-0.0293548	-0.0293548	-0.0797471	-0.0797471	-0.0897246	-0.0897246
dtbt[c]	Dethiobiotin	0	0.0402953	0.0424698	0.0385939	0.0385939	0.021349	0.021349	0.0425318	0.0425318	0.0402845	0.0402845
s[c]	Sulfur	0	-0.0402953	-0.0424698	-0.0385939	-0.0385939	-0.021349	-0.021349	-0.0425318	-0.0425318	-0.0439467	-0.0439467
h2s[c]	Hydrogen-sulfide	0	-0.0402953	-0.0424698	-0.0385939	-0.0385939	-0.021349	-0.021349	-0.0425318	-0.0425318	-0.047609	-0.047609
met-L[c]	L-Methionine	0	-0.134318	-0.138027	-0.0796	-0.0796	-0.0346921	-0.0346921	-0.122279	-0.122279	-0.140996	-0.140996
dad-5[c]	5-Deoxyadenosine	0	-0.182448	-0.182856	-0.189754	-0.189754	-0.206373	-0.206373	-0.18076	-0.18076	-0.173956	-0.173956
9OHADD[c]	9alpha-Hydroxyandrosta-1,4-diene-3,17-dione	0	0.120886	0.120331	0.0144727	0.0144727	-0.021349	-0.021349	0.09038	0.09038	0.120854	0.120854
3HSA[c]	Secophenol	0	0.120886	0.120331	0.0144727	0.0144727	-0.021349	-0.021349	0.09038	0.09038	0.120854	0.120854
HIPOHCOA[c]	3-[(3aS,4S,5R,7aS)-5-hydroxy-7a-methyl-1-oxo-octahydro-1H-inden-4-yl]-3-hydroxypropanoyl-CoA	0	-0.0402953	-0.0389306	-0.0120606	-0.0120606	-0.00800587	-0.00800587	-0.0318988	-0.0318988	-0.0402845	-0.0402845
HIPOCOA[c]	3-[(3aS,4S,5R,7aS)-5-hydroxy-7a-methyl-1-oxo-octahydro-1H-inden-4-yl]-3-oxopropanoyl-CoA	0	-0.0335794	-0.0318523	-0.0120606	-0.0120606	-0.0133431	-0.0133431	-0.0265824	-0.0265824	-0.03296	-0.03296
CHOLESTEROL[c]	Cholesterol	0	-0.0873065	-0.0884786	0	0	0	0	-0.0584812	-0.0584812	-0.0860623	-0.0860623
CHOL4EN3ONE[c]	Cholest-4-en-3-one	0	-0.0805906	-0.0814004	0.0168849	0.0168849	0.0560411	0.0560411	-0.0531647	-0.0531647	-0.0787379	-0.0787379
CHOLC5COA[c]	CoA-cholest-4-en-3-one C5 side chain	0	0	0	0	0	0	0	0	0	0	0
CHOLENEC5COA[c]	CoA-22-ene-cholest-4-en-3-one C5 side chain	0	0.00671588	0.00707829	0	0	-0.00533724	-0.00533724	0.00531647	0.00531647	0.00732446	0.00732446
HCHOL[c]	26-Hydroxycholest-4-en-3-one	0	-0.0772326	-0.0778612	0.00723637	0.00723637	0.0400293	0.0400293	-0.0531647	-0.0531647	-0.0750757	-0.0750757
OCHOL[c]	26-Oxocholest-4-en-3-one	0	-0.0705168	-0.0707829	0.00723637	0.00723637	0.0346921	0.0346921	-0.0478482	-0.0478482	-0.0677512	-0.0677512
CCHOL[c]	26-Carboxycholest-4-en-3-one	0	-0.0671588	-0.0672438	-0.00241212	-0.00241212	0.0186804	0.0186804	-0.0478482	-0.0478482	-0.064089	-0.064089
CHOLENEC8COA[c]	CoA-24-ene-cholest-4-en-3-one C8 side chain	0	-0.0638009	-0.0637046	-0.0120606	-0.0120606	0.00266862	0.00266862	-0.0478482	-0.0478482	-0.0622579	-0.0622579
HCHOLC8COA[c]	CoA-24-hydroxy-cholest-4-en-3-one C8 side chain	0	-0.0638009	-0.0637046	-0.0120606	-0.0120606	0.00266862	0.00266862	-0.0478482	-0.0478482	-0.0622579	-0.0622579
HCHOLC5COA[c]	CoA-22-hydroxy-cholest-4-en-3-one C5 side chain	0	0.00671588	0.00707829	0	0	-0.00533724	-0.00533724	0.00531647	0.00531647	0.00732446	0.00732446
CHOLENEC3COA[c]	CoA-20-ene-cholest-4-en-3-one C5 side chain	0	0.053727	0.0530872	0.0120606	0.0120606	-0.00266862	-0.00266862	0.0425318	0.0425318	0.0549334	0.0549334
HCHOLC3COA[c]	CoA-20-hydroxy-cholest-4-en-3-one C5 side chain	0	0.053727	0.0530872	0.0120606	0.0120606	-0.00266862	-0.00266862	0.0425318	0.0425318	0.0549334	0.0549334
HIPECOA[c]	(2E)-3-[(3aS,4S,5R,7aS)-5-hydroxy-7a-methyl-1-oxo-octahydro-1H-inden-4-yl]prop-2-enoyl-CoA	0	-0.0402953	-0.0389306	-0.0120606	-0.0120606	-0.00800587	-0.00800587	-0.0318988	-0.0318988	-0.0384534	-0.0384534
OCHOLC8COA[c]	CoA-24-one-cholest-4-en-3-one C8 side chain	0	-0.057085	-0.0566263	-0.0120606	-0.0120606	-0.00266862	-0.00266862	-0.0425318	-0.0425318	-0.0549334	-0.0549334
OCHOLC5COA[c]	CoA-22-one-cholest-4-en-3-one C5 side chain	0	0.0134318	0.0141566	0	0	-0.0106745	-0.0106745	0.0106329	0.0106329	0.0146489	0.0146489
CHOLC8COA[c]	CoA-cholest-4-en-3-one C8 side chain	0	-0.0705168	-0.0707829	-0.0120606	-0.0120606	0.00800587	0.00800587	-0.0531647	-0.0531647	-0.0695823	-0.0695823
HIP[c]	3-[(3aS,4S,7aS)-7a-Methyl-1,5-dioxo-octahydro-1H-inden-4-yl]propanoic acid	0	-0.0335794	-0.0318523	0	0	0	0	-0.0212659	-0.0212659	-0.0292978	-0.0292978
HIPCOA[c]	3-[(3aS,4S,7aS)-7a-Methyl-1,5-dioxo-octahydro-1H-inden-4-yl]propanoyl-CoA;	0	-0.0402953	-0.0389306	-0.0120606	-0.0120606	-0.00800587	-0.00800587	-0.0318988	-0.0318988	-0.0384534	-0.0384534
CHOLC3COA[c]	CoA-cholest-4-en-3-one C3 side chain	0	0.0470112	0.0460089	0.0120606	0.0120606	0.00266862	0.00266862	0.0372153	0.0372153	0.047609	0.047609
5OHHIPCOA[c]	5-hydroxy-3-[(3aS,4S,5R,7aS)-7a-methyl-1,5-dioxo-octahydro-1H-inden-4-yl]propanoyl-CoA	0	-0.0470112	-0.0460089	-0.0120606	-0.0120606	-0.00266862	-0.00266862	-0.0372153	-0.0372153	-0.0457778	-0.0457778
49DSHA[c]	9,10-disecoandrosta-1(10),2-dien-4-oate	0	-0.137676	-0.134488	-0.0241212	-0.0241212	-0.0133431	-0.0133431	-0.101013	-0.101013	-0.130009	-0.130009
HHD[c]	(2Z,4Z)-2-Hydroxyhexa-2,4-dienoic acid	0	-0.104096	-0.102635	-0.0241212	-0.0241212	-0.0133431	-0.0133431	-0.0797471	-0.0797471	-0.100711	-0.100711
HIA[c]	3-[(3aS,4S,5R,7aS)-5-hydroxy-7a-methyl-1-oxo-octahydro-1H-indene-4-carboxylate	0	0	0	0	0	0	0	0	0	0	0
5OHHIP[c]	3-[(3aS,4S,7aS)-7a-Methyl-1-hydroxy-5-oxo-octahydro-1H-inden-4-yl]propanoic acid	0	-0.0402953	-0.0389306	0.00723637	0.00723637	0.0186804	0.0186804	-0.0265824	-0.0265824	-0.0366223	-0.0366223
fmnh2[c]	Reduced FMN	0	-0.278709	-0.276053	-0.019297	-0.019297	0	0	-0.202026	-0.202026	-0.272836	-0.272836
34DHSA[c]	3,4-Dihydroxy-9,10-secoandrosta-1,3,5(10)-triene-9,17-dione	0	-0.147749	-0.145105	-0.0144727	-0.0144727	0.00800587	0.00800587	-0.106329	-0.106329	-0.140996	-0.140996
fmn[c]	FMN	0	0	0	0	0	0	0	0	0	0	0
4H2OHEX[c]	4-Hydroxy-2-oxohexanoic acid	0	-0.104096	-0.102635	-0.0241212	-0.0241212	-0.0133431	-0.0133431	-0.0797471	-0.0797471	-0.100711	-0.100711
ppal[c]	Propanal	0	-0.0638009	-0.0637046	-0.0120606	-0.0120606	0	0	-0.0478482	-0.0478482	-0.0622579	-0.0622579
ADD[c]	Androsta-1,4-diene-3,17-dione	0	0.117528	0.116792	0.0241212	0.0241212	-0.00533724	-0.00533724	0.09038	0.09038	0.117191	0.117191
ADS[c]	Androstenedione	0	0.110812	0.109714	0.0241212	0.0241212	2.35922e-16	0	0.0850635	0.0850635	0.109867	0.109867
cit[c]	Citrate	0	-0.0738747	-0.0707829	-0.0144727	-0.0144727	-0.0160117	-0.0160117	-0.0531647	-0.0531647	-0.064089	-0.064089
icit[c]	Isocitrate	0	-0.0738747	-0.0707829	-0.0144727	-0.0144727	-0.0160117	-0.0160117	-0.0531647	-0.0531647	-0.064089	-0.064089
sdhlam[c]	S-Succinyldihydrolipoamide	0	-0.0671588	-0.0672438	-0.0217091	-0.0217091	-0.00800587	-0.00800587	-0.0531647	-0.0531647	-0.064089	-0.064089
dhlam[c]	Dihydrolipoamide	0	-0.00671588	-0.00707829	0	0	0.00533724	0.00533724	-0.00531647	-0.00531647	-0.00732446	-0.00732446
ac[c]	Acetate	0	-0.0302215	-0.0283132	-0.00241212	-0.00241212	-0.00266862	-0.00266862	-0.0212659	-0.0212659	-0.0274667	-0.0274667
mql8[c]	Menaquinol-8	0	-0.00671588	-0.00707829	0	0	0.00533724	0.00533724	-0.00531647	-0.00531647	-0.00732446	-0.00732446
mqn8[c]	Menaquinone-8	0	0	0	0	0	0	0	0	0	0	0
2dmmql8[c]	2-Demethylmenaquinol-8	0	-0.960371	-1.17972	-0.578909	-0.695495	-0.432317	-0.519492	-0.845319	-0.845319	-0.985139	-0.985139
2dmmq8[c]	2-Demethylmenaquinone-8	0	-0.953655	-1.17264	-0.578909	-0.695495	-0.437654	-0.524829	-0.840002	-0.840002	-0.977815	-0.977815
mql6[c]	Menaquinol-6	0	-0.99395	-1.21511	-0.617503	-0.734089	-0.46434	-0.551515	-0.882534	-0.882534	-1.02176	-1.02176
mqn6[c]	Menaquinone-6	0	-0.987235	-1.20803	-0.617503	-0.734089	-0.469677	-0.556852	-0.877218	-0.877218	-1.01444	-1.01444
mal-L[c]	L-Malate	0	-0.0503691	-0.049548	-0.0120606	-0.0120606	-0.00800587	-0.00800587	-0.0372153	-0.0372153	-0.0439467	-0.0439467
sucsal[c]	Succinic-semialdehyde	0	-0.0638009	-0.0637046	-0.0144727	-0.0144727	-0.021349	0.00266862	-0.0478482	-0.0478482	-0.0604268	-0.0604268
hco3[c]	Bicarbonate	0	0	0	0	0	0	0	0	0	0.00183111	0.00183111
lpam[c]	Lipoamide	0	0	0	0	0	0	0	0	0	0	0
gtp[c]	GTP	0	-0.182448	-0.182856	-0.209051	-0.209051	-0.23306	-0.23306	-0.186076	-0.186076	-0.173956	-0.173956
gdp[c]	GDP	0	-0.17909	-0.179317	-0.199402	-0.199402	-0.222385	-0.222385	-0.18076	-0.18076	-0.168462	-0.168462
pep[c]	Phosphoenolpyruvate	0	-0.0470112	-0.0460089	-0.0217091	-0.0217091	-0.0240176	-0.0240176	-0.0372153	-0.0372153	-0.0421156	-0.0421156
ppa[c]	Propionate-n-C30	0	-0.0503691	-0.049548	0.00723637	0.00723637	0.0186804	0.0186804	-0.0318988	-0.0318988	-0.0457778	-0.0457778
lac-L[c]	L-Lactate	0	-0.0470112	-0.0460089	-0.0120606	-0.0120606	-0.00800587	-0.00800587	-0.0372153	-0.0372153	-0.0457778	-0.0457778
2plac-L[c]	2-phospho-L-lactate	0	-0.0503691	-0.049548	-0.0217091	-0.0217091	-0.0186804	-0.0186804	-0.0425318	-0.0425318	-0.0494401	-0.0494401
lppg[c]	Lactyl-2-diphospho-5-guanosine	0	-0.232817	-0.232404	-0.23076	-0.23076	-0.25174	-0.25174	-0.228608	-0.228608	-0.223396	-0.223396
34hpp[c]	3-4-Hydroxyphenyl-pyruvate	0	-0.173494	-0.171059	-0.0948768	-0.0948768	-0.0978495	-0.0978495	-0.143545	-0.143545	-0.162969	-0.162969
5a6rac[c]	5-amino-6-(D-ribitylamino)uracil	0	0.462276	0.450651	0.208247	0.208247	0.217937	0.217937	0.372153	0.372153	0.422987	0.422987
fo[c]	7,8-didemethyl-8-hydroxy-5-deazariboflavin	0	0.288783	0.279593	0.11337	0.11337	0.120088	0.120088	0.228608	0.228608	0.267343	0.267343
gmp[c]	GMP	0	-0.175732	-0.175778	-0.189754	-0.189754	-0.211711	-0.211711	-0.175444	-0.175444	-0.162969	-0.162969
f420-0[c]	Factor F420-0	0	0.231698	0.222966	0.0723637	0.0723637	0.0800587	0.0800587	0.175444	0.175444	0.208747	0.208747
f420-1[c]	Factor F420-1	0	0.154465	0.148644	0.0482424	0.0482424	0.0533724	0.0533724	0.116962	0.116962	0.139165	0.139165
f420-2[c]	Factor F420-2 (oxidized)	0	0.0772326	0.0743221	0.0241212	0.0241212	0.0266862	0.0266862	0.0584812	0.0584812	0.0695823	0.0695823
f420-3[c]	Factor F420-3	0	0	0	0	0	0	0	0	0	0	0
f420-4[c]	Factor F420-4	0	-0.0772326	-0.0743221	-0.0241212	-0.0241212	-0.0266862	-0.0266862	-0.0584812	-0.0584812	-0.0695823	-0.0695823
f420-5[c]	Factor F420-5	0	-0.154465	-0.148644	-0.0482424	-0.0482424	-0.0533724	-0.0533724	-0.116962	-0.116962	-0.139165	-0.139165
phthr[c]	O-Phospho-4-hydroxy-L-threonine	0	-0.0693974	-0.0684235	-0.0418101	-0.0418101	-0.044477	-0.044477	-0.0584812	-0.0584812	-0.064089	-0.064089
4hthr[c]	4-Hydroxy-L-threonine	0	-0.0693974	-0.0684235	-0.0418101	-0.0418101	-0.044477	-0.044477	-0.0584812	-0.0584812	-0.064089	-0.064089
adocbip[c]	Adenosyl-cobinamide-phosphate	0	0.182448	0.182856	0.209051	0.209051	0.23306	0.23306	0.186076	0.186076	0.173956	0.173956
agdpcbi[c]	Adenosine-GDP-cobinamide	0	0	0	0	0	0	0	0	0	0	0
adcobhex[c]	adenosyl-cobyric-acid	0	-0.0268635	-0.0283132	-0.0771879	-0.0771879	-0.0853959	-0.0853959	-0.0425318	-0.0425318	-0.0292978	-0.0292978
appl[c]	1-Aminopropan-2-ol	0	0.216028	0.218247	0.305535	0.305535	0.339805	0.339805	0.239241	0.239241	0.210578	0.210578
adocbi[c]	Adenosyl-cobinamide	0	0.185806	0.186395	0.218699	0.218699	0.243734	0.243734	0.191393	0.191393	0.177618	0.177618
air[c]	5-amino-1-5-phospho-D-ribosyl-imidazole	0	-0.158943	-0.158082	-0.141511	-0.141511	-0.153001	-0.153001	-0.148861	-0.148861	-0.14832	-0.14832
4ahmmp[c]	4-Amino-5-hydroxymethyl-2-methylpyrimidine	0	0	0	0	0	0	0	0	0	0	0
gcald[c]	Glycolaldehyde	0	0	0	0	0	0	0	0	0	0	0
co1dam[c]	Cob-I-yrinate-a-c-diamide	0	0.17909	0.179317	0.180105	0.180105	0.195699	0.195699	0.175444	0.175444	0.168462	0.168462
adcobdam[c]	Adenosyl-cobyrinate-diamide	0	0	0	0	0	0	0	0	0	0	0
pppi[c]	Inorganic-triphosphate	0	-0.00335794	-0.00353915	-0.00964849	-0.00964849	-0.0106745	-0.0106745	-0.00531647	-0.00531647	-0.00732446	-0.00732446
co2dam[c]	Cob-II-yrinate-a-c-diamide	0	0	0	0	0	0	0	0	0	0	0
ru5p-D[c]	D-Ribulose-5-phosphate	0	-0.0951416	-0.0943772	-0.0522626	-0.0522626	-0.0489247	-0.0489247	-0.0797471	-0.0797471	-0.0915557	-0.0915557
for[c]	Formate	0	-0.00671588	-0.00707829	0	0	0	0	-0.00531647	-0.00531647	-0.00549334	-0.00549334
db4p[c]	3-4-dihydroxy-2-butanone-4-phosphate	0	-0.0884258	-0.0872989	-0.0522626	-0.0522626	-0.0489247	-0.0489247	-0.0744306	-0.0744306	-0.0842312	-0.0842312
ipdp[c]	Isopentenyl-diphosphate	0	-0.120886	-0.120331	-0.0723637	-0.0723637	-0.0533724	-0.0533724	-0.106329	-0.106329	-0.126347	-0.126347
dmpp[c]	Dimethylallyl-diphosphate	0	-0.120886	-0.120331	-0.0723637	-0.0723637	-0.0533724	-0.0533724	-0.106329	-0.106329	-0.126347	-0.126347
grdp[c]	Geranyl-diphosphate	0	-0.241772	-0.240662	-0.144727	-0.144727	-0.106745	-0.106745	-0.212659	-0.212659	-0.250863	-0.250863
h2mb4p[c]	1-hydroxy-2-methyl-2-E-butenyl-4-diphosphate	0	-0.11417	-0.113253	-0.0723637	-0.0723637	-0.0693842	-0.0693842	-0.101013	-0.101013	-0.119022	-0.119022
e4p[c]	D-Erythrose-4-phosphate	0	-0.0761133	-0.0755018	-0.0418101	-0.0418101	-0.0391398	-0.0391398	-0.0637977	-0.0637977	-0.0732446	-0.0732446
4per[c]	4-Phospho-D-erythronate	0	-0.0693974	-0.0684235	-0.0418101	-0.0418101	-0.044477	-0.044477	-0.0584812	-0.0584812	-0.064089	-0.064089
fol[c]	Folate	0	0.0134318	0.0141566	0	0	-0.0106745	-0.0106745	0.0106329	0.0106329	0.0128178	0.0128178
dhf[c]	7-8-Dihydrofolate	0	0.00671588	0.00707829	0	0	-0.00533724	-0.00533724	0.00531647	0.00531647	0.00732446	0.00732446
5fthf[c]	5-Formyltetrahydrofolate	0	-0.0100738	-0.0106174	-0.00964849	-0.00964849	-0.0106745	-0.0106745	-0.0106329	-0.0106329	-0.0109867	-0.0109867
methf[c]	5-10-Methenyltetrahydrofolate	0	-0.0100738	-0.0106174	-0.00964849	-0.00964849	-0.0106745	-0.0106745	-0.0106329	-0.0106329	-0.0128178	-0.0128178
thf[c]	5-6-7-8-Tetrahydrofolate	0	0	0	0	0	0	0	0	0	0	0
10fthf[c]	10-Formyltetrahydrofolate	0	-0.0100738	-0.0106174	-0.00964849	-0.00964849	-0.0106745	-0.0106745	-0.0106329	-0.0106329	-0.0109867	-0.0109867
glyc3p[c]	Glycerol-3-phosphate	0	-0.0638009	-0.0637046	-0.0313576	-0.0313576	-0.0240176	-0.0240176	-0.0531647	-0.0531647	-0.0622579	-0.0622579
dhap[c]	Dihydroxyacetone-phosphate	0	-0.057085	-0.0566263	-0.0313576	-0.0313576	-0.0293548	-0.0293548	-0.0478482	-0.0478482	-0.0549334	-0.0549334
glutrna[c]	L-Glutamyl-tRNA-Glu	0	0.00545665	0.00575111	0	0	-0.00533724	-0.00533724	0.00465191	0.00465191	0.0064089	0.0064089
glu1sa[c]	L-Glutamate-1-semialdehyde	0	-0.00125923	-0.00132718	0	0	0	0	-0.000664559	-0.000664559	-0.000915557	-0.000915557
trnaglu[c]	tRNA-Glu	0	0	0	0	0	0	0	0	0	0	0
25drapp[c]	2-5-Diamino-6-ribosylamino-4-3H-pyrimidinone-5-phosphate	0	0	-0.175778	0	-0.209051	0	-0.23306	0	-0.18076	0.00183111	-0.162969
4ampm[c]	4-Amino-2-methyl-5-phosphomethylpyrimidine	0	0.00335794	0.00353915	0.00964849	0.00964849	0.0106745	0.0106745	0.00531647	0.00531647	0.00549334	0.00549334
ctp[c]	CTP	0	-0.165658	-0.16516	-0.141511	-0.141511	-0.147664	-0.147664	-0.154178	-0.154178	-0.159307	-0.159307
cdp[c]	CDP	0	-0.1623	-0.161621	-0.131863	-0.131863	-0.136989	-0.136989	-0.148861	-0.148861	-0.153814	-0.153814
utp[c]	UTP	0	-0.1623	-0.161621	-0.131863	-0.131863	-0.136989	-0.136989	-0.148861	-0.148861	-0.157476	-0.157476
ppp9[c]	Protoporphyrin	0	0.0151107	0.0159262	-0.0144727	-0.0144727	-0.0320235	-0.0320235	0.00797471	0.00797471	0.01648	0.01648
mg2[c]	magnesium	0	0	0	0	0	0	0	0	0	0	0
mppp9[c]	Magnesium-protoporphyrin	0	0.0117528	0.012387	-0.0241212	-0.0241212	-0.042698	-0.042698	0.00265824	0.00265824	0.01648	0.01648
mlthf[c]	5-10-Methylenetetrahydrofolate	0	-0.0167897	-0.0176957	-0.00964849	-0.00964849	-0.00533724	-0.00533724	-0.0159494	-0.0159494	-0.0183111	-0.0183111
q8h2[c]	Ubiquinol-8	0	-0.00671588	0	0	0	0.00533724	0	-0.00531647	0	-0.00732446	0
no3[c]	Nitrate	0	0	0	-0.00482424	-0.00482424	-0.0266862	-0.0266862	0	0	0	0
h[e]	H	0	-0.000839485	-0.000884786	-0.00241212	-0.00241212	-0.00266862	-0.00266862	-0.00132912	-0.00132912	-0.00274667	-0.00274667
q8[c]	Ubiquinone-8	0	0	0.00707829	0	0	0	-0.00533724	0	0.00531647	0	0.00732446
no2[c]	Nitrite	0	0	0	0	0	-0.0160117	-0.0160117	0	0	0	0
ethn[c]	Ethylnitronate	0	0.22834	0.226505	0.0168849	0.0168849	-0.00800587	-0.00800587	0.164811	0.164811	0.221565	0.221565
acald[c]	Acetaldehyde	0	-0.0402953	-0.0389306	-0.0120606	-0.0120606	-0.0133431	-0.0133431	-0.0318988	-0.0318988	-0.0402845	-0.0402845
nh4oh[c]	Ammonium-hydroxide	0	0	0	0	0	0	0	0	0	0.00183111	0.00183111
frdp[c]	Farnesyl-diphosphate	0	-0.362658	-0.360993	-0.217091	-0.217091	-0.160117	-0.160117	-0.318988	-0.318988	-0.375378	-0.375378
octdp[c]	all-trans-Octaprenyl-diphosphate	0	-0.967087	-0.962648	-0.578909	-0.578909	-0.42698	-0.42698	-0.850635	-0.850635	-0.997957	-0.997957
ohpb[c]	2-Oxo-3-hydroxy-4-phosphobutanoate	0	-0.0626816	-0.0613452	-0.0418101	-0.0418101	-0.0498143	-0.0498143	-0.0531647	-0.0531647	-0.0567645	-0.0567645
pre4[c]	Precorrin-4	0	0.0335794	0.0353915	0.0385939	0.0385939	0.0320235	0.0320235	0.0372153	0.0372153	0.0366223	0.0366223
ahcys[c]	S-Adenosyl-L-homocysteine	0	-0.283186	-0.285491	-0.23076	-0.23076	-0.209042	-0.209042	-0.265824	-0.265824	-0.274667	-0.274667
pre5[c]	Precorrin-5	0	0	0	0	0	0	0	0	0	0	0
pre3b[c]	Precorrin-3B	0	0.0671588	0.0707829	0.0771879	0.0771879	0.0640469	0.0640469	0.0744306	0.0744306	0.0695823	0.0695823
dscl[c]	dihydrosirohydrochlorin	0	0.0957013	0.100866	0.120606	0.120606	0.106745	0.106745	0.108988	0.108988	0.102542	0.102542
pre3a[c]	Precorrin-3-A	0	0.0621219	0.0654742	0.0820121	0.0820121	0.0747214	0.0747214	0.0717724	0.0717724	0.0659201	0.0659201
pre6a[c]	Precorrin-6A	0	-0.00335794	-0.00707829	-0.0361818	-0.0361818	-0.0293548	-0.0293548	-0.0159494	-0.0159494	-0.00915557	-0.00915557
pre6b[c]	Precorrin-6B	0	-0.0100738	-0.0141566	-0.0361818	-0.0361818	-0.0240176	-0.0240176	-0.0212659	-0.0212659	-0.01648	-0.01648
pre8[c]	Precorrin-8	0	-0.0772326	-0.0849395	-0.11337	-0.11337	-0.0880645	-0.0880645	-0.0956965	-0.0956965	-0.0897246	-0.0897246
hgbyr[c]	Hydrogenobyrinate	0	-0.0772326	-0.0849395	-0.11337	-0.11337	-0.0880645	-0.0880645	-0.0956965	-0.0956965	-0.0915557	-0.0915557
5aprbu[c]	5-Amino-6-5-phosphoribitylamino-uracil	0	-0.00671588	-0.182856	0	-0.209051	0.00533724	-0.227722	-0.00531647	-0.186076	-0.00732446	-0.172125
4r5au[c]	4-1-D-Ribitylamino-5-aminouracil	0	-0.00671588	-0.182856	0	-0.209051	0.00533724	-0.227722	-0.00531647	-0.186076	-0.00732446	-0.172125
ptcys[c]	N-Pantothenoylcysteine	0	0	0	0	0	0	0	0	0	0.00183111	0.00183111
ptth[c]	Pantetheine	0	0	0	0	0	0	0	0	0	0	0
4ppan[c]	D-4-Phosphopantothenate	0	0	0	0	0	0	0	0	0	0	0
4ppcys[c]	N-R-4-Phosphopantothenoyl-L-cysteine	0	0	0	0	0	0	0	0	0	0	0
pydxn[c]	Pyridoxine	0	0	0	0	0	0	0	0	0	0	0
pydx[c]	Pyridoxal	0	0.00503691	0.00530872	-0.00482424	-0.00482424	-0.0106745	-0.0106745	0.00265824	0.00265824	0.00549334	0.00549334
pydam[c]	Pyridoxamine	0	0	0	0	0	0	0	0	0	0	0
hgbam[c]	Hydrogenobyrinate-a-c-diamide	0	-0.0906644	-0.0990961	-0.151964	-0.151964	-0.130762	-0.130762	-0.116962	-0.116962	-0.106205	-0.106205
5prdmbz[c]	N1-5-Phospho-alpha-D-ribosyl-5-6-dimethylbenzimidazole	0	0	0	0	0	0	0	0	0	0	0
rdmbzi[c]	N1-alpha-D-ribosyl-5-6-dimethylbenzimidazole	0	0	0	0	0	0	0	0	0	0	0
ichor[c]	Isochorismate	0	-0.180209	-0.178137	-0.0948768	-0.0948768	-0.0925122	-0.0925122	-0.148861	-0.148861	-0.168462	-0.168462
2shchc[c]	2-Succinyl-6-hydroxy-2-4-cyclohexadiene-1-carboxylate	0	-0.203715	-0.202911	-0.0972889	-0.0972889	-0.100518	-0.0765005	-0.164811	-0.164811	-0.190436	-0.190436
scl[c]	sirohydrochlorin	0	0.102417	0.107944	0.120606	0.120606	0.101408	0.101408	0.114304	0.114304	0.109867	0.109867
pre2[c]	Precorrin-2	0	0.0957013	0.100866	0.120606	0.120606	0.106745	0.106745	0.108988	0.108988	0.104373	0.104373
scl2[c]	sirohydrochlorin-2	0	0.102417	0.107944	0.120606	0.120606	0.101408	0.101408	0.114304	0.114304	0.111698	0.111698
fe2[c]	Fe2	0	0	0	0	0	0.00266862	0.00266862	0	0	0	0
sheme[c]	Siroheme	0	0.102417	0.107944	0.120606	0.120606	0.104076	0.104076	0.114304	0.114304	0.11536	0.11536
o2s[c]	Superoxide-anion	0	0.00755537	0.00796308	-0.00723637	-0.00723637	-0.0160117	-0.0160117	0.00398735	0.00398735	0.0100711	0.0100711
thmpp[c]	Thiamine-diphosphate	0	0	0.0637046	0	0.0144727	0	-0.00266862	0	0.0478482	0	0.0604268
thm[c]	Thiamin	0	0	0.0637046	0	0.0144727	0	-0.00266862	0	0.0478482	0.00183111	0.0622579
4mhetz[c]	4-Methyl-5-2-hydroxyethyl-thiazole	0	0	0.0637046	0	0.0144727	0	-0.00266862	0	0.0478482	0.00366223	0.064089
udcpdp[c]	Undecaprenyl-diphosphate	0	-1.32974	-1.32364	-0.796	-0.796	-0.587097	-0.587097	-1.16962	-1.16962	-1.3715	-1.3715
g3p[c]	Glyceraldehyde-3-phosphate	0	-0.057085	-0.0566263	-0.0313576	-0.0313576	-0.0293548	-0.0293548	-0.0478482	-0.0478482	-0.0549334	-0.0549334
pydx5p[c]	Pyridoxal-5-phosphate	0	0	0	0	0	0	0	0	0	0	0
r5p-D[c]	Unknown	0	0	0	0	0	0	0	0	0	0	0
acser[c]	O-Acetyl-L-serine	0	-0.0805906	-0.0778612	-0.0337697	-0.0337697	-0.0373607	-0.0373607	-0.0637977	-0.0637977	-0.0750757	-0.0750757
ser-L[c]	L-Serine	0	-0.0470112	-0.0460089	-0.0217091	-0.0217091	-0.0240176	-0.0240176	-0.0372153	-0.0372153	-0.0421156	-0.0421156
suchms[c]	O-Succinyl-L-homoserine	0	-0.127602	-0.127409	-0.0434182	-0.0434182	-0.021349	-0.021349	-0.101013	-0.101013	-0.120854	-0.120854
cyst-L[c]	L-Cystathionine	0	-0.157823	-0.159262	-0.0820121	-0.0820121	-0.0480352	-0.0480352	-0.138228	-0.138228	-0.157476	-0.157476
2obut[c]	2-Oxobutanoate	0	-0.0705168	-0.0707829	-0.0313576	-0.0313576	-0.0186804	-0.0186804	-0.0584812	-0.0584812	-0.0677512	-0.0677512
pser-L[c]	O-Phospho-L-serine	0	-0.0470112	-0.0460089	-0.0217091	-0.0217091	-0.0240176	-0.0240176	-0.0372153	-0.0372153	-0.0421156	-0.0421156
2agpe160[c]	2-Acyl-sn-glycero-3-phosphoethanolamine-n-C160	0	-0.500333	-0.491941	-0.246036	-0.246036	-0.192141	-0.192141	-0.425318	-0.425318	-0.507219	-0.507219
hdca[c]	Hexadecanoate-n-C160	0	-0.386163	-0.378689	-0.164024	-0.164024	-0.106745	-0.106745	-0.324305	-0.324305	-0.390027	-0.390027
pe160[c]	phosphatidylethanolamine-dihexadecanoyl-n-C160	0	-0.893212	-0.877708	-0.429358	-0.429358	-0.320235	-0.320235	-0.760255	-0.760255	-0.906401	-0.906401
2agpe180[c]	2-Acyl-sn-glycero-3-phosphoethanolamine-n-C180	0	-0.500333	-0.491941	-0.217091	-0.217091	-0.144106	-0.144106	-0.420001	-0.420001	-0.507219	-0.507219
ocdca[c]	octadecanoate-n-C180	0	-0.436532	-0.428237	-0.185733	-0.185733	-0.120088	-0.120088	-0.366836	-0.366836	-0.441298	-0.441298
pe180[c]	phosphatidylethanolamine-dioctadecanoyl-n-C180	0	-0.936865	-0.920178	-0.402824	-0.402824	-0.264194	-0.264194	-0.786838	-0.786838	-0.950348	-0.950348
ACP[c]	acyl-carrier-protein	0	0	0	0	0	0	0	0	0	0	0
mocdca[c]	10-methylstearic-acid	0	-0.460038	-0.453011	-0.185733	-0.185733	-0.109414	-0.109414	-0.382786	-0.382786	-0.463272	-0.463272
mstrACP[c]	10methyl-stearyoyl-ACP	0	-0.466754	-0.460089	-0.20503	-0.20503	-0.130762	-0.130762	-0.393419	-0.393419	-0.472427	-0.472427
palmACP[c]	Palmitoyl-ACP-n-C160ACP	0	-0.392879	-0.385767	-0.183321	-0.183321	-0.128094	-0.128094	-0.334938	-0.334938	-0.399183	-0.399183
hexccoa[c]	Hexacosanoyl-CoA-n-C260CoA	0	-0.638009	-0.626429	-0.27257	-0.27257	-0.17346	-0.17346	-0.536964	-0.536964	-0.648214	-0.648214
chexccoa[c]	carboxy-hexacosanoyl-CoA	0	-0.638009	-0.626429	-0.27257	-0.27257	-0.17346	-0.17346	-0.536964	-0.536964	-0.648214	-0.648214
hexc[c]	hexacosanoate-n-C260	0	-0.638009	-0.626429	-0.27257	-0.27257	-0.17346	-0.17346	-0.536964	-0.536964	-0.646383	-0.646383
1hdecg3p[c]	1-hexadecanoyl-sn-glycerol-3-phosphate	0	-0.446606	-0.438854	-0.20503	-0.20503	-0.146774	-0.146774	-0.377469	-0.377469	-0.454116	-0.454116
pa160[c]	1-2-dihexadecanoyl-sn-glycerol-3-phosphate	0	-0.839485	-0.824621	-0.388352	-0.388352	-0.274868	-0.274868	-0.712407	-0.712407	-0.853299	-0.853299
1msg3p[c]	1-Acyl-sn-glycerol-3-phosphate-branched-C190	0	-0.530555	-0.523794	-0.236388	-0.236388	-0.15478	-0.15478	-0.446584	-0.446584	-0.534685	-0.534685
pa190190[c]	1-2-sn-glycerol-3-phosphate	0	-0.997308	-0.983883	-0.441418	-0.441418	-0.285543	-0.285543	-0.840002	-0.840002	-1.00711	-1.00711
12dgr160[c]	1-2-Diacyl-sn-glycerol-dihexadecanoyl-n-C160	0	-0.839485	-0.824621	-0.388352	-0.388352	-0.274868	-0.274868	-0.712407	-0.712407	-0.853299	-0.853299
cdpdhdecg[c]	CDP-1-2-dihexadecanoylglycerol	0	-1.00514	-0.989781	-0.529863	-0.529863	-0.422532	-0.422532	-0.866585	-0.866585	-1.01261	-1.01261
pmtcoa[c]	Palmitoyl-CoA-n-C160CoA	0	-0.392879	-0.385767	-0.183321	-0.183321	-0.128094	-0.128094	-0.334938	-0.334938	-0.399183	-0.399183
stcoa[c]	Stearoyl-CoA-n-C180CoA	0	-0.443248	-0.435315	-0.20503	-0.20503	-0.141437	-0.141437	-0.377469	-0.377469	-0.450454	-0.450454
ttdca[c]	tetradecanoate-n-C140	0	-0.335794	-0.329141	-0.142315	-0.142315	-0.0934018	-0.0934018	-0.281773	-0.281773	-0.338756	-0.338756
hdcea[c]	Hexadecenoate-n-C161	0	-0.382805	-0.375149	-0.173673	-0.173673	-0.122757	-0.122757	-0.324305	-0.324305	-0.386365	-0.386365
ocdcea[c]	octadecenoate-n-C181	0	-0.433174	-0.424698	-0.195382	-0.195382	-0.1361	-0.1361	-0.366836	-0.366836	-0.437636	-0.437636
octa[c]	octanoate-n-C80	0	-0.184687	-0.180496	-0.0771879	-0.0771879	-0.0533724	-0.0533724	-0.154178	-0.154178	-0.184942	-0.184942
malcoa[c]	Malonyl-CoA	0	-0.0369373	-0.0353915	-0.0217091	-0.0217091	-0.0240176	-0.0240176	-0.0318988	-0.0318988	-0.0347912	-0.0347912
dca[c]	Decanoate-n-C100	0	-0.235056	-0.230044	-0.098897	-0.098897	-0.0667156	-0.0667156	-0.196709	-0.196709	-0.236214	-0.236214
ddca[c]	Dodecanoate-n-C120	0	-0.285425	-0.279593	-0.120606	-0.120606	-0.0800587	-0.0800587	-0.239241	-0.239241	-0.287485	-0.287485
arach[c]	Arachidic-acid	0	-0.486901	-0.477785	-0.207442	-0.207442	-0.133431	-0.133431	-0.409368	-0.409368	-0.49257	-0.49257
ttc[c]	tetracosanoate-n-C240	0	-0.58764	-0.576881	-0.250861	-0.250861	-0.160117	-0.160117	-0.494432	-0.494432	-0.595112	-0.595112
g3pe[c]	sn-Glycero-3-phosphoethanolamine	0	-0.0638009	-0.0637046	-0.0313576	-0.0313576	-0.0240176	-0.0240176	-0.0531647	-0.0531647	-0.064089	-0.064089
etha[c]	Ethanolamine	0	0	0	0	0	0	0	0	0	0	0
harab-D[c]	hexa-arabinofuranoside	0	-0.601071	-0.598116	-0.400412	-0.400412	-0.389619	-0.389619	-0.526331	-0.526331	-0.582294	-0.582294
malACP[c]	Malonyl-acyl-carrier-protein	0	-0.0369373	-0.0353915	-0.0217091	-0.0217091	-0.0240176	-0.0240176	-0.0318988	-0.0318988	-0.0347912	-0.0347912
mi1p-D[c]	1D-myo-Inositol-1-phosphate	0	-0.11417	-0.113253	-0.0627152	-0.0627152	-0.0587097	-0.0587097	-0.0956965	-0.0956965	-0.109867	-0.109867
inost[c]	myo-Inositol	0	-0.11417	-0.113253	-0.0627152	-0.0627152	-0.0587097	-0.0587097	-0.0956965	-0.0956965	-0.109867	-0.109867
acac[c]	Acetoacetate	0	-0.0638009	-0.0601655	-0.0144727	-0.0144727	-0.0160117	-0.0160117	-0.0478482	-0.0478482	-0.0604268	-0.0604268
aacoa[c]	Acetoacetyl-CoA	0	-0.0671588	-0.0637046	-0.0241212	-0.0241212	-0.0266862	-0.0266862	-0.0531647	-0.0531647	-0.0659201	-0.0659201
cmp[c]	CMP	0	-0.158943	-0.158082	-0.122214	-0.122214	-0.126315	-0.126315	-0.143545	-0.143545	-0.14832	-0.14832
pgp160[c]	Phosphatidylglycerophosphate-dihexadecanoyl-n-C160	0	-0.910002	-0.895404	-0.439006	-0.439006	-0.320235	-0.320235	-0.776205	-0.776205	-0.924712	-0.924712
phdcacoa[c]	phenol-palmitic-coenzyme-A	0	-0.549583	-0.542669	-0.275786	-0.275786	-0.207263	-0.207263	-0.467849	-0.467849	-0.549334	-0.549334
phdcaACP[c]	phenol-palmitic-acid-ACP	0	-0.549583	-0.542669	-0.275786	-0.275786	-0.207263	-0.207263	-0.467849	-0.467849	-0.549334	-0.549334
ptd1ino160[c]	phosphatidyl-1D-myo-inositol	0	-0.953655	-0.937874	-0.451067	-0.451067	-0.333578	-0.333578	-0.808104	-0.808104	-0.964997	-0.964997
ps160[c]	phosphatidylserine-dihexadecanoyl-n-C160	0	-0.893212	-0.877708	-0.429358	-0.429358	-0.320235	-0.320235	-0.760255	-0.760255	-0.90457	-0.90457
ps180[c]	phosphatidylserine-dioctadecanoyl-n-C180	0	-0.936865	-0.920178	-0.402824	-0.402824	-0.264194	-0.264194	-0.786838	-0.786838	-0.948517	-0.948517
cdpdodecg[c]	CDP-1-2-dioctadecanoylglycerol	0	-1.0488	-1.03225	-0.503329	-0.503329	-0.366491	-0.366491	-0.893167	-0.893167	-1.05655	-1.05655
tarab-D[c]	tetra-arabinofuranoside	0	-0.397356	-0.395205	-0.257293	-0.257293	-0.249071	-0.249071	-0.345571	-0.345571	-0.384534	-0.384534
buta[c]	Butyrate-n-C40	0	-0.0738747	-0.0707829	-0.00482424	-0.00482424	0	0.00533724	-0.0531647	-0.0531647	-0.0714134	-0.0714134
hexana[c]	Hexanoic acid-n-C60	0	-0.124244	-0.120331	-0.0265333	-0.0265333	-0.0133431	-0.00800587	-0.0956965	-0.0956965	-0.122685	-0.122685
penta[c]	Pentanoate-n-C50	0	-0.0973803	-0.0955569	-0.00482424	-0.00482424	0.0133431	0.0160117	-0.0691141	-0.0691141	-0.0933868	-0.0933868
hepta[c]	Heptanoate-n-C70	0	-0.147749	-0.145105	-0.0265333	-0.0265333	0	0.00266862	-0.111646	-0.111646	-0.144658	-0.144658
nona[c]	Nonanoate-n-C90	0	-0.191403	-0.194653	-0.0289455	-0.0289455	0.0106745	-0.0106745	-0.143545	-0.143545	-0.188605	-0.188605
undec[c]	Undecanoate-n-C110	0	-0.241772	-0.244201	-0.0506546	-0.0506546	-0.00266862	-0.0240176	-0.186076	-0.186076	-0.239876	-0.239876
tridec[c]	Tridecanoate-n-C130	0	-0.285425	-0.293749	-0.0530667	-0.0530667	0.00533724	-0.0373607	-0.217975	-0.228608	-0.283823	-0.283823
ptdec[c]	Pentadecanoate-n-C150	0	-0.335794	-0.343297	-0.0747758	-0.0747758	-0.00800587	-0.0507038	-0.260507	-0.27114	-0.335094	-0.335094
hepdec[c]	Heptadecanoate-n-C170	0	-0.386163	-0.392845	-0.0964849	-0.0964849	-0.021349	-0.0640469	-0.303039	-0.313672	-0.386365	-0.386365
dosc[c]	docosanoate-n-C220	0	-0.523839	-0.513176	-0.190558	-0.190558	-0.114751	-0.104076	-0.435951	-0.430634	-0.521867	-0.521867
nodec[c]	nonadecanoate-n-C190	0	-0.433174	-0.438854	-0.108545	-0.108545	-0.0240176	-0.0667156	-0.340254	-0.350887	-0.432143	-0.432143
4adcho[c]	4-amino-4-deoxychorismate	0	-0.0402953	-0.0389306	-0.0120606	-0.0120606	-0.0133431	-0.0133431	-0.0318988	-0.0318988	-0.0402845	-0.0402845
4abz[c]	4-Aminobenzoate	0	0	0	0	0	0	0	0	0	0	0
chor[c]	chorismate	0	-0.180209	-0.178137	-0.0948768	-0.0948768	-0.0925122	-0.0925122	-0.148861	-0.148861	-0.168462	-0.168462
dhpt[c]	Dihydropteroate	0	0.0839485	0.0814004	0.0241212	0.0241212	0.021349	0.021349	0.0637977	0.0637977	0.0769068	0.0769068
dhnpt[c]	Dihydroneopterin	0	-0.175732	-0.175778	-0.209051	-0.209051	-0.23306	-0.23306	-0.18076	-0.18076	-0.162969	-0.162969
2ahhmp[c]	2-Amino-4-hydroxy-6-hydroxymethyl-7-8-dihydropteridine	0	0.0906644	0.0884786	0.0434182	0.0434182	0.042698	0.042698	0.0744306	0.0744306	0.0842312	0.0842312
6hmhpt[c]	6-hydroxymethyl-dihydropterin	0	0.0906644	0.0884786	0.0434182	0.0434182	0.042698	0.042698	0.0744306	0.0744306	0.0842312	0.0842312
6hmhptpp[c]	6-hydroxymethyl-dihydropterin-pyrophosphate	0	0.0839485	0.0814004	0.0241212	0.0241212	0.021349	0.021349	0.0637977	0.0637977	0.0750757	0.0750757
dhpmp[c]	Dihydroneopterin-monophosphate	0	-0.175732	-0.175778	-0.209051	-0.209051	-0.23306	-0.23306	-0.18076	-0.18076	-0.162969	-0.162969
ahdt[c]	2-Amino-4-hydroxy-6-erythro-1-2-3-trihydroxypropyl-dihydropteridine-triphosphate	0	-0.175732	-0.175778	-0.209051	-0.209051	-0.23306	-0.23306	-0.18076	-0.18076	-0.166631	-0.166631
2ahhmd[c]	2-Amino-4-hydroxy-6-hydroxymethyl-7-8-dihydropteridine-diphosphate	0	0.0839485	0.0814004	0.0241212	0.0241212	0.021349	0.021349	0.0637977	0.0637977	0.0750757	0.0750757
gly[c]	Glycine	0	-0.0302215	-0.0283132	-0.0120606	-0.0120606	-0.0186804	-0.0186804	-0.0212659	-0.0212659	-0.0238045	-0.0238045
5mthf[c]	5-Methyltetrahydrofolate	0	-0.0235056	-0.024774	-0.00964849	-0.00964849	0	0	-0.0212659	-0.0212659	-0.0274667	-0.0274667
thfglu[c]	Tetrahydrofolyl-Glu-2	0	-0.0772326	-0.0743221	-0.0241212	-0.0241212	-0.0266862	-0.0266862	-0.0584812	-0.0584812	-0.0695823	-0.0695823
4abut[c]	4-Aminobutanoate	0	-0.0705168	-0.0707829	-0.0144727	-0.0144727	-0.0160117	0.00800587	-0.0531647	-0.0531647	-0.0677512	-0.0677512
agm[c]	Agmatine	0	-0.100738	-0.0990961	-0.0530667	-0.0530667	-0.0480352	-0.0480352	-0.0850635	-0.0850635	-0.0952179	-0.0952179
ptrc[c]	Putrescine	0	-0.100738	-0.0990961	-0.0530667	-0.0530667	-0.0480352	-0.0480352	-0.0850635	-0.0850635	-0.0952179	-0.0952179
urea[c]	Urea	0	0	0	0	0	0	0	0	0	0	0
f6p[c]	D-Fructose-6-phosphate	0	-0.11417	-0.113253	-0.0627152	-0.0627152	-0.0587097	-0.0587097	-0.0956965	-0.0956965	-0.109867	-0.109867
gam6p[c]	D-Glucosamine-6-phosphate	0	-0.117528	-0.116792	-0.0723637	-0.0723637	-0.0693842	-0.0693842	-0.101013	-0.101013	-0.113529	-0.113529
glucys[c]	gamma-L-Glutamyl-L-cysteine	0	-0.164539	-0.162801	-0.0747758	-0.0747758	-0.0560411	-0.0560411	-0.138228	-0.138228	-0.159307	-0.159307
glu-D[c]	D-Glutamate	0	-0.0738747	-0.0707829	-0.0144727	-0.0144727	-0.0160117	-0.0160117	-0.0531647	-0.0531647	-0.0659201	-0.0659201
gthox[c]	Oxidized-glutathione	0	-0.369373	-0.360993	-0.135079	-0.135079	-0.112082	-0.112082	-0.292406	-0.292406	-0.344249	-0.344249
gthrd[c]	Reduced-glutathione	0	-0.188045	-0.184036	-0.0675394	-0.0675394	-0.0533724	-0.0533724	-0.148861	-0.148861	-0.175787	-0.175787
dnad[c]	Deamino-NAD	0	0.0134318	0.0106174	0.0289455	0.0289455	0.0266862	0.0320235	0.0212659	0.0159494	0.0146489	0.0109867
5oxpro[c]	5-Oxoproline	0	-0.0705168	-0.0672438	-0.00482424	-0.00482424	-0.00533724	-0.00533724	-0.0478482	-0.0478482	-0.0622579	-0.0622579
glx[c]	Glyoxylate	0	-0.0167897	-0.0176957	-0.00241212	0	-0.0133431	0	-0.0106329	-0.0106329	-0.0128178	-0.0128178
hoa[c]	2-hydroxy-3-oxoadipate	0	-0.0839485	-0.0814004	-0.0168849	-0.0144727	-0.0346921	-0.021349	-0.0584812	-0.0584812	-0.0769068	-0.0769068
hla[c]	Unknown	0	-0.0839485	-0.0814004	-0.0168849	-0.0144727	-0.0346921	-0.021349	-0.0584812	-0.0584812	-0.0769068	-0.0769068
aspsa[c]	L-Aspartate-4-semialdehyde	0	-0.0604429	-0.0601655	-0.0217091	-0.0217091	-0.0133431	-0.0133431	-0.0478482	-0.0478482	-0.0567645	-0.0567645
4pasp[c]	4-Phospho-L-aspartate	0	-0.053727	-0.0530872	-0.0217091	-0.0217091	-0.0186804	-0.0186804	-0.0425318	-0.0425318	-0.0494401	-0.0494401
alpam[c]	S-aminomethyldihydrolipoamide	0	-0.0235056	-0.024774	-0.00964849	-0.00964849	0	0	-0.0212659	-0.0212659	-0.0256356	-0.0256356
lpro[c]	Lipoylprotein	0	0.0134318	0.0106174	0.00241212	0.00241212	0.0133431	0.0133431	0.00531647	0.00531647	0.00732446	0.00732446
alpro[c]	S-Aminomethyldihydrolipoylprotein	0	-0.0167897	-0.0176957	-0.00964849	-0.00964849	-0.00533724	-0.00533724	-0.0159494	-0.0159494	-0.0183111	-0.0183111
dhlpro[c]	Dihydrolipolprotein	0	0	0	0	0	0	0	0	0	0	0
glyc-R[c]	R-Glycerate	0	-0.0436532	-0.0424698	-0.0120606	-0.0120606	-0.0133431	-0.0133431	-0.0318988	-0.0318988	-0.0384534	-0.0384534
3pg[c]	3-Phospho-D-glycerate	0	-0.0470112	-0.0460089	-0.0217091	-0.0217091	-0.0240176	-0.0240176	-0.0372153	-0.0372153	-0.0421156	-0.0421156
hom-L[c]	L-Homoserine	0	-0.0671588	-0.0672438	-0.0217091	-0.0217091	-0.00800587	-0.00800587	-0.0531647	-0.0531647	-0.064089	-0.064089
phom[c]	O-Phospho-L-homoserine	0	-0.0705168	-0.0707829	-0.0313576	-0.0313576	-0.0186804	-0.0186804	-0.0584812	-0.0584812	-0.0677512	-0.0677512
3php[c]	3-Phosphohydroxypyruvate	0	-0.0402953	-0.0389306	-0.0217091	-0.0217091	-0.0293548	-0.0293548	-0.0318988	-0.0318988	-0.0347912	-0.0347912
ser-D[c]	D-Serine	0	-0.0402953	-0.0389306	-0.0120606	-0.0120606	-0.0133431	-0.0133431	-0.0318988	-0.0318988	-0.0384534	-0.0384534
thr-L[c]	L-Threonine	0	-0.0705168	-0.0707829	-0.0313576	-0.0313576	-0.0186804	-0.0186804	-0.0584812	-0.0584812	-0.0677512	-0.0677512
2pg[c]	D-Glycerate-2-phosphate	0	-0.0470112	-0.0460089	-0.0217091	-0.0217091	-0.0240176	-0.0240176	-0.0372153	-0.0372153	-0.0421156	-0.0421156
23dhba[c]	2-3-Dihydroxybenzoyl-adenylate	0	-0.351464	-0.351555	-0.340913	-0.340913	-0.370049	-0.370049	-0.340254	-0.340254	-0.331432	-0.331432
seramp[c]	L-seryl-AMP	0	0	0	0	0	0	0	0	0	0	0
enter[c]	Enterochelin	0	0	0	0	0	0	0	0	0	0	0
fdp[c]	D-Fructose-1-6-bisphosphate	0	-0.11417	-0.113253	-0.0627152	-0.0627152	-0.0587097	-0.0587097	-0.0956965	-0.0956965	-0.109867	-0.109867
13dpg[c]	3-Phospho-D-glyceroyl-phosphate	0	-0.0503691	-0.049548	-0.0313576	-0.0313576	-0.0346921	-0.0346921	-0.0425318	-0.0425318	-0.047609	-0.047609
glc-D[c]	D-Glucose	0	-0.11417	-0.113253	-0.0627152	-0.0627152	-0.0587097	-0.0587097	-0.0956965	-0.0956965	-0.109867	-0.109867
g6p[c]	D-Glucose-6-phosphate	0	-0.11417	-0.113253	-0.0627152	-0.0627152	-0.0587097	-0.0587097	-0.0956965	-0.0956965	-0.109867	-0.109867
adhlam[c]	S-Acetyldihydrolipoamide	0	-0.0402953	-0.0389306	-0.0120606	-0.0120606	-0.00800587	-0.00800587	-0.0318988	-0.0318988	-0.0402845	-0.0402845
oxa[c]	Oxalate	0	-0.0100738	-0.00707829	-0.00241212	0	-0.0186804	0	-0.00531647	-0.00531647	-0.00366223	-0.00366223
glyclt[c]	Glycolate	0	-0.0235056	-0.024774	-0.00241212	0	-0.00800587	0	-0.0159494	-0.0159494	-0.0201423	-0.0201423
oxalcoa[c]	Oxalyl-CoA	0	-0.0167897	-0.0141566	-0.0217091	-0.019297	-0.0400293	-0.021349	-0.0159494	-0.0159494	-0.0128178	-0.0128178
forcoa[c]	Formyl-CoA	0	-0.0134318	-0.0141566	-0.019297	-0.019297	-0.021349	-0.021349	-0.0159494	-0.0159494	-0.0146489	-0.0146489
2pglyc[c]	2-Phosphoglycolate	0	-0.0235056	-0.024774	-0.00241212	0	-0.00800587	0	-0.0159494	-0.0159494	-0.0201423	-0.0201423
prbatp[c]	1-5-Phosphoribosyl-ATP	0	-0.284306	-0.284311	-0.261313	-0.261313	-0.276647	-0.276647	-0.27114	-0.27114	-0.272836	-0.272836
histd[c]	L-Histidinol	0	-0.132079	-0.133308	-0.119802	-0.119802	-0.118309	-0.118309	-0.127595	-0.127595	-0.128178	-0.128178
his-L[c]	L-Histidine	0	-0.118647	-0.119151	-0.119802	-0.119802	-0.128983	-0.128983	-0.116962	-0.116962	-0.111698	-0.111698
hisp[c]	L-Histidinol-phosphate	0	-0.132079	-0.133308	-0.119802	-0.119802	-0.118309	-0.118309	-0.127595	-0.127595	-0.128178	-0.128178
imacp[c]	3-Imidazol-4-yl-2-oxopropyl-phosphate	0	-0.125363	-0.12623	-0.119802	-0.119802	-0.123646	-0.123646	-0.122279	-0.122279	-0.120854	-0.120854
prlp[c]	5-5-phospho-1-deoxyribulos-1-ylamino-methylideneamino-1-5-phosphoribosyl-imidazole-4-carboxamide	0	-0.284306	-0.284311	-0.261313	-0.261313	-0.276647	-0.276647	-0.27114	-0.27114	-0.269174	-0.269174
aicar[c]	5-Amino-1-5-Phospho-D-ribosyl-imidazole-4-carboxamide	0	-0.1623	-0.161621	-0.15116	-0.15116	-0.163675	-0.163675	-0.154178	-0.154178	-0.150151	-0.150151
eig3p[c]	D-erythro-1-Imidazol-4-yl-glycerol-3-phosphate	0	-0.125363	-0.12623	-0.119802	-0.119802	-0.123646	-0.123646	-0.122279	-0.122279	-0.120854	-0.120854
pran[c]	N-5-Phospho-D-ribosyl-anthranilate	0	-0.24513	-0.244201	-0.164024	-0.164024	-0.160117	-0.160117	-0.212659	-0.212659	-0.23072	-0.23072
2cpr5p[c]	1-2-Carboxyphenylamino-1-deoxy-D-ribulose-5-phosphate	0	-0.24513	-0.244201	-0.164024	-0.164024	-0.160117	-0.160117	-0.212659	-0.212659	-0.23072	-0.23072
prbamp[c]	1-5-Phosphoribosyl-AMP	0	-0.284306	-0.284311	-0.261313	-0.261313	-0.276647	-0.276647	-0.27114	-0.27114	-0.269174	-0.269174
prfp[c]	1-5-Phosphoribosyl-5-5-phosphoribosylamino-methylideneaminoimidazole-4-carboxamide	0	-0.284306	-0.284311	-0.261313	-0.261313	-0.276647	-0.276647	-0.27114	-0.27114	-0.269174	-0.269174
decdman1p-tb[c]	E-E-E-E-E-E-E-Z-Z-decaprenyl-mannose-phosphate	0	-0.11417	-1.31656	0.00884445	-0.786352	-0.0587097	-0.592434	-0.00531647	-1.15899	-0.0128178	-1.35686
PIM4[c]	phosphatidylinositol-mannoside-tetra-mannose-tuberculosis	0	-1.49093	-1.47228	-0.742933	-0.742933	-0.592434	-0.592434	-1.26	-1.26	-1.48503	-1.48503
LM[c]	Lipomannan	0	-1.6051	-1.58554	-0.805649	-0.805649	-0.651144	-0.651144	-1.3557	-1.3557	-1.59673	-1.59673
LAM[c]	Lipoarabinomannan	0	-1.70695	-1.68699	-0.877208	-0.877208	-0.721418	-0.721418	-1.44608	-1.44608	-1.69561	-1.69561
ManLAM[c]	Mannose-capped Lipoarabinomannan	0	-1.82112	-1.80025	-0.939923	-0.939923	-0.780127	-0.780127	-1.54178	-1.54178	-1.80731	-1.80731
26dap-M[c]	meso-2-6-Diaminoheptanedioate	0	-0.117528	-0.116792	-0.0434182	-0.0434182	-0.0266862	-0.0266862	-0.0956965	-0.0956965	-0.113529	-0.113529
lys-L[c]	L-Lysine	0	-0.117528	-0.116792	-0.0434182	-0.0434182	-0.0266862	-0.0266862	-0.0956965	-0.0956965	-0.11536	-0.11536
26dap-LL[c]	LL-2-6-Diaminoheptanedioate	0	-0.117528	-0.116792	-0.0434182	-0.0434182	-0.0266862	-0.0266862	-0.0956965	-0.0956965	-0.113529	-0.113529
23dhdp[c]	2-3-Dihydrodipicolinate	0	-0.100738	-0.0990961	-0.0337697	-0.0337697	-0.0266862	-0.0266862	-0.0797471	-0.0797471	-0.0933868	-0.0933868
thdp[c]	2-3-4-5-Tetrahydrodipicolinate	0	-0.107454	-0.106174	-0.0337697	-0.0337697	-0.021349	-0.021349	-0.0850635	-0.0850635	-0.100711	-0.100711
sl26da[c]	N-Succinyl-LL-2-6-diaminoheptanedioate	0	-0.174613	-0.173418	-0.0554788	-0.0554788	-0.0293548	-0.0293548	-0.138228	-0.138228	-0.1648	-0.1648
sl2a6o[c]	N-Succinyl-2-L-amino-6-oxoheptanedioate	0	-0.167897	-0.16634	-0.0554788	-0.0554788	-0.0346921	-0.0346921	-0.132912	-0.132912	-0.157476	-0.157476
4hbz[c]	4-Hydroxybenzoate	0	-0.139914	-0.139206	-0.0828162	-0.0828162	-0.0791691	-0.0791691	-0.116962	-0.116962	-0.130009	-0.130009
4hbzACP[c]	4-hydroxybenzoyl-ACP	0	-0.14663	-0.146285	-0.102113	-0.102113	-0.100518	-0.100518	-0.127595	-0.127595	-0.139165	-0.139165
mharab-D[c]	mannose-capped-hexa-arabinofuranoside	0	-0.943581	-0.937874	-0.588558	-0.588558	-0.565748	-0.565748	-0.81342	-0.81342	-0.911895	-0.911895
arachcoa[c]	arachidyl-coenzyme-A	0	-0.493617	-0.484863	-0.226739	-0.226739	-0.15478	-0.15478	-0.420001	-0.420001	-0.501725	-0.501725
arachACP[c]	eicosanoyl-ACP	0	-0.493617	-0.484863	-0.226739	-0.226739	-0.15478	-0.15478	-0.420001	-0.420001	-0.501725	-0.501725
arpp[c]	5-phosphoarabinose-pyrophosphate	0	-0.101858	-0.101456	-0.0715596	-0.0715596	-0.0702737	-0.0702737	-0.09038	-0.09038	-0.100711	-0.100711
cdpc16c19g[c]	cdp-diacylglycerol-C160-C190	0	-1.07902	-1.0641	-0.551572	-0.551572	-0.4252	-0.4252	-0.925066	-0.925066	-1.08585	-1.08585
pa160190[c]	1-2-sn-glycerol-3-phosphate	0	-0.91336	-0.898943	-0.410061	-0.410061	-0.277537	-0.277537	-0.770888	-0.770888	-0.926544	-0.926544
cdpc19c19g[c]	cdp-diacylglycerol-C190-C190	0	-1.16297	-1.14904	-0.582929	-0.582929	-0.433206	-0.433206	-0.99418	-0.99418	-1.16642	-1.16642
pg160190[c]	Phosphatidylglycerol-hexadecanoyl-methylstearoyl	0	-0.983877	-0.969726	-0.460715	-0.460715	-0.322903	-0.322903	-0.834686	-0.834686	-0.997957	-0.997957
clpn160190[c]	cardiolipin-dihexadecanoyl-dimethylstearoyl	0	-1.90731	-1.87929	-0.899721	-0.899721	-0.632463	-0.632463	-1.62152	-1.62152	-1.93732	-1.93732
glyc[c]	Glycerol	0	-0.0604429	-0.0601655	-0.0217091	-0.0217091	-0.0133431	-0.0133431	-0.0478482	-0.0478482	-0.0585956	-0.0585956
decdpa-tb[c]	decaprenylphosphoryl-beta-D-5-phosphoarabinofuranose	0	-0.101858	-1.30477	0	-0.795196	-0.0702737	-0.603998	0	-1.15367	0	-1.34404
phdca[c]	phenol-palmitic-acid	0	-0.542867	-0.535591	-0.256489	-0.256489	-0.185914	-0.185914	-0.457217	-0.457217	-0.540179	-0.540179
prephth[c]	phthiocerol-precursor	0	-0.748821	-0.739682	-0.294279	-0.294279	-0.15478	-0.15478	-0.622027	-0.622027	-0.75625	-0.75625
prephthcoa[c]	phthiocerol-precursor-bound-coenzyme-A	0	-0.755537	-0.74676	-0.313576	-0.313576	-0.176129	-0.176129	-0.63266	-0.63266	-0.765406	-0.765406
omtta[c]	octa-methyl-tetracontatricosanoic-acid-C340-8-methyl-branched-carbons	0	-1.02753	-1.02281	-0.359406	-0.359406	-0.141437	-0.141437	-0.834686	-0.834686	-1.02725	-1.02725
homtta[c]	10-hydroxy-octa-methyl-tetracontatricosanoic-acid-C340-8-methyl-branched-carbons-1-hydroxylated-carbon	0	-1.02417	-1.01927	-0.369055	-0.369055	-0.157449	-0.157449	-0.834686	-0.834686	-1.02359	-1.02359
mmcoa-S[c]	S-Methylmalonyl-CoA	0	-0.0604429	-0.0601655	-0.0217091	-0.0217091	-0.0133431	-0.0133431	-0.0478482	-0.0478482	-0.0567645	-0.0567645
m1ocdca[c]	methyl-octadecanoate	0	-0.460038	-0.453011	-0.185733	-0.185733	-0.109414	-0.109414	-0.382786	-0.382786	-0.463272	-0.463272
dmarach[c]	di-methyl-arachic-acid	0	-0.533913	-0.527333	-0.207442	-0.207442	-0.112082	-0.112082	-0.441267	-0.441267	-0.536516	-0.536516
tmbhn[c]	tri-methyl-behenic-acid	0	-0.607787	-0.601655	-0.229152	-0.229152	-0.114751	-0.114751	-0.499748	-0.499748	-0.609761	-0.609761
marach[c]	methyl-arachidic-acid	0	-0.510407	-0.502559	-0.207442	-0.207442	-0.122757	-0.122757	-0.425318	-0.425318	-0.514543	-0.514543
mbhn[c]	methyl-behenic-acid	0	-0.560776	-0.552107	-0.229152	-0.229152	-0.1361	-0.1361	-0.467849	-0.467849	-0.565814	-0.565814
tamlgnc[c]	tri-methyl-lignoceric-acid	0	-0.681662	-0.675977	-0.250861	-0.250861	-0.117419	-0.117419	-0.558229	-0.558229	-0.683005	-0.683005
dmbhn[c]	di-methyl-behenic-acid	0	-0.584282	-0.576881	-0.229152	-0.229152	-0.125425	-0.125425	-0.483799	-0.483799	-0.587788	-0.587788
dmlgnc[c]	dimethyl-lignoceric-acid	0	-0.634651	-0.626429	-0.250861	-0.250861	-0.138768	-0.138768	-0.526331	-0.526331	-0.639059	-0.639059
pmhexc[c]	penta-methyl-hexacosanoate	0	-0.755537	-0.750299	-0.27257	-0.27257	-0.120088	-0.120088	-0.616711	-0.616711	-0.75625	-0.75625
tmlgnc[c]	tri-methyl-lignoceric-acid	0	-0.658156	-0.651203	-0.250861	-0.250861	-0.128094	-0.128094	-0.54228	-0.54228	-0.661032	-0.661032
tmhexc[c]	tri-methyl-hexacosanoate	0	-0.708525	-0.700751	-0.27257	-0.27257	-0.141437	-0.141437	-0.584812	-0.584812	-0.712303	-0.712303
hmocta[c]	hexa-methyl-octacosanoate	0	-0.829411	-0.824621	-0.294279	-0.294279	-0.122757	-0.122757	-0.675192	-0.675192	-0.829495	-0.829495
tamhexc[c]	tetra-methyl-hexacosanoate	0	-0.732031	-0.725525	-0.27257	-0.27257	-0.130762	-0.130762	-0.600761	-0.600761	-0.734277	-0.734277
tamocta[c]	tetra-methyl-octacosanoate	0	-0.7824	-0.775073	-0.294279	-0.294279	-0.144106	-0.144106	-0.643293	-0.643293	-0.785548	-0.785548
hpmtria[c]	hepta-methyl-triacontanoic-acid-C300-plus-7-methyl-branches	0	-0.903286	-0.898943	-0.315988	-0.315988	-0.125425	-0.125425	-0.733673	-0.733673	-0.902739	-0.902739
pmocta[c]	penta-methyl-octacosanoate	0	-0.805906	-0.799847	-0.294279	-0.294279	-0.133431	-0.133431	-0.659242	-0.659242	-0.807521	-0.807521
hmtria[c]	hexa-methyl-triacontanoic-acid-C300-plus-6-methyl-branches	0	-0.87978	-0.874169	-0.315988	-0.315988	-0.1361	-0.1361	-0.717724	-0.717724	-0.880766	-0.880766
omdtria[c]	octa-methyl-dotriacontanoic-acid-C320-with-7-methyl-branches	0	-0.977161	-0.973265	-0.337697	-0.337697	-0.128094	-0.128094	-0.792154	-0.792154	-0.975984	-0.975984
hpmdtria[c]	hepta-methyl-dotriacontanoic-acid-7-methyl-branches	0	-0.953655	-0.948491	-0.337697	-0.337697	-0.138768	-0.138768	-0.776205	-0.776205	-0.95401	-0.95401
gluala[c]	5-L-Glutamyl-L-alanine	0	-0.117528	-0.113253	-0.0168849	-0.0168849	-0.0133431	-0.0133431	-0.0850635	-0.0850635	-0.108036	-0.108036
gdpmann[c]	GDP-D-mannose	0	-0.29326	-0.292569	-0.262117	-0.262117	-0.281095	-0.281095	-0.276456	-0.276456	-0.28016	-0.28016
bhb[c]	R-3-Hydroxybutanoate	0	-0.0705168	-0.0672438	-0.0144727	-0.0144727	-0.0106745	-0.0106745	-0.0531647	-0.0531647	-0.0677512	-0.0677512
salc[c]	Salicylate	0	-0.139914	-0.139206	-0.0828162	-0.0828162	-0.0791691	-0.0791691	-0.116962	-0.116962	-0.130009	-0.130009
mcbts[c]	mycobactin-S	0	-0.939104	-0.924897	-0.459107	-0.459107	-0.372718	-0.372718	-0.792154	-0.792154	-0.928375	-0.928375
mcbtt[c]	mycobactin-T	0	-0.915598	-0.900123	-0.449459	-0.449459	-0.378055	-0.378055	-0.770888	-0.770888	-0.902739	-0.902739
cmcbtt[c]	carboxymycobactin-T-R8-carbon-final-carbon-is-carboxyl-group	0	-0.638568	-0.625839	-0.345737	-0.345737	-0.338025	-0.338025	-0.539622	-0.539622	-0.617085	-0.617085
tre[c]	Trehalose	0	-0.231698	-0.230044	-0.135079	-0.135079	-0.128094	-0.128094	-0.196709	-0.196709	-0.223396	-0.223396
pat[c]	penta-acyl-trehalose	0	-3.30086	-3.26309	-1.32425	-1.32425	-0.760557	-0.760557	-2.73267	-2.73267	-3.31798	-3.31798
phthiocerol[c]	phthiocerol-A	0	-0.789116	-0.782151	-0.332873	-0.332873	-0.181466	-0.181466	-0.664559	-0.664559	-0.802028	-0.802028
pdima[c]	phthiocerol-dimycocerosate-A-Mtb	0	-2.35392	-2.3323	-0.92143	-0.92143	-0.469677	-0.469677	-1.95114	-1.95114	-2.37679	-2.37679
frrppdima[c]	fucose-rhamnose-rhamnose-phenol-phthiocerol-dimycocerosate-Mtb	0	-2.78597	-2.76525	-1.19722	-1.19722	-0.724976	-0.724976	-2.3233	-2.3233	-2.79062	-2.79062
mfrrppdima[c]	phenolic-glycolipid-Mtb	0	-2.92029	-2.90682	-1.35159	-1.35159	-0.85307	-0.85307	-2.47216	-2.47216	-2.93711	-2.93711
pg160[c]	Phosphatidylglycerol-dihexadecanoyl-n-C160	0	-0.910002	-0.895404	-0.439006	-0.439006	-0.320235	-0.320235	-0.776205	-0.776205	-0.924712	-0.924712
pgp160190[c]	Phosphatidylglycerophosphate-hexadecanoyl-tuberculostearoyl-C160-C190	0	-0.983877	-0.969726	-0.460715	-0.460715	-0.322903	-0.322903	-0.834686	-0.834686	-0.997957	-0.997957
pgp190[c]	Phosphatidylglycerophosphate-dituberculostearoyl-C190	0	-1.06783	-1.05467	-0.492073	-0.492073	-0.330909	-0.330909	-0.9038	-0.9038	-1.07853	-1.07853
pg190[c]	Phosphatidylglycerol-dimethylstearoyl-C190	0	-1.06783	-1.05467	-0.492073	-0.492073	-0.330909	-0.330909	-0.9038	-0.9038	-1.07853	-1.07853
phthdl[c]	phthiodolone	0	-0.748821	-0.739682	-0.294279	-0.294279	-0.15478	-0.15478	-0.622027	-0.622027	-0.758081	-0.758081
prepphth[c]	phenolic-phthiocerol-precursor	0	-0.811502	-0.804566	-0.362622	-0.362622	-0.228612	-0.228612	-0.680508	-0.680508	-0.811183	-0.811183
pphthdl[c]	phenolic-phthiodiolone	0	-0.811502	-0.804566	-0.362622	-0.362622	-0.228612	-0.228612	-0.680508	-0.680508	-0.813015	-0.813015
pphthiocerol[c]	phenolphtiocerol	0	-0.851798	-0.847036	-0.401216	-0.401216	-0.255298	-0.255298	-0.72304	-0.72304	-0.856961	-0.856961
ppdima[c]	phenol-phthiocerol-dimycocerosate-Mtb	0	-2.4166	-2.39718	-0.989774	-0.989774	-0.543509	-0.543509	-2.00963	-2.00963	-2.43172	-2.43172
prephthACP[c]	phthiocerol-precursor-bound-ACP	0	-0.755537	-0.74676	-0.313576	-0.313576	-0.176129	-0.176129	-0.63266	-0.63266	-0.765406	-0.765406
prepphthACP[c]	phenolic-phthiocerol-precursor-bound-ACP	0	-0.811502	-0.804566	-0.362622	-0.362622	-0.228612	-0.228612	-0.680508	-0.680508	-0.813015	-0.813015
tat[c]	tetra-acyl-trehalose	0	-3.57621	-3.5533	-1.3339	-1.3339	-0.643138	-0.643138	-2.92406	-2.92406	-3.578	-3.578
tres[c]	trehalose-2-sulfate	0	-0.24513	-0.244201	-0.173673	-0.173673	-0.170792	-0.170792	-0.217975	-0.217975	-0.239876	-0.239876
sl1[c]	sulfonated-tetra-acyl-trehalose	0	-3.58964	-3.56746	-1.3725	-1.3725	-0.685836	-0.685836	-2.94532	-2.94532	-3.59448	-3.59448
tre6p[c]	alpha-alpha-Trehalose-6-phosphate	0	-0.231698	-0.230044	-0.135079	-0.135079	-0.128094	-0.128094	-0.196709	-0.196709	-0.223396	-0.223396
udpg[c]	UDPglucose	0	-0.27647	-0.274874	-0.194578	-0.194578	-0.195699	-0.195699	-0.244558	-0.244558	-0.267343	-0.267343
paps[c]	3-Phosphoadenylyl-sulfate	0	-0.189164	-0.189934	-0.209051	-0.209051	-0.227722	-0.227722	-0.191393	-0.191393	-0.18128	-0.18128
pap[c]	Adenosine-3-5-bisphosphate	0	-0.175732	-0.175778	-0.170457	-0.170457	-0.185024	-0.185024	-0.170127	-0.170127	-0.162969	-0.162969
triat[c]	tri-acyl-trehalose	0	-1.76292	-1.73772	-0.757406	-0.757406	-0.496364	-0.496364	-1.47266	-1.47266	-1.77252	-1.77252
uamr[c]	UDP-N-acetylmuramate	0	-0.367135	-0.363352	-0.237996	-0.237996	-0.238397	-0.238397	-0.318988	-0.318988	-0.351574	-0.351574
ugmr[c]	UDP-N-glycolylmuramate	0	-0.363777	-0.359813	-0.247644	-0.247644	-0.254409	-0.254409	-0.318988	-0.318988	-0.347912	-0.347912
s7p[c]	Sedoheptulose-7-phosphate	0	-0.133198	-0.132128	-0.0731677	-0.0731677	-0.0684946	-0.0684946	-0.111646	-0.111646	-0.13184	-0.13184
gmhep7p[c]	D-glycero-alpha-beta-D-manno-heptose 7-Phosphate	0	-0.133198	-0.132128	-0.0731677	-0.0731677	-0.0684946	-0.0684946	-0.111646	-0.111646	-0.13184	-0.13184
gmhep17bp[c]	D-glycero-alpha-D-manno-heptose 1-7-bisphosphate	0	-0.136556	-0.135667	-0.0828162	-0.0828162	-0.0791691	-0.0791691	-0.116962	-0.116962	-0.137334	-0.137334
gbmh17p-D[c]	D-glycero-beta-D-manno-heptose 1-7-bisphosphate	0	-0.136556	-0.135667	-0.0828162	-0.0828162	-0.0791691	-0.0791691	-0.116962	-0.116962	-0.137334	-0.137334
gmhep1p[c]	D-glycero-alpha-D-manno-heptose 1-Phosphate	0	-0.136556	-0.135667	-0.0828162	-0.0828162	-0.0791691	-0.0791691	-0.116962	-0.116962	-0.137334	-0.137334
gbmh1p-D[c]	D-glycero-beta-D-manno-heptose 1-Phosphate	0	-0.136556	-0.135667	-0.0828162	-0.0828162	-0.0791691	-0.0791691	-0.116962	-0.116962	-0.137334	-0.137334
gamgdp-D[c]	GDP-D-glycero-alpha-D-manno-heptose	0	-0.319004	-0.318523	-0.291867	-0.291867	-0.312229	-0.312229	-0.303039	-0.303039	-0.309458	-0.309458
adphep-DD[c]	ADP-D-glycero-beta-D-manno-heptose	0	-0.319004	-0.318523	-0.27257	-0.27257	-0.285543	-0.285543	-0.297722	-0.297722	-0.309458	-0.309458
adphep-LD[c]	ADP-L-glycero-beta-D-manno-heptose	0	-0.312288	-0.311445	-0.27257	-0.27257	-0.29088	-0.29088	-0.292406	-0.292406	-0.305796	-0.305796
ametam[c]	S-Adenosylmethioninamine	0	-0.316766	-0.320883	-0.269354	-0.269354	-0.241066	-0.241066	-0.303039	-0.303039	-0.314952	-0.314952
adn[c]	Adenosine	0	-0.172374	-0.172238	-0.160808	-0.160808	-0.17435	-0.17435	-0.164811	-0.164811	-0.159307	-0.159307
hcys-L[c]	L-Homocysteine	0	-0.110812	-0.113253	-0.0699515	-0.0699515	-0.0346921	-0.0346921	-0.101013	-0.101013	-0.11536	-0.11536
ade[c]	Adenine	0	-0.0738747	-0.0743221	-0.098897	-0.098897	-0.114751	-0.114751	-0.0797471	-0.0797471	-0.064089	-0.064089
rhcys[c]	S-Ribosyl-L-homocysteine	0	-0.209312	-0.211169	-0.131863	-0.131863	-0.0942913	-0.0942913	-0.186076	-0.186076	-0.210578	-0.210578
achms[c]	O-Acetyl-L-homoserine	0	-0.100738	-0.0990961	-0.0337697	-0.0337697	-0.021349	-0.021349	-0.0797471	-0.0797471	-0.097049	-0.097049
metsox-S-L[c]	L-Methionine-Sulfoxide	0	-0.129281	-0.132718	-0.0844243	-0.0844243	-0.0453666	-0.0453666	-0.119621	-0.119621	-0.135502	-0.135502
metsox-R-L[c]	L-methionine-R-sulfoxide	0	-0.129281	-0.132718	-0.0844243	-0.0844243	-0.0453666	-0.0453666	-0.119621	-0.119621	-0.135502	-0.135502
mhpglu[c]	5-Methyltetrahydropteroyltri-L-glutamate	0	-0.0235056	-0.024774	-0.00964849	-0.00964849	0	0	-0.0212659	-0.0212659	-0.0256356	-0.0256356
hpglu[c]	Tetrahydropteroyltri-L-glutamate	0	0	0	0	0	0	0	0	0	0	0
5mta[c]	5-Methylthioadenosine	0	0	0	0	0	0	0	0	0	0	0
5mtr[c]	5-Methylthio-D-ribose	0	0.0738747	0.0743221	0.098897	0.098897	0.114751	0.114751	0.0797471	0.0797471	0.064089	0.064089
mmcoa-R[c]	R-Methylmalonyl-CoA	0	-0.0604429	-0.0601655	-0.0217091	-0.0217091	-0.0133431	-0.0133431	-0.0478482	-0.0478482	-0.0567645	-0.0567645
2c25dho[c]	2-Carboxy-2-5-dihydro-5-oxofuran-2-acetate	0	0	0	0	0	0	0	0	0	-0.00183111	-0.00183111
5odhf2a[c]	5-Oxo-4-5-dihydrofuran-2-acetate	0	0	0	0	0	0	0	0	0	0	0
fdox[c]	ferredoxin-oxidized-24Fe-4S	0	0.00335794	0.00353915	0	0	0	0	0.00265824	0.00265824	0.00183111	0.00183111
h2[c]	H2	0	-0.00671588	-0.00707829	0	0	0	0	-0.00531647	-0.00531647	-0.00732446	-0.00732446
fdred[c]	ferredoxin-reduced-24Fe-4S	0	0	0	0	0	0	0	0	0	0	0
h2co3[c]	carbonic-acid	0	0	0	0	0	0	0	0	0	0	0
cpmp[c]	Precursor-Z	0	-0.182448	-0.182856	-0.209051	-0.209051	-0.23306	-0.23306	-0.186076	-0.186076	-0.172125	-0.172125
MoaD[c]	Molybdenum cofactor biosynthesis protein D	0	0.182448	0.182856	0.189754	0.189754	0.206373	0.206373	0.18076	0.18076	0.172125	0.172125
MoaD-AMP[c]	Molybdenum cofactor biosynthesis protein D-AMP	0	0	0	0	0	0	0	0	0	0	0
MoaD-SH[c]	Molybdenum cofactor biosynthesis protein D-SH	0	-0.0402953	-0.0424698	-0.0385939	-0.0385939	-0.021349	-0.021349	-0.0425318	-0.0425318	-0.0439467	-0.0439467
mobpt[c]	Molybdopterin	0	-0.627935	-0.633507	-0.665746	-0.665746	-0.688504	-0.688504	-0.63266	-0.63266	-0.604268	-0.604268
mobptamp[c]	Molybdopterin-AMP	0	-0.817099	-0.823441	-0.855499	-0.855499	-0.894878	-0.894878	-0.818737	-0.818737	-0.783717	-0.783717
mob[c]	molybdate	0	-0.00335794	-0.00353915	-0.00964849	-0.00964849	-0.0106745	-0.0106745	-0.00531647	-0.00531647	-0.00549334	-0.00549334
moco[c]	Molybdenum cofactor	0	0	0	0	0	0	0	0	0	0	0
mgd[c]	Molybdopterin guanine dinucleotide	0	-0.182448	-0.182856	-0.209051	-0.209051	-0.23306	-0.23306	-0.186076	-0.186076	-0.177618	-0.177618
meroacidcyc2ACP[c]	cyclopropanated-alpha-meroacid-ACP-2-cyclopropane-rings	0	-1.3096	-1.29179	-0.610267	-0.610267	-0.397625	-0.397625	-1.12178	-1.12178	-1.32939	-1.32939
meroacidcyc2AMP[c]	cyclopropanated-alpha-meroacid-AMP-2-cyclopropane-rings	0	-1.48533	-1.46757	-0.780723	-0.780723	-0.582649	-0.582649	-1.2919	-1.2919	-1.49419	-1.49419
mmeroacidcyc2ACP[c]	cyclopropanated-methoxy-meroacid-ACP-2-cyclopropane-rings	0	-1.4607	-1.44043	-0.675394	-0.675394	-0.437654	-0.437654	-1.24937	-1.24937	-1.4832	-1.4832
mmeroacidcyc2AMP[c]	cyclopropanated-methoxy-meroacid-AMP-2-cyclopropane-rings	0	-1.63644	-1.61621	-0.845851	-0.845851	-0.622678	-0.622678	-1.4195	-1.4195	-1.648	-1.648
kmeroacidcyc2ACP[c]	cyclopropanated-keto-meroacid-ACP-2-cyclopropane-rings	0	-1.49764	-1.47582	-0.697103	-0.697103	-0.461672	-0.461672	-1.28127	-1.28127	-1.52715	-1.52715
kmeroacidcyc2AMP[c]	cyclopropanated-keto-meroacid-AMP-2-cyclopropane-rings	0	-1.67337	-1.6516	-0.86756	-0.86756	-0.646696	-0.646696	-1.4514	-1.4514	-1.69195	-1.69195
mmmeroacidcyc1ACP[c]	cyclopropanated-methyl-hydroxy-methoxy-meroacid-ACP-1-cyclopropane-ring	0	-1.4607	-1.44043	-0.675394	-0.675394	-0.437654	-0.437654	-1.24937	-1.24937	-1.4832	-1.4832
mmmeroacidcyc1AMP[c]	cyclopropanated-methyl-hydroxy-methoxy-meroacid-AMP-1-cyclopropane-ring	0	-1.63644	-1.61621	-0.845851	-0.845851	-0.622678	-0.622678	-1.4195	-1.4195	-1.648	-1.648
mkmeroacidcyc1ACP[c]	cyclopropanated-methyl-hydroxy-keto-meroacid-ACP-1-cyclopropane-ring	0	-1.49764	-1.47582	-0.697103	-0.697103	-0.461672	-0.461672	-1.28127	-1.28127	-1.52715	-1.52715
mkmeroacidcyc1AMP[c]	cyclopropanated-methyl-hydroxy-keto-meroacid-AMP-1-cyclopropane-ring	0	-1.67337	-1.6516	-0.86756	-0.86756	-0.646696	-0.646696	-1.4514	-1.4514	-1.69195	-1.69195
meroacidACP[c]	alpha-meroacid-ACP	0	-1.24244	-1.22101	-0.533079	-0.533079	-0.333578	-0.333578	-1.04734	-1.04734	-1.25614	-1.25614
meroacidcyc1ACP[c]	cyclopropanated-alpha-meroacid-ACP-1-cyclopropane-ring	0	-1.27602	-1.2564	-0.571673	-0.571673	-0.365601	-0.365601	-1.08456	-1.08456	-1.29277	-1.29277
mmeroacidACP[c]	methoxy-meroacid-ACP	0	-1.39355	-1.36965	-0.598206	-0.598206	-0.373607	-0.373607	-1.17494	-1.17494	-1.40996	-1.40996
mmeroacidcyc1ACP[c]	cyclopropanated-methoxy-meroacid-ACP-1-cyclopropane-ring	0	-1.42712	-1.40504	-0.6368	-0.6368	-0.405631	-0.405631	-1.21216	-1.21216	-1.44658	-1.44658
kmeroacidACP[c]	keto-meroacid-ACP	0	-1.43048	-1.40504	-0.619915	-0.619915	-0.397625	-0.397625	-1.20684	-1.20684	-1.4539	-1.4539
kmeroacidcyc1ACP[c]	cyclopropanated-keto-meroacid-ACP-1-cyclopropane-ring	0	-1.46406	-1.44043	-0.658509	-0.658509	-0.429648	-0.429648	-1.24405	-1.24405	-1.49053	-1.49053
mmmeroacidACP[c]	methyl-hydroxy-methoxy-meroacid-ACP	0	-1.42712	-1.40504	-0.6368	-0.6368	-0.405631	-0.405631	-1.21216	-1.21216	-1.44658	-1.44658
mkmeroacidACP[c]	methyl-hydroxy-keto-meroacid-ACP-1-cyclopropane-ring	0	-1.46406	-1.44043	-0.658509	-0.658509	-0.429648	-0.429648	-1.24405	-1.24405	-1.49053	-1.49053
mycolate[c]	mycolate-2-cyclopropanated-rings	0	-1.94761	-1.91822	-0.882837	-0.882837	-0.571085	-0.571085	-1.65874	-1.65874	-1.97577	-1.97577
rmyc[c]	mycolate-compounds-all	0	0	0	0	0	0	0	0	0	0	0
mmycolate[c]	methoxy-mycolate-2-cyclopropanated-rings	0	-2.09871	-2.06686	-0.947964	-0.947964	-0.611114	-0.611114	-1.78633	-1.78633	-2.12959	-2.12959
kmycolate[c]	keto-mycolate-2-cyclopropanated-rings	0	-2.13565	-2.10225	-0.969673	-0.969673	-0.635132	-0.635132	-1.81823	-1.81823	-2.17353	-2.17353
mmmycolate[c]	methoxy-mycolate-1-cyclopropanated-ring	0	-2.09871	-2.06686	-0.947964	-0.947964	-0.611114	-0.611114	-1.78633	-1.78633	-2.12959	-2.12959
mkmycolate[c]	keto-mycolate-1-cyclopropanated-rings	0	-2.13565	-2.10225	-0.969673	-0.969673	-0.635132	-0.635132	-1.81823	-1.81823	-2.17353	-2.17353
itp[c]	ITP	0	0	0	0	0	0	0	0	0	0	0
idp[c]	IDP	0	0.00335794	0.00353915	0.00964849	0.00964849	0.0106745	0.0106745	0.00531647	0.00531647	0.00549334	0.00549334
dgtp[c]	dGTP	0	-0.189164	-0.189934	-0.209051	-0.209051	-0.227722	-0.227722	-0.191393	-0.191393	-0.18128	-0.18128
dgdp[c]	dGDP	0	-0.185806	-0.186395	-0.199402	-0.199402	-0.217048	-0.217048	-0.186076	-0.186076	-0.175787	-0.175787
5caiz[c]	5-phosphoribosyl-5-carboxyaminoimidazole	0	-0.158943	-0.158082	-0.141511	-0.141511	-0.153001	-0.153001	-0.148861	-0.148861	-0.146489	-0.146489
5aizc[c]	5-amino-1-5-phospho-D-ribosyl-imidazole-4-carboxylate	0	-0.158943	-0.158082	-0.141511	-0.141511	-0.153001	-0.153001	-0.148861	-0.148861	-0.146489	-0.146489
cytd[c]	Cytidine	0	-0.155585	-0.154543	-0.112566	-0.112566	-0.11564	-0.11564	-0.138228	-0.138228	-0.144658	-0.144658
dad-2[c]	Deoxyadenosine	0	-0.182448	-0.182856	-0.170457	-0.170457	-0.169013	-0.179687	-0.175444	-0.170127	-0.170294	-0.170294
din[c]	Deoxyinosine	0	-0.182448	-0.179317	-0.160808	-0.160808	-0.169013	-0.169013	-0.170127	-0.164811	-0.168462	-0.168462
damp[c]	dAMP	0	-0.182448	-0.182856	-0.170457	-0.170457	-0.179687	-0.179687	-0.175444	-0.175444	-0.170294	-0.170294
dadp[c]	dADP	0	-0.185806	-0.186395	-0.180105	-0.180105	-0.190362	-0.190362	-0.18076	-0.18076	-0.175787	-0.175787
gal1p[c]	alpha-D-Galactose-1-phosphate	0	-0.11417	-0.113253	-0.0627152	-0.0627152	-0.0587097	-0.0587097	-0.0956965	-0.0956965	-0.109867	-0.109867
gsn[c]	Guanosine	0	-0.172374	-0.172238	-0.180105	-0.180105	-0.201036	-0.201036	-0.170127	-0.170127	-0.159307	-0.159307
gua[c]	Guanine	0	-0.0738747	-0.0743221	-0.118194	-0.118194	-0.141437	-0.141437	-0.0850635	-0.0850635	-0.064089	-0.064089
xan[c]	Xanthine	0	-0.0638009	-0.0637046	-0.0892485	-0.0892485	-0.109414	-0.109414	-0.0691141	-0.0691141	-0.0549334	-0.0549334
ins[c]	Inosine	0	-0.172374	-0.168699	-0.15116	-0.15116	-0.17435	-0.163675	-0.159494	-0.159494	-0.157476	-0.157476
imp[c]	IMP	0	-0.172374	-0.172238	-0.160808	-0.160808	-0.17435	-0.17435	-0.164811	-0.164811	-0.161138	-0.161138
xmp[c]	Xanthosine-5-phosphate	0	-0.165658	-0.16516	-0.160808	-0.160808	-0.179687	-0.179687	-0.159494	-0.159494	-0.153814	-0.153814
xtsn[c]	Xanthosine	0	-0.1623	-0.161621	-0.15116	-0.15116	-0.169013	-0.169013	-0.154178	-0.154178	-0.150151	-0.150151
dcmp[c]	dCMP	0	-0.165658	-0.16516	-0.122214	-0.122214	-0.120978	-0.120978	-0.148861	-0.148861	-0.155645	-0.155645
dcyt[c]	Deoxycytidine	0	-0.165658	-0.16516	-0.122214	-0.122214	-0.120978	-0.120978	-0.148861	-0.148861	-0.155645	-0.155645
dtmp[c]	dTMP	0	-0.185806	-0.186395	-0.122214	-0.122214	-0.110303	-0.110303	-0.164811	-0.164811	-0.179449	-0.179449
thymd[c]	Thymidine	0	-0.185806	-0.186395	-0.122214	-0.122214	-0.110303	-0.110303	-0.164811	-0.164811	-0.179449	-0.179449
dgmp[c]	dGMP	0	-0.182448	-0.182856	-0.189754	-0.189754	-0.206373	-0.206373	-0.18076	-0.18076	-0.170294	-0.170294
[truncated: 447 more rows]
