# Supplementary material for: Metabolic adaptation of two in silico mutants of Mycobacterium tuberculosis during infection
Source: BMC Syst Biol. 2017 Nov 21;11:107. doi: 10.1186/s12918-017-0496-z (PMC5697012; doi:10.1186/s12918-017-0496-z)
Supplement: Supplementary file 13 — Flux values for the phases F3 and F4 of the icl-mutant during asparagine consumption. (XLS 1716 kb) [file 12918_2017_496_MOESM13_ESM.xls]

## Sheet: RXNs_ASN
Rxn name	Rxn description	Formula	Gene-reaction association	Subsystem	ASN-F3	ASN-F4
ALATA_L	L alanine transaminase	akg[c] + ala-L[c] <=> glu-L[c] + pyr[c]		Alanine and Aspartate Metabolism	-1000	-1000
APATr	B alanine pyruvate aminotransferase	pyr[c] + ala-B[c] <=> ala-L[c] + msa[c]		Alanine and Aspartate Metabolism	0.00365923	0.00129844
ARGSL	argininosuccinate lyase	argsuc[c] <=> fum[c] + arg-L[c]	Rv1659	Alanine and Aspartate Metabolism	0	0
ARGSS	argininosuccinate synthase	atp[c] + asp-L[c] + citr-L[c] -> argsuc[c] + amp[c] + ppi[c] + h[c]	Rv1658	Alanine and Aspartate Metabolism	0	0
ASNN	L asparaginase	h2o[c] + asn-L[c] -> asp-L[c] + nh4[c]	Rv1538c	Alanine and Aspartate Metabolism	0.999703	0.999895
ASNS1	asparagine synthase glutamine hydrolysing	atp[c] + asp-L[c] + h2o[c] + gln-L[c] -> glu-L[c] + amp[c] + ppi[c] + h[c] + asn-L[c]	Rv2201	Alanine and Aspartate Metabolism	0	0
ASP1DC	aspartate 1 decarboxylase	asp-L[c] + h[c] -> ala-B[c] + co2[c]	Rv3601c	Alanine and Aspartate Metabolism	0.00365923	0.00129844
ASPO1	L aspartate oxidase	asp-L[c] + h2o[c] + o2[c] -> nh4[c] + h2o2[c] + oaa[c]	Rv1595	Alanine and Aspartate Metabolism	0	0
ASPO5	L aspartate oxidase	fum[c] + asp-L[c] -> h[c] + iasp[c] + succ[c]	Rv1595	Alanine and Aspartate Metabolism	0	0
ACGAMT	UDP N acetylglucosamineundecaprenylphosphate N acetylglucosamine 1 phosphate transferase	uacgam[c] + udcpp[c] -> ump[c] + unaga[c]	Rv1302	Arabinogalactan Synthesis	4.55002e-06	1.61452e-06
AFE	arabinofuranosyl extension M tb	agalfragund[c] + arabinan[c] -> h2o[c] + arabinanagalfragund[c]	(Rv3794 and Rv3795)	Arabinogalactan Synthesis	4.55002e-06	1.61452e-06
AFTA	arabinofuranosyl transferase M tb	decda-tb[c] + galfragund[c] -> agalfragund[c] + decd-tb[c]	Rv3792	Arabinogalactan Synthesis	4.55002e-06	1.61452e-06
ALAALAr	D alanine D alanine ligase reversible	atp[c] + 2 ala-D[c] <=> h[c] + pi[c] + adp[c] + alaala[c]	Rv2981c	Arabinogalactan Synthesis	0.000259426	9.20544e-05
ALAR	alanine racemase	ala-L[c] <=> ala-D[c]	(Rv3423c or Rv2148c)	Arabinogalactan Synthesis	0.000518852	0.000184109
DCPDPP	decaprenylphosphoryl ribose phosphate dephosphatase	h2o[c] + decdpr-tb[c] -> pi[c] + decdr-tb[c]	Rv3807c	Arabinogalactan Synthesis	0	0
DCPE	decaprenylphosphoryl ribose arabinofuranose isomerization	decdr-tb[c] <=> decda-tb[c]	(Rv3790 and Rv3791)	Arabinogalactan Synthesis	0	0
DCPT	phosphoribose transferase undecaprenyl phosphate	decd-tb[c] + prpp[c] -> ppi[c] + decdpr-tb[c]	Rv3806c	Arabinogalactan Synthesis	0	0
G1PTT	glucose 1 phosphate thymidylyltransferase	h[c] + dttp[c] + g1p[c] -> ppi[c] + dtdpglu[c]	Rv0334	Arabinogalactan Synthesis	1.92894e-05	6.84461e-06
GALFT	galactofuranose transferse M tb	h2o[c] + ragund[c] + 30 udpgalfur[c] -> 30 h[c] + galfragund[c] + 30 udp[c]	Rv3808c	Arabinogalactan Synthesis	4.55002e-06	1.61452e-06
O16RHAT	rhamnosyltransferase LPS O16 antigen biosynthesis	unaga[c] + dtdprmn[c] -> h[c] + ragund[c] + dtdp[c]	(Rv1525 or Rv3265c)	Arabinogalactan Synthesis	4.55002e-06	1.61452e-06
TDPDRE	dTDP 4 dehydrorhamnose 3 5 epimerase	dtdp4d6dg[c] -> dtdp4d6dm[c]	Rv3465	Arabinogalactan Synthesis	1.92894e-05	6.84461e-06
TDPDRR	dTDP 4 dehydrorhamnose reductase	h[c] + dtdp4d6dm[c] + nadph[c] -> dtdprmn[c] + nadp[c]	Rv3266c	Arabinogalactan Synthesis	1.92894e-05	6.84461e-06
TDPGDH	dTDPglucose 4 6 dehydratase	dtdpglu[c] -> h2o[c] + dtdp4d6dg[c]	(Rv3634c or Rv3784 or Rv3464 or Rv3468c)	Arabinogalactan Synthesis	1.92894e-05	6.84461e-06
UDPGALM	UDPgalactopyranose mutase	udpgal[c] -> udpgalfur[c]	Rv3809c	Arabinogalactan Synthesis	0.000136501	4.84357e-05
ALDR	Aldolase reductase	h[c] + nadph[c] + arab-D[c] -> nadp[c] + arabl-D[c]		Arabinogalactan Synthesis	0	0
AL4D	D-arabinitol 4-dehydrogenase	arabl-D[c] + nad[c] -> h[c] + nadh[c] + xylu-D[c]	Rv1928c	Arabinogalactan Synthesis	0	0
ARGDr	arginine deiminase	arg-L[c] + h2o[c] <=> citr-L[c] + nh4[c]	Rv1001	Arginine and Proline Metabolism	-0.00074954	-0.000265966
AST	Arginine succinyltransferase	arg-L[c] + succoa[c] -> h[c] + coa[c] + sucarg[c]		Arginine and Proline Metabolism	0	0
G5SADs	L glutamate 5 semialdehyde dehydratase spontaneous	glu5sa[c] -> h[c] + h2o[c] + 1pyr5c[c]		Arginine and Proline Metabolism	0.000859152	0.00030486
OCBT	ornithine carbamoyltransferase	orn[c] + cbp[c] <=> citr-L[c] + h[c] + pi[c]	Rv1656	Arginine and Proline Metabolism	0.00074954	0.000265966
ORNTA	ornithine transaminase	akg[c] + orn[c] -> glu-L[c] + glu5sa[c]	(Rv2321c and Rv2322c)	Arginine and Proline Metabolism	0	0
P5CR	pyrroline 5 carboxylate reductase	2 h[c] + nadph[c] + 1pyr5c[c] -> nadp[c] + pro-L[c]	Rv0500	Arginine and Proline Metabolism	0.000859152	0.00030486
P5CRx	pyrroline 5 carboxylate reductase	2 h[c] + nadh[c] + 1pyr5c[c] -> nad[c] + pro-L[c]	Rv0500	Arginine and Proline Metabolism	0	0
PROD2	Proline dehydrogenase	pro-L[c] + fad[c] -> h[c] + 1pyr5c[c] + fadh2[c]	Rv1188	Arginine and Proline Metabolism	0	0
SADH	Succinylarginine dihydrolase	2 h[c] + 2 h2o[c] + sucarg[c] -> 2 nh4[c] + co2[c] + sucorn[c]		Arginine and Proline Metabolism	0	0
SGDS	Succinylglutamate desuccinylase	h2o[c] + sucglu[c] -> glu-L[c] + succ[c]		Arginine and Proline Metabolism	0	0
SGSAD	Succinylglutamic semialdehyde dehydrogenase	h2o[c] + nad[c] + sucgsa[c] -> 2 h[c] + nadh[c] + sucglu[c]		Arginine and Proline Metabolism	0	0
SOTA	Succinylornithine transaminase	akg[c] + sucorn[c] -> glu-L[c] + sucgsa[c]		Arginine and Proline Metabolism	0	0
FAD_1	acyl-CoA dehydrogenase fadE1-36 AND enoyl-CoA hydratase/isomerase echA1-21 AND 3-hydroxyacyl-CoA dehydrogenase fadB2-5 AND acetyl-CoA C-acetyltransferase fadA2-6	nad[c] + coa[c] + fad[c] + octscoa[c] -> nadh[c] + fadh2[c] + accoa[c] + hexscoa[c]	((Rv0131c or Rv0154c or Rv0215c or Rv0231 or Rv0244c or Rv0271c or Rv0400c or Rv0752c or Rv0873 or Rv0972c or Rv0975c or Rv1346 or Rv1467c or Rv1679 or Rv1933c or Rv1934c or Rv2724c or Rv2789c or Rv3061c or Rv3139 or Rv3140 or Rv3274c or Rv3504 or Rv3505 or Rv3543c or Rv3544c or Rv3560c or Rv3562 or Rv3563 or Rv3564 or Rv3573c or Rv3761c or Rv3797 or Rv0672 or Rv2500c) and (Rv0222 or Rv0456c or R…	Beta oxidation of fatty acids	0	0
FAD_2	acyl-CoA dehydrogenase fadE1-36 AND enoyl-CoA hydratase/isomerase echA1-21 AND 3-hydroxyacyl-CoA dehydrogenase fadB2-5 AND acetyl-CoA C-acetyltransferase fadA2-7	nad[c] + coa[c] + fad[c] + hexscoa[c] -> nadh[c] + fadh2[c] + accoa[c] + tetscoa[c]	((Rv0131c or Rv0154c or Rv0215c or Rv0231 or Rv0244c or Rv0271c or Rv0400c or Rv0752c or Rv0873 or Rv0972c or Rv0975c or Rv1346 or Rv1467c or Rv1679 or Rv1933c or Rv1934c or Rv2724c or Rv2789c or Rv3061c or Rv3139 or Rv3140 or Rv3274c or Rv3504 or Rv3505 or Rv3543c or Rv3544c or Rv3560c or Rv3562 or Rv3563 or Rv3564 or Rv3573c or Rv3761c or Rv3797 or Rv0672 or Rv2500c) and (Rv0222 or Rv0456c or R…	Beta oxidation of fatty acids	0	0
FAD_3	acyl-CoA dehydrogenase fadE1-36 AND enoyl-CoA hydratase/isomerase echA1-21 AND 3-hydroxyacyl-CoA dehydrogenase fadB2-5 AND acetyl-CoA C-acetyltransferase fadA2-8	nad[c] + coa[c] + fad[c] + tetscoa[c] -> nadh[c] + fadh2[c] + accoa[c] + doscoa[c]	((Rv0131c or Rv0154c or Rv0215c or Rv0231 or Rv0244c or Rv0271c or Rv0400c or Rv0752c or Rv0873 or Rv0972c or Rv0975c or Rv1346 or Rv1467c or Rv1679 or Rv1933c or Rv1934c or Rv2724c or Rv2789c or Rv3061c or Rv3139 or Rv3140 or Rv3274c or Rv3504 or Rv3505 or Rv3543c or Rv3544c or Rv3560c or Rv3562 or Rv3563 or Rv3564 or Rv3573c or Rv3761c or Rv3797 or Rv0672 or Rv2500c) and (Rv0222 or Rv0456c or R…	Beta oxidation of fatty acids	0	0
FAD_4	acyl-CoA dehydrogenase fadE1-36 AND enoyl-CoA hydratase/isomerase echA1-21 AND 3-hydroxyacyl-CoA dehydrogenase fadB2-5 AND acetyl-CoA C-acetyltransferase fadA2-9	nad[c] + coa[c] + fad[c] + doscoa[c] -> nadh[c] + fadh2[c] + accoa[c] + eiscoa[c]	((Rv0131c or Rv0154c or Rv0215c or Rv0231 or Rv0244c or Rv0271c or Rv0400c or Rv0752c or Rv0873 or Rv0972c or Rv0975c or Rv1346 or Rv1467c or Rv1679 or Rv1933c or Rv1934c or Rv2724c or Rv2789c or Rv3061c or Rv3139 or Rv3140 or Rv3274c or Rv3504 or Rv3505 or Rv3543c or Rv3544c or Rv3560c or Rv3562 or Rv3563 or Rv3564 or Rv3573c or Rv3761c or Rv3797 or Rv0672 or Rv2500c) and (Rv0222 or Rv0456c or R…	Beta oxidation of fatty acids	0	0
FAD_5	acyl-CoA dehydrogenase fadE1-36 AND enoyl-CoA hydratase/isomerase echA1-21 AND 3-hydroxyacyl-CoA dehydrogenase fadB2-5 AND acetyl-CoA C-acetyltransferase fadA2-10	nad[c] + coa[c] + fad[c] + eiscoa[c] -> nadh[c] + fadh2[c] + accoa[c] + octdcoa[c]	((Rv0131c or Rv0154c or Rv0215c or Rv0231 or Rv0244c or Rv0271c or Rv0400c or Rv0752c or Rv0873 or Rv0972c or Rv0975c or Rv1346 or Rv1467c or Rv1679 or Rv1933c or Rv1934c or Rv2724c or Rv2789c or Rv3061c or Rv3139 or Rv3140 or Rv3274c or Rv3504 or Rv3505 or Rv3543c or Rv3544c or Rv3560c or Rv3562 or Rv3563 or Rv3564 or Rv3573c or Rv3761c or Rv3797 or Rv0672 or Rv2500c) and (Rv0222 or Rv0456c or R…	Beta oxidation of fatty acids	0	0
FAD_6	acyl-CoA dehydrogenase fadE1-36 AND enoyl-CoA hydratase/isomerase echA1-21 AND 3-hydroxyacyl-CoA dehydrogenase fadB2-5 AND acetyl-CoA C-acetyltransferase fadA2-11	nad[c] + coa[c] + fad[c] + octdcoa[c] -> nadh[c] + fadh2[c] + accoa[c] + hexdcoa[c]	((Rv0131c or Rv0154c or Rv0215c or Rv0231 or Rv0244c or Rv0271c or Rv0400c or Rv0752c or Rv0873 or Rv0972c or Rv0975c or Rv1346 or Rv1467c or Rv1679 or Rv1933c or Rv1934c or Rv2724c or Rv2789c or Rv3061c or Rv3139 or Rv3140 or Rv3274c or Rv3504 or Rv3505 or Rv3543c or Rv3544c or Rv3560c or Rv3562 or Rv3563 or Rv3564 or Rv3573c or Rv3761c or Rv3797 or Rv0672 or Rv2500c) and (Rv0222 or Rv0456c or R…	Beta oxidation of fatty acids	0	0
FAD_7	acyl-CoA dehydrogenase fadE1-36 AND enoyl-CoA hydratase/isomerase echA1-21 AND 3-hydroxyacyl-CoA dehydrogenase fadB2-5 AND acetyl-CoA C-acetyltransferase fadA2-12	nad[c] + coa[c] + fad[c] + hexdcoa[c] -> nadh[c] + fadh2[c] + accoa[c] + tdcoa[c]	((Rv0131c or Rv0154c or Rv0215c or Rv0231 or Rv0244c or Rv0271c or Rv0400c or Rv0752c or Rv0873 or Rv0972c or Rv0975c or Rv1346 or Rv1467c or Rv1679 or Rv1933c or Rv1934c or Rv2724c or Rv2789c or Rv3061c or Rv3139 or Rv3140 or Rv3274c or Rv3504 or Rv3505 or Rv3543c or Rv3544c or Rv3560c or Rv3562 or Rv3563 or Rv3564 or Rv3573c or Rv3761c or Rv3797 or Rv0672 or Rv2500c) and (Rv0222 or Rv0456c or R…	Beta oxidation of fatty acids	0	0
FAD_8	acyl-CoA dehydrogenase fadE1-36 AND enoyl-CoA hydratase/isomerase echA1-21 AND 3-hydroxyacyl-CoA dehydrogenase fadB2-5 AND acetyl-CoA C-acetyltransferase fadA2-13	nad[c] + coa[c] + fad[c] + tdcoa[c] -> nadh[c] + fadh2[c] + accoa[c] + dodcoa[c]	((Rv0131c or Rv0154c or Rv0215c or Rv0231 or Rv0244c or Rv0271c or Rv0400c or Rv0752c or Rv0873 or Rv0972c or Rv0975c or Rv1346 or Rv1467c or Rv1679 or Rv1933c or Rv1934c or Rv2724c or Rv2789c or Rv3061c or Rv3139 or Rv3140 or Rv3274c or Rv3504 or Rv3505 or Rv3543c or Rv3544c or Rv3560c or Rv3562 or Rv3563 or Rv3564 or Rv3573c or Rv3761c or Rv3797 or Rv0672 or Rv2500c) and (Rv0222 or Rv0456c or R…	Beta oxidation of fatty acids	0	0
FAD_9	acyl-CoA dehydrogenase fadE1-36 AND enoyl-CoA hydratase/isomerase echA1-21 AND 3-hydroxyacyl-CoA dehydrogenase fadB2-5 AND acetyl-CoA C-acetyltransferase fadA2-14	nad[c] + coa[c] + fad[c] + dodcoa[c] -> nadh[c] + fadh2[c] + accoa[c] + decoa[c]	((Rv0131c or Rv0154c or Rv0215c or Rv0231 or Rv0244c or Rv0271c or Rv0400c or Rv0752c or Rv0873 or Rv0972c or Rv0975c or Rv1346 or Rv1467c or Rv1679 or Rv1933c or Rv1934c or Rv2724c or Rv2789c or Rv3061c or Rv3139 or Rv3140 or Rv3274c or Rv3504 or Rv3505 or Rv3543c or Rv3544c or Rv3560c or Rv3562 or Rv3563 or Rv3564 or Rv3573c or Rv3761c or Rv3797 or Rv0672 or Rv2500c) and (Rv0222 or Rv0456c or R…	Beta oxidation of fatty acids	0	0
FAD_10	acyl-CoA dehydrogenase fadE1-36 AND enoyl-CoA hydratase/isomerase echA1-21 AND 3-hydroxyacyl-CoA dehydrogenase fadB2-5 AND acetyl-CoA C-acetyltransferase fadA2-15	nad[c] + coa[c] + fad[c] + decoa[c] -> nadh[c] + fadh2[c] + accoa[c] + occoa[c]	((Rv0131c or Rv0154c or Rv0215c or Rv0231 or Rv0244c or Rv0271c or Rv0400c or Rv0752c or Rv0873 or Rv0972c or Rv0975c or Rv1346 or Rv1467c or Rv1679 or Rv1933c or Rv1934c or Rv2724c or Rv2789c or Rv3061c or Rv3139 or Rv3140 or Rv3274c or Rv3504 or Rv3505 or Rv3543c or Rv3544c or Rv3560c or Rv3562 or Rv3563 or Rv3564 or Rv3573c or Rv3761c or Rv3797 or Rv0672 or Rv2500c) and (Rv0222 or Rv0456c or R…	Beta oxidation of fatty acids	0	0
FAD_11	acyl-CoA dehydrogenase fadE1-36 AND enoyl-CoA hydratase/isomerase echA1-21 AND 3-hydroxyacyl-CoA dehydrogenase fadB2-5 AND acetyl-CoA C-acetyltransferase fadA2-16	nad[c] + coa[c] + fad[c] + occoa[c] -> nadh[c] + fadh2[c] + accoa[c] + hexcoa[c]	((Rv0131c or Rv0154c or Rv0215c or Rv0231 or Rv0244c or Rv0271c or Rv0400c or Rv0752c or Rv0873 or Rv0972c or Rv0975c or Rv1346 or Rv1467c or Rv1679 or Rv1933c or Rv1934c or Rv2724c or Rv2789c or Rv3061c or Rv3139 or Rv3140 or Rv3274c or Rv3504 or Rv3505 or Rv3543c or Rv3544c or Rv3560c or Rv3562 or Rv3563 or Rv3564 or Rv3573c or Rv3761c or Rv3797 or Rv0672 or Rv2500c) and (Rv0222 or Rv0456c or R…	Beta oxidation of fatty acids	0	0
FAD_12	acyl-CoA dehydrogenase fadE1-36 AND enoyl-CoA hydratase/isomerase echA1-21 AND 3-hydroxyacyl-CoA dehydrogenase fadB2-5 AND acetyl-CoA C-acetyltransferase fadA2-17	nad[c] + coa[c] + fad[c] + hexcoa[c] -> nadh[c] + fadh2[c] + accoa[c] + butcoa[c]	((Rv0131c or Rv0154c or Rv0215c or Rv0231 or Rv0244c or Rv0271c or Rv0400c or Rv0752c or Rv0873 or Rv0972c or Rv0975c or Rv1346 or Rv1467c or Rv1679 or Rv1933c or Rv1934c or Rv2724c or Rv2789c or Rv3061c or Rv3139 or Rv3140 or Rv3274c or Rv3504 or Rv3505 or Rv3543c or Rv3544c or Rv3560c or Rv3562 or Rv3563 or Rv3564 or Rv3573c or Rv3761c or Rv3797 or Rv0672 or Rv2500c) and (Rv0222 or Rv0456c or R…	Beta oxidation of fatty acids	0	0
FAD_13	acyl-CoA dehydrogenase fadE1-36 AND enoyl-CoA hydratase/isomerase echA1-21 AND 3-hydroxyacyl-CoA dehydrogenase fadB2-5 AND acetyl-CoA C-acetyltransferase fadA2-18	nad[c] + coa[c] + fad[c] + butcoa[c] -> nadh[c] + fadh2[c] + 2 accoa[c]	((Rv0131c or Rv0154c or Rv0215c or Rv0231 or Rv0244c or Rv0271c or Rv0400c or Rv0752c or Rv0873 or Rv0972c or Rv0975c or Rv1346 or Rv1467c or Rv1679 or Rv1933c or Rv1934c or Rv2724c or Rv2789c or Rv3061c or Rv3139 or Rv3140 or Rv3274c or Rv3504 or Rv3505 or Rv3543c or Rv3544c or Rv3560c or Rv3562 or Rv3563 or Rv3564 or Rv3573c or Rv3761c or Rv3797 or Rv0672 or Rv2500c) and (Rv0222 or Rv0456c or R…	Beta oxidation of fatty acids	0	0
FAD_20	acyl-CoA dehydrogenase fadE AND enoyl-CoA hydratase/isomerase echA AND 3-hydroxyacyl-CoA dehydrogenase fadB AND acetyl-CoA C-acetyltransferase fadA	nad[c] + coa[c] + fad[c] + nodcoa[c] -> nadh[c] + fadh2[c] + accoa[c] + hepdcoa[c]	((Rv0131c or Rv0154c or Rv0215c or Rv0231 or Rv0244c or Rv0271c or Rv0400c or Rv0752c or Rv0873 or Rv0972c or Rv0975c or Rv1346 or Rv1467c or Rv1679 or Rv1933c or Rv1934c or Rv2724c or Rv2789c or Rv3061c or Rv3139 or Rv3140 or Rv3274c or Rv3504 or Rv3505 or Rv3543c or Rv3544c or Rv3560c or Rv3562 or Rv3563 or Rv3564 or Rv3573c or Rv3761c or Rv3797 or Rv0672 or Rv2500c) and (Rv0222 or Rv0456c or R…	Beta oxidation of odd-numbered acyl chain fatty acids	0	0
FAD_21	acyl-CoA dehydrogenase fadE AND enoyl-CoA hydratase/isomerase echA AND 3-hydroxyacyl-CoA dehydrogenase fadB AND acetyl-CoA C-acetyltransferase fadA	nad[c] + coa[c] + fad[c] + hepdcoa[c] -> nadh[c] + fadh2[c] + accoa[c] + pentdcoa[c]	((Rv0131c or Rv0154c or Rv0215c or Rv0231 or Rv0244c or Rv0271c or Rv0400c or Rv0752c or Rv0873 or Rv0972c or Rv0975c or Rv1346 or Rv1467c or Rv1679 or Rv1933c or Rv1934c or Rv2724c or Rv2789c or Rv3061c or Rv3139 or Rv3140 or Rv3274c or Rv3504 or Rv3505 or Rv3543c or Rv3544c or Rv3560c or Rv3562 or Rv3563 or Rv3564 or Rv3573c or Rv3761c or Rv3797 or Rv0672 or Rv2500c) and (Rv0222 or Rv0456c or R…	Beta oxidation of odd-numbered acyl chain fatty acids	0	0
FAD_22	acyl-CoA dehydrogenase fadE AND enoyl-CoA hydratase/isomerase echA AND 3-hydroxyacyl-CoA dehydrogenase fadB AND acetyl-CoA C-acetyltransferase fadA	nad[c] + coa[c] + fad[c] + pentdcoa[c] -> nadh[c] + fadh2[c] + accoa[c] + tridcoa[c]	((Rv0131c or Rv0154c or Rv0215c or Rv0231 or Rv0244c or Rv0271c or Rv0400c or Rv0752c or Rv0873 or Rv0972c or Rv0975c or Rv1346 or Rv1467c or Rv1679 or Rv1933c or Rv1934c or Rv2724c or Rv2789c or Rv3061c or Rv3139 or Rv3140 or Rv3274c or Rv3504 or Rv3505 or Rv3543c or Rv3544c or Rv3560c or Rv3562 or Rv3563 or Rv3564 or Rv3573c or Rv3761c or Rv3797 or Rv0672 or Rv2500c) and (Rv0222 or Rv0456c or R…	Beta oxidation of odd-numbered acyl chain fatty acids	0	0
FAD_23	acyl-CoA dehydrogenase fadE AND enoyl-CoA hydratase/isomerase echA AND 3-hydroxyacyl-CoA dehydrogenase fadB AND acetyl-CoA C-acetyltransferase fadA	nad[c] + coa[c] + fad[c] + tridcoa[c] -> nadh[c] + fadh2[c] + accoa[c] + undcoa[c]	((Rv0131c or Rv0154c or Rv0215c or Rv0231 or Rv0244c or Rv0271c or Rv0400c or Rv0752c or Rv0873 or Rv0972c or Rv0975c or Rv1346 or Rv1467c or Rv1679 or Rv1933c or Rv1934c or Rv2724c or Rv2789c or Rv3061c or Rv3139 or Rv3140 or Rv3274c or Rv3504 or Rv3505 or Rv3543c or Rv3544c or Rv3560c or Rv3562 or Rv3563 or Rv3564 or Rv3573c or Rv3761c or Rv3797 or Rv0672 or Rv2500c) and (Rv0222 or Rv0456c or R…	Beta oxidation of odd-numbered acyl chain fatty acids	0	0
FAD_24	acyl-CoA dehydrogenase fadE AND enoyl-CoA hydratase/isomerase echA AND 3-hydroxyacyl-CoA dehydrogenase fadB AND acetyl-CoA C-acetyltransferase fadA	nad[c] + coa[c] + fad[c] + undcoa[c] -> nadh[c] + fadh2[c] + accoa[c] + nocoa[c]	((Rv0131c or Rv0154c or Rv0215c or Rv0231 or Rv0244c or Rv0271c or Rv0400c or Rv0752c or Rv0873 or Rv0972c or Rv0975c or Rv1346 or Rv1467c or Rv1679 or Rv1933c or Rv1934c or Rv2724c or Rv2789c or Rv3061c or Rv3139 or Rv3140 or Rv3274c or Rv3504 or Rv3505 or Rv3543c or Rv3544c or Rv3560c or Rv3562 or Rv3563 or Rv3564 or Rv3573c or Rv3761c or Rv3797 or Rv0672 or Rv2500c) and (Rv0222 or Rv0456c or R…	Beta oxidation of odd-numbered acyl chain fatty acids	0	0
FAD_25	acyl-CoA dehydrogenase fadE AND enoyl-CoA hydratase/isomerase echA AND 3-hydroxyacyl-CoA dehydrogenase fadB AND acetyl-CoA C-acetyltransferase fadA	nad[c] + coa[c] + fad[c] + nocoa[c] -> nadh[c] + fadh2[c] + accoa[c] + hepcoa[c]	((Rv0131c or Rv0154c or Rv0215c or Rv0231 or Rv0244c or Rv0271c or Rv0400c or Rv0752c or Rv0873 or Rv0972c or Rv0975c or Rv1346 or Rv1467c or Rv1679 or Rv1933c or Rv1934c or Rv2724c or Rv2789c or Rv3061c or Rv3139 or Rv3140 or Rv3274c or Rv3504 or Rv3505 or Rv3543c or Rv3544c or Rv3560c or Rv3562 or Rv3563 or Rv3564 or Rv3573c or Rv3761c or Rv3797 or Rv0672 or Rv2500c) and (Rv0222 or Rv0456c or R…	Beta oxidation of odd-numbered acyl chain fatty acids	0	0
FAD_26	acyl-CoA dehydrogenase fadE AND enoyl-CoA hydratase/isomerase echA AND 3-hydroxyacyl-CoA dehydrogenase fadB AND acetyl-CoA C-acetyltransferase fadA	nad[c] + coa[c] + fad[c] + hepcoa[c] -> nadh[c] + fadh2[c] + accoa[c] + pentcoa[c]	((Rv0131c or Rv0154c or Rv0215c or Rv0231 or Rv0244c or Rv0271c or Rv0400c or Rv0752c or Rv0873 or Rv0972c or Rv0975c or Rv1346 or Rv1467c or Rv1679 or Rv1933c or Rv1934c or Rv2724c or Rv2789c or Rv3061c or Rv3139 or Rv3140 or Rv3274c or Rv3504 or Rv3505 or Rv3543c or Rv3544c or Rv3560c or Rv3562 or Rv3563 or Rv3564 or Rv3573c or Rv3761c or Rv3797 or Rv0672 or Rv2500c) and (Rv0222 or Rv0456c or R…	Beta oxidation of odd-numbered acyl chain fatty acids	0	0
FAD_27	acyl-CoA dehydrogenase fadE AND enoyl-CoA hydratase/isomerase echA AND 3-hydroxyacyl-CoA dehydrogenase fadB AND acetyl-CoA C-acetyltransferase fadA	nad[c] + coa[c] + fad[c] + pentcoa[c] -> nadh[c] + fadh2[c] + accoa[c] + ppcoa[c]	((Rv0131c or Rv0154c or Rv0215c or Rv0231 or Rv0244c or Rv0271c or Rv0400c or Rv0752c or Rv0873 or Rv0972c or Rv0975c or Rv1346 or Rv1467c or Rv1679 or Rv1933c or Rv1934c or Rv2724c or Rv2789c or Rv3061c or Rv3139 or Rv3140 or Rv3274c or Rv3504 or Rv3505 or Rv3543c or Rv3544c or Rv3560c or Rv3562 or Rv3563 or Rv3564 or Rv3573c or Rv3761c or Rv3797 or Rv0672 or Rv2500c) and (Rv0222 or Rv0456c or R…	Beta oxidation of odd-numbered acyl chain fatty acids	0	0
FAD_14	acyl-CoA dehydrogenase fadE1-36 AND enoyl-CoA hydratase/isomerase echA1-21 AND 3-hydroxyacyl-CoA dehydrogenase fadB2-5 AND acetyl-CoA C-acetyltransferase fadA2-19	nad[c] + coa[c] + fad[c] + odecoa[c] -> nadh[c] + fadh2[c] + accoa[c] + hdcoa[c]	((Rv0131c or Rv0154c or Rv0215c or Rv0231 or Rv0244c or Rv0271c or Rv0400c or Rv0752c or Rv0873 or Rv0972c or Rv0975c or Rv1346 or Rv1467c or Rv1679 or Rv1933c or Rv1934c or Rv2724c or Rv2789c or Rv3061c or Rv3139 or Rv3140 or Rv3274c or Rv3504 or Rv3505 or Rv3543c or Rv3544c or Rv3560c or Rv3562 or Rv3563 or Rv3564 or Rv3573c or Rv3761c or Rv3797 or Rv0672 or Rv2500c) and (Rv0222 or Rv0456c or R…	Beta oxidation of unsaturated fatty acids	0	0
FAD_15	acyl-CoA dehydrogenase fadE1-36 AND enoyl-CoA hydratase/isomerase echA1-21 AND 3-hydroxyacyl-CoA dehydrogenase fadB2-5 AND acetyl-CoA C-acetyltransferase fadA2-20	nad[c] + coa[c] + fad[c] + hdcoa[c] -> nadh[c] + fadh2[c] + accoa[c] + c5tetdcoa[c]	((Rv0131c or Rv0154c or Rv0215c or Rv0231 or Rv0244c or Rv0271c or Rv0400c or Rv0752c or Rv0873 or Rv0972c or Rv0975c or Rv1346 or Rv1467c or Rv1679 or Rv1933c or Rv1934c or Rv2724c or Rv2789c or Rv3061c or Rv3139 or Rv3140 or Rv3274c or Rv3504 or Rv3505 or Rv3543c or Rv3544c or Rv3560c or Rv3562 or Rv3563 or Rv3564 or Rv3573c or Rv3761c or Rv3797 or Rv0672 or Rv2500c) and (Rv0222 or Rv0456c or R…	Beta oxidation of unsaturated fatty acids	0	0
FAD_16	acyl-CoA dehydrogenase fadE1-36 AND enoyl-CoA hydratase/isomerase echA1-21 AND 3-hydroxyacyl-CoA dehydrogenase fadB2-5 AND acetyl-CoA C-acetyltransferase fadA2-21	nad[c] + coa[c] + fad[c] + c5tetdcoa[c] -> nadh[c] + fadh2[c] + accoa[c] + c3dodcoa[c]	((Rv0131c or Rv0154c or Rv0215c or Rv0231 or Rv0244c or Rv0271c or Rv0400c or Rv0752c or Rv0873 or Rv0972c or Rv0975c or Rv1346 or Rv1467c or Rv1679 or Rv1933c or Rv1934c or Rv2724c or Rv2789c or Rv3061c or Rv3139 or Rv3140 or Rv3274c or Rv3504 or Rv3505 or Rv3543c or Rv3544c or Rv3560c or Rv3562 or Rv3563 or Rv3564 or Rv3573c or Rv3761c or Rv3797 or Rv0672 or Rv2500c) and (Rv0222 or Rv0456c or R…	Beta oxidation of unsaturated fatty acids	0	0
FAD_17	acyl-CoA dehydrogenase fadE1-36 AND enoyl-CoA hydratase/isomerase echA1-21 AND 3-hydroxyacyl-CoA dehydrogenase fadB2-5 AND acetyl-CoA C-acetyltransferase fadA2-22	c3dodcoa[c] -> t2dodcoa[c]	((Rv0131c or Rv0154c or Rv0215c or Rv0231 or Rv0244c or Rv0271c or Rv0400c or Rv0752c or Rv0873 or Rv0972c or Rv0975c or Rv1346 or Rv1467c or Rv1679 or Rv1933c or Rv1934c or Rv2724c or Rv2789c or Rv3061c or Rv3139 or Rv3140 or Rv3274c or Rv3504 or Rv3505 or Rv3543c or Rv3544c or Rv3560c or Rv3562 or Rv3563 or Rv3564 or Rv3573c or Rv3761c or Rv3797 or Rv0672 or Rv2500c) and (Rv0222 or Rv0456c or R…	Beta oxidation of unsaturated fatty acids	0	0
FAD_18	acyl-CoA dehydrogenase fadE1-36 AND enoyl-CoA hydratase/isomerase echA1-21 AND 3-hydroxyacyl-CoA dehydrogenase fadB2-5 AND acetyl-CoA C-acetyltransferase fadA2-23	t2dodcoa[c] -> d2hdodcoa[c]	((Rv0131c or Rv0154c or Rv0215c or Rv0231 or Rv0244c or Rv0271c or Rv0400c or Rv0752c or Rv0873 or Rv0972c or Rv0975c or Rv1346 or Rv1467c or Rv1679 or Rv1933c or Rv1934c or Rv2724c or Rv2789c or Rv3061c or Rv3139 or Rv3140 or Rv3274c or Rv3504 or Rv3505 or Rv3543c or Rv3544c or Rv3560c or Rv3562 or Rv3563 or Rv3564 or Rv3573c or Rv3761c or Rv3797 or Rv0672 or Rv2500c) and (Rv0222 or Rv0456c or R…	Beta oxidation of unsaturated fatty acids	0	0
FAD_19	acyl-CoA dehydrogenase fadE1-36 AND enoyl-CoA hydratase/isomerase echA1-21 AND 3-hydroxyacyl-CoA dehydrogenase fadB2-5 AND acetyl-CoA C-acetyltransferase fadA2-24	nad[c] + d2hdodcoa[c] -> nadh[c] + dodcoa[c]	((Rv0131c or Rv0154c or Rv0215c or Rv0231 or Rv0244c or Rv0271c or Rv0400c or Rv0752c or Rv0873 or Rv0972c or Rv0975c or Rv1346 or Rv1467c or Rv1679 or Rv1933c or Rv1934c or Rv2724c or Rv2789c or Rv3061c or Rv3139 or Rv3140 or Rv3274c or Rv3504 or Rv3505 or Rv3543c or Rv3544c or Rv3560c or Rv3562 or Rv3563 or Rv3564 or Rv3573c or Rv3761c or Rv3797 or Rv0672 or Rv2500c) and (Rv0222 or Rv0456c or R…	Beta oxidation of unsaturated fatty acids	0	0
AMAOTr	adenosylmethionine 8 amino 7 oxononanoate transaminase	amet[c] + 8aonn[c] <=> amob[c] + dann[c]	Rv1568	Biotin Metabolism	0	0
AOXSr	8 amino 7 oxononanoate synthase	ala-L[c] + h[c] + pmcoa[c] <=> co2[c] + coa[c] + 8aonn[c]	(Rv1569 or Rv0032)	Biotin Metabolism	0	0
BACCL	biotin acetyl CoA carboxylase ligase	atp[c] + h[c] + btn[c] -> ppi[c] + btamp[c]	Rv3279c	Biotin Metabolism	0	0
BTS2	biotin synthase ala L producing	cys-L[c] + dtbt[c] <=> ala-L[c] + 2 h[c] + btn[c]	Rv1589	Biotin Metabolism	0.000354099	0.000125648
BTS3r	biotin synthase	dtbt[c] + 2 s[c] <=> btn[c] + h2s[c]	Rv1589	Biotin Metabolism	-0.000354099	-0.000125648
DBTSr	dethiobiotin synthase	atp[c] + co2[c] + dann[c] <=> 3 h[c] + pi[c] + adp[c] + dtbt[c]	Rv1570	Biotin Metabolism	0	0
DTBTST	Dethiobiotin: sulfur sulfur transferase	2 amet[c] + dtbt[c] + s[c] -> btn[c] + 2 met-L[c] + 2 dad-5[c]	(Rv1589 or Rv2218)	Biotin Metabolism	0	0
3HSA	Spontaneous	9OHADD[c] -> 3HSA[c]	orphan	Cholesterol degradation	0	0
CHCD	na	nad[c] + HIPOHCOA[c] -> h[c] + nadh[c] + HIPOCOA[c]	orphan	Cholesterol degradation	0	0
CHOD	cholesterol oxidase	o2[c] + CHOLESTEROL[c] -> h2o2[c] + CHOL4EN3ONE[c]	Rv3409c	Cholesterol degradation	0	0
CHOL1	3beta-hydroxysteroid dehydrogenase	nad[c] + CHOLESTEROL[c] -> h[c] + nadh[c] + CHOL4EN3ONE[c]	Rv1106c	Cholesterol degradation	0	0
CHOLCOA	acyl-CoA dehydrogenase	fad[c] + CHOLC5COA[c] -> fadh2[c] + CHOLENEC5COA[c]	Rv3504 OR Rv3505	Cholesterol degradation	0	0
CYP1	cytochrome P450	h[c] + o2[c] + nadh[c] + CHOL4EN3ONE[c] -> h2o[c] + nad[c] + HCHOL[c]	Rv3518c OR Rv3545c	Cholesterol degradation	0	0
CYP2	cytochrome P450	nad[c] + HCHOL[c] -> h[c] + nadh[c] + OCHOL[c]	Rv3518c OR Rv3545c	Cholesterol degradation	0	0
CYP3	cytochrome P450	h[c] + o2[c] + nadh[c] + OCHOL[c] -> h2o[c] + nad[c] + CCHOL[c]	Rv3518c OR Rv3545c	Cholesterol degradation	0	0
ECHA191	enoyl CoA hydratase OR 2-enoyl acyl-CoA hydratase	h2o[c] + CHOLENEC8COA[c] <=> HCHOLC8COA[c]	Rv3516 OR Rv3538	Cholesterol degradation	0	0
ECHA192	enoyl CoA hydratase OR 2-enoyl acyl-CoA hydratase	h2o[c] + CHOLENEC5COA[c] <=> HCHOLC5COA[c]	Rv3516 OR Rv3538	Cholesterol degradation	0	0
ECHA193	enoyl CoA hydratase OR 2-enoyl acyl-CoA hydratase	h2o[c] + CHOLENEC3COA[c] <=> HCHOLC3COA[c]	Rv3516 OR Rv3538	Cholesterol degradation	0	0
ECHA20	2-enoyl-CoA hydratase	h[c] + h2o[c] + HIPECOA[c] -> HIPOHCOA[c]	Rv3550	Cholesterol degradation	0	0
FADB2	3-hydroxybutyryl-CoA dehydrogenase	nad[c] + HCHOLC8COA[c] -> h[c] + nadh[c] + OCHOLC8COA[c]	Rv3502c	Cholesterol degradation	0	0
FADB3	D-3-hydroxyacyll-CoA dehydrogenase	nad[c] + HCHOLC5COA[c] -> h[c] + nadh[c] + OCHOLC5COA[c]	Rv3502c	Cholesterol degradation	0	0
FADD17	steroid-coenzyme A ligase	atp[c] + coa[c] + CCHOL[c] -> pi[c] + adp[c] + CHOLC8COA[c]	Rv3506 OR Rv3515c	Cholesterol degradation	0	0
FADD3	CoA transferase OR CoA ligase	atp[c] + coa[c] + HIP[c] -> amp[c] + ppi[c] + HIPCOA[c]	(Rv3551 AND Rv3552) OR Rv3561	Cholesterol degradation	0	0
FADE281	acyl-CoA dehydrogenase	fad[c] + CHOLC8COA[c] -> fadh2[c] + CHOLENEC8COA[c]	Rv3504 OR Rv3505	Cholesterol degradation	0	0
FADE282	acyl-CoA dehydrogenase	fad[c] + CHOLC3COA[c] -> fadh2[c] + CHOLENEC3COA[c]	Rv3544c AND Rv3543c	Cholesterol degradation	0	0
FADE30	acyl-CoA dehydrogenase	fad[c] + 5OHHIPCOA[c] -> fadh2[c] + HIPECOA[c]	Rv3560c	Cholesterol degradation	0	0
FADE51	thiolase	coa[c] + OCHOLC8COA[c] -> ppcoa[c] + CHOLC5COA[c]	Rv3546 OR Rv3523	Cholesterol degradation	0	0
FADE52	thiolase	coa[c] + OCHOLC5COA[c] -> accoa[c] + CHOLC3COA[c]	Rv3546 OR Rv3522	Cholesterol degradation	0	0
HDAD	4,9-DHSA hydrolase	h2o[c] + 49DSHA[c] -> HIP[c] + HHD[c]	Rv3569c	Cholesterol degradation	0	0
HIAA	na	h2o[c] + HIPOCOA[c] -> accoa[c] + HIA[c]	orphan	Cholesterol degradation	0	0
HIPA	na	h[c] + nadh[c] + HIP[c] -> nad[c] + 5OHHIP[c]	orphan	Cholesterol degradation	0	0
HIPB	na	h[c] + nadh[c] + HIPCOA[c] -> nad[c] + 5OHHIPCOA[c]	orphan	Cholesterol degradation	0	0
HSA	flavin-dependent monooxygenase	o2[c] + 3HSA[c] + fmnh2[c] -> h2o[c] + 34DHSA[c] + fmn[c]	Rv3570c AND Rv3567c	Cholesterol degradation	0	0
HSAC	extradiol dioxygenase	o2[c] + 34DHSA[c] -> 49DSHA[c]	Rv3568c	Cholesterol degradation	0	0
HSAE	hydratase	h2o[c] + HHD[c] -> 4H2OHEX[c]	Rv3536c	Cholesterol degradation	0	0
HSAF	aldolase	4H2OHEX[c] -> pyr[c] + ppal[c]	Rv3534c	Cholesterol degradation	0	0
HSAG2	dehydrogenase	nad[c] + coa[c] + ppal[c] -> h[c] + nadh[c] + ppcoa[c]	Rv3535c	Cholesterol degradation	0	0
IPDAB	CoA transferase	atp[c] + coa[c] + 5OHHIP[c] -> amp[c] + ppi[c] + 5OHHIPCOA[c]	Rv3551 AND Rv3552	Cholesterol degradation	0	0
KSH	two-component Rieske oxygenase	h[c] + o2[c] + nadh[c] + ADD[c] -> h2o[c] + nad[c] + 9OHADD[c]	Rv3526 AND Rv3571	Cholesterol degradation	0	0
KSTD	delta one KstD enzyme	nad[c] + ADS[c] -> h[c] + nadh[c] + ADD[c]	Rv3537	Cholesterol degradation	0	0
PRCOA1	thiolase	HCHOLC3COA[c] -> ppcoa[c] + ADS[c]	Rv3540c	Cholesterol degradation	0	0
ACONT	aconitase	cit[c] <=> icit[c]	Rv1475c	Citric Acid Cycle	0.00279012	0.000990042
AKGDb	oxoglutarate dehydrogenase dihydrolipoamide S succinyltransferase	coa[c] + sdhlam[c] -> succoa[c] + dhlam[c]	Rv2215	Citric Acid Cycle	0	0
CITLr	Citrate lyase reversible	cit[c] <=> oaa[c] + ac[c]	(Rv2498c or Rv3075c)	Citric Acid Cycle	-0.00279012	-0.000990042
CS	citrate synthase	h2o[c] + oaa[c] + accoa[c] -> h[c] + coa[c] + cit[c]	(Rv0889c or Rv0896 or Rv1131)	Citric Acid Cycle	0	0
FRD	fumarate reductase	fum[c] + fadh2[c] -> succ[c] + fad[c]	(Rv1552 and Rv1553 and Rv1554 and Rv1555)	Citric Acid Cycle	1000	1000
FRD2	fumarate reductase	fum[c] + mql8[c] -> succ[c] + mqn8[c]	((Rv3316 and Rv3317 and Rv3318 and Rv3319) or (Rv0247c and Rv3316 and Rv3317 and Rv3318) or (Rv0248c and Rv3316 and Rv3317 and Rv3318))	Citric Acid Cycle	0.0525931	0.0315653
FRD3	fumarate reductase	fum[c] + 2dmmql8[c] -> succ[c] + 2dmmq8[c]	((Rv3316 and Rv3317 and Rv3318 and Rv3319) or (Rv0247c and Rv3316 and Rv3317 and Rv3318) or (Rv0248c and Rv3316 and Rv3317 and Rv3318))	Citric Acid Cycle	0	0
FRD5	fumarate reductase	fum[c] + mql6[c] <=> succ[c] + mqn6[c]	(Rv1552 and Rv1553 and Rv1554 and Rv1555)	Citric Acid Cycle	0.00246273	0.000873873
FUM	fumarase	fum[c] + h2o[c] <=> mal-L[c]	Rv1098c	Citric Acid Cycle	-0.501274	-0.568194
ICDHy	isocitrate dehydrogenase NADP	nadp[c] + icit[c] -> akg[c] + co2[c] + nadph[c]	(Rv3339c or Rv0066c)	Citric Acid Cycle	0.00279012	0.000990042
MDH	malate dehydrogenase	nad[c] + mal-L[c] <=> h[c] + oaa[c] + nadh[c]	Rv1240	Citric Acid Cycle	-0.965773	-0.994307
OXGDC	2 oxoglutarate decarboxylase	akg[c] + h[c] -> co2[c] + sucsal[c]	Rv1248c	Citric Acid Cycle	0	0
PC	pyruvate carboxylase	pyr[c] + atp[c] + hco3[c] -> h[c] + oaa[c] + pi[c] + adp[c]	(Rv2697c or Rv2967c)	Citric Acid Cycle	0	0
PDHc	pyruvate dehydrogenase dihydrolipoamide dehydrogenase	nad[c] + dhlam[c] -> h[c] + nadh[c] + lpam[c]	(Rv0462 or Rv0843)	Citric Acid Cycle	0	0
PEPCK_re	phosphoenolpyruvate carboxykinase GTP	oaa[c] + gtp[c] <=> co2[c] + gdp[c] + pep[c]	Rv0211	Citric Acid Cycle	-999.981	-1000
PPCKr	phosphoenolpyruvate carboxykinase	atp[c] + oaa[c] <=> co2[c] + adp[c] + pep[c]	Rv0211	Citric Acid Cycle	1000	1000
PPCSCT	Propanoyl CoA succinate CoA transferase	succ[c] + ppcoa[c] -> succoa[c] + ppa[c]		Citric Acid Cycle	0	0
SUCD1i	succinate dehydrogenase	succ[c] + fad[c] -> fum[c] + fadh2[c]	((Rv3316 and Rv3317 and Rv3318 and Rv3319) or (Rv0247c and Rv3316 and Rv3317 and Rv3318) or (Rv0248c and Rv3316 and Rv3317 and Rv3318))	Citric Acid Cycle	1000	1000
SUCOAS	succinyl CoA synthetase ADP forming	atp[c] + succ[c] + coa[c] <=> pi[c] + adp[c] + succoa[c]	(Rv0951 and Rv0952)	Citric Acid Cycle	-0.712504	-0.907663
2PLS	2-phospho-L-lactate synthase	gtp[c] + lac-L[c] -> h[c] + gdp[c] + 2plac-L[c]		Cofactor F420 Biosynthesis	0	0
LPPGS	LPPG synthetase	h[c] + gtp[c] + 2plac-L[c] -> ppi[c] + lppg[c]		Cofactor F420 Biosynthesis	0	0
DMHDRFS	7,8-didemethyl-8-hydroxy-5-deazariboflavin synthetase	h2o[c] + 2 amet[c] + 34hpp[c] + 5a6rac[c] -> 2 h[c] + nh4[c] + 2 met-L[c] + 2 dad-5[c] + fo[c]	Rv1173	Cofactor F420 Biosynthesis	0	0
LPFPLT	LPPG:Fo 2-phospho-L-lactate transferase	lppg[c] + fo[c] -> h[c] + gmp[c] + f420-0[c]	(Rv3261 and Rv3262)	Cofactor F420 Biosynthesis	0	0
GF4GL_0	gamma-F420-0:gamma-L-glutamate ligase	glu-L[c] + gtp[c] + f420-0[c] -> h[c] + pi[c] + gdp[c] + f420-1[c]	(Rv3261 and Rv3262)	Cofactor F420 Biosynthesis	0	0
GF4GL_1	gamma-F420-1:gamma-L-glutamate ligase	glu-L[c] + gtp[c] + f420-1[c] -> h[c] + pi[c] + gdp[c] + f420-2[c]	(Rv3261 and Rv3262)	Cofactor F420 Biosynthesis	0	0
GF4GL_2	gamma-F420-2:gamma-L-glutamate ligase	glu-L[c] + gtp[c] + f420-2[c] -> h[c] + pi[c] + gdp[c] + f420-3[c]	(Rv3261 and Rv3262)	Cofactor F420 Biosynthesis	0	0
GF4GL_3	gamma-F420-3:gamma-L-glutamate ligase	glu-L[c] + gtp[c] + f420-3[c] -> h[c] + pi[c] + gdp[c] + f420-4[c]	(Rv3261 and Rv3262)	Cofactor F420 Biosynthesis	0	0
GF4GL_4	gamma-F420-4:gamma-L-glutamate ligase	glu-L[c] + gtp[c] + f420-4[c] -> h[c] + pi[c] + gdp[c] + f420-5[c]	(Rv3261 and Rv3262)	Cofactor F420 Biosynthesis	0	0
4HTHRS	4 Hydroxy L threonine synthase	h2o[c] + phthr[c] -> pi[c] + 4hthr[c]	Rv1295	Cofactor Metabolism	0	0
ACBIPGT	Adenosyl cobinamide phosphate guanyltransferase	h[c] + gtp[c] + adocbip[c] -> ppi[c] + agdpcbi[c]	Rv0254c	Cofactor Metabolism	0	0
ADCPS1	adenosylcobinamide phosphate synthase	atp[c] + adcobhex[c] + appl[c] -> h[c] + pi[c] + adp[c] + adocbi[c]	Rv2236c	Cofactor Metabolism	0	0
AHMMPS	4 amino 5 hydroxymethyl 2 methylpyrimidine synthetase	2 h[c] + air[c] -> pi[c] + 4ahmmp[c] + gcald[c]	Rv0423c	Cofactor Metabolism	0	0
CYRDAAT	cob I yrinic acid a c diamide adenosyltransferase	atp[c] + h[c] + co1dam[c] -> adcobdam[c] + pppi[c]	Rv2849c	Cofactor Metabolism	0	0
CYRDAR	cob II yrinic acid a c diamide reductase	fmnh2[c] + 2 co2dam[c] -> 2 h[c] + fmn[c] + 2 co1dam[c]	Rv0306	Cofactor Metabolism	0	0
DB4PS	3 4 Dihydroxy 2 butanone 4 phosphate synthase	ru5p-D[c] -> h[c] + for[c] + db4p[c]		Cofactor Metabolism	0	0
DMATT	dimethylallyltranstransferase	ipdp[c] + dmpp[c] -> ppi[c] + grdp[c]	Rv3398c	Cofactor Metabolism	2.93168e-05	1.04028e-05
DMPPS	1 hydroxy 2 methyl 2 E butenyl 4 diphosphate reductase dmpp	h[c] + nadh[c] + h2mb4p[c] -> h2o[c] + nad[c] + dmpp[c]		Cofactor Metabolism	0.000322485	0.00011443
E4PD	Erythrose 4 phosphate dehydrogenase	h2o[c] + nad[c] + e4p[c] <=> 2 h[c] + nadh[c] + 4per[c]		Cofactor Metabolism	0	0
FOLR2	folate reductase	nadph[c] + fol[c] -> nadp[c] + dhf[c]	Rv2763c	Cofactor Metabolism	0	0
FOMETR	aminomethyltransferase	h[c] + 5fthf[c] <=> h2o[c] + methf[c]	Rv2211c	Cofactor Metabolism	0	0
FTHFCL	5 formethyltetrahydrofolate cyclo ligase	atp[c] + 5fthf[c] -> pi[c] + adp[c] + methf[c]	Rv0992c	Cofactor Metabolism	0	0
FTHFL	formate tetrahydrofolate ligase	atp[c] + for[c] + thf[c] <=> pi[c] + adp[c] + 10fthf[c]		Cofactor Metabolism	-999.999	-1000
G3PD1	glycerol 3 phosphate dehydrogenase NAD	nad[c] + glyc3p[c] <=> h[c] + nadh[c] + dhap[c]	(Rv0564c or Rv2249c or Rv2982c or Rv3302c)	Cofactor Metabolism	0.00924967	0.00973375
GLUTRR	glutamyl tRNA reductase	h[c] + nadph[c] + glutrna[c] -> nadp[c] + glu1sa[c] + trnaglu[c]	Rv0509	Cofactor Metabolism	0	0
GTPCII2	GTP cyclohydrolase II 25drapp	3 h2o[c] + gtp[c] -> ppi[c] + 2 h[c] + for[c] + 25drapp[c]		Cofactor Metabolism	0	0
HMPK1	hydroxymethylpyrimidine kinase ATP	atp[c] + 4ahmmp[c] -> h[c] + adp[c] + 4ampm[c]	Rv0422c	Cofactor Metabolism	0	0
HMPK2	hydroxymethylpyrimidine kinase CTP	4ahmmp[c] + ctp[c] -> h[c] + 4ampm[c] + cdp[c]	Rv0422c	Cofactor Metabolism	0	0
HMPK3	hydroxymethylpyrimidine kinase UTP	4ahmmp[c] + utp[c] -> h[c] + udp[c] + 4ampm[c]	Rv0422c	Cofactor Metabolism	0	0
HMPK4	hydroxymethylpyrimidine kinase GTP	gtp[c] + 4ahmmp[c] -> h[c] + gdp[c] + 4ampm[c]	Rv0422c	Cofactor Metabolism	0	0
MPML	Mg protoporphyrin IX magnesium lyase	atp[c] + h2o[c] + ppp9[c] + mg2[c] <=> 3 h[c] + pi[c] + adp[c] + mppp9[c]	Rv0958	Cofactor Metabolism	0	0
MTHFD2	methylenetetrahydrofolate dehydrogenase NAD	nad[c] + mlthf[c] <=> nadh[c] + methf[c]	Rv3356c	Cofactor Metabolism	1000	1000
NO3R1	Nitrate reductase Ubiquinol 8	2 h[c] + q8h2[c] + no3[c] -> h2o[c] + 2 h[e] + q8[c] + no2[c]	(Rv1161 and Rv1162 and Rv1163 and Rv1164 and Rv1736c)	Cofactor Metabolism	0	0
NO3R2	Nitrate reductase Menaquinol 8	2 h[c] + mql8[c] + no3[c] -> h2o[c] + mqn8[c] + 2 h[e] + no2[c]	(Rv1161 and Rv1162 and Rv1163 and Rv1164 and Rv1736c)	Cofactor Metabolism	0	0
NMO	2 Nitropropane Dioxygenase	o2[c] + fmnh2[c] + ethn[c] <=> h2o[c] + fmn[c] + no2[c] + acald[c]	(Rv0021c or Rv1533 or Rv1894c)	Cofactor Metabolism	0	0
NTRIR2x	nitrite Reductase NADH	5 h[c] + 3 nadh[c] + no2[c] -> 2 h2o[c] + nh4[c] + 3 nad[c]	(Rv0252 and Rv0253 and Rv2391)	Cofactor Metabolism	0	0
NTRIRx	nitrite reductase NADH	4 h[c] + 3 nadh[c] + no2[c] -> h2o[c] + 3 nad[c] + nh4oh[c]	(Rv0252 and Rv0253 and Rv2391)	Cofactor Metabolism	0	0
NTRIRy	nitrite reductase NADPH	4 h[c] + 3 nadph[c] + no2[c] -> h2o[c] + 3 nadp[c] + nh4oh[c]	(Rv0252 and Rv0253 and Rv2391)	Cofactor Metabolism	0	0
OCTDPS	Octaprenyl pyrophosphate synthase	5 ipdp[c] + frdp[c] -> 5 ppi[c] + octdp[c]		Cofactor Metabolism	0	0
OHPBAT	O Phospho 4 hydroxy L threonine2 oxoglutarate aminotransferase	glu-L[c] + ohpb[c] <=> akg[c] + phthr[c]	Rv0884c	Cofactor Metabolism	0	0
PC11M	precorrin 4 C11 methyltransferase	amet[c] + pre4[c] -> h[c] + ahcys[c] + pre5[c]	Rv2071c	Cofactor Metabolism	0	0
PC17M	precorrin 3B C17 methyltransferase	amet[c] + pre3b[c] -> 3 h[c] + pre4[c] + ahcys[c]	Rv2066	Cofactor Metabolism	0	0
PC20M	precorrin 2 C20 methyltransferase	amet[c] + dscl[c] -> h[c] + ahcys[c] + pre3a[c]	Rv2066	Cofactor Metabolism	0	0
PC6AR	precorrin 6A reductase	h[c] + nadph[c] + pre6a[c] -> nadp[c] + pre6b[c]	Rv2070c	Cofactor Metabolism	0	0
PC6YM	precorrin 6Y C5 15 methyltransferase decarboxylating	2 amet[c] + pre6b[c] -> 2 h[c] + co2[c] + 2 ahcys[c] + pre8[c]	Rv2072c	Cofactor Metabolism	0	0
PC8XM	precorrin 8X methylmutase	h[c] + pre8[c] -> hgbyr[c]	Rv2065	Cofactor Metabolism	0	0
PERD	Erythronate 4 phosphate 4per dehydrogenase	nad[c] + 4per[c] <=> h[c] + nadh[c] + ohpb[c]		Cofactor Metabolism	0	0
PMDPHT	pyrimidine phosphatase	h2o[c] + 5aprbu[c] -> pi[c] + 4r5au[c]		Cofactor Metabolism	0	0
PNCDC	pantothenoylcysteine decarboxylase	h[c] + ptcys[c] -> co2[c] + ptth[c]	Rv1092c	Cofactor Metabolism	0	0
PPNCL	phosphopantothenate cysteine ligase	cys-L[c] + ctp[c] + 4ppan[c] -> h[c] + pi[c] + cdp[c] + 4ppcys[c]	Rv1391	Cofactor Metabolism	0	0
PPNCL3	phosphopantothenate cysteine ligase	atp[c] + cys-L[c] + 4ppan[c] -> amp[c] + ppi[c] + h[c] + 4ppcys[c]	Rv1391	Cofactor Metabolism	0	0
PYDXNO	pyridoxine oxidase	o2[c] + pydxn[c] <=> h2o2[c] + pydx[c]	Rv2607	Cofactor Metabolism	0	0
PYDXO	pyridoxal oxidase	2 h2o[c] + nh4[c] + 0.5 o2[c] + pydx[c] <=> 2 h2o2[c] + pydam[c]	Rv2607	Cofactor Metabolism	0	0
R05217	Precorrin 3A Oxygen Precorrin 3B	h[c] + 0.5 o2[c] + pre3a[c] -> pre3b[c]	Rv2064	Cofactor Metabolism	0	0
R05219	Precorrin 5 Precorrin 6X	h2o[c] + amet[c] + pre5[c] -> h[c] + ac[c] + ahcys[c] + pre6a[c]		Cofactor Metabolism	0	0
R05224	Hydrogenobyrinate Hydrogenobyrinate a c diamide	2 atp[c] + h2o[c] + 2 gln-L[c] + hgbyr[c] -> 2 glu-L[c] + ppi[c] + h[c] + 2 adp[c] + hgbam[c]	Rv2848c	Cofactor Metabolism	0	0
RZ5PP	alpha ribazole 5 phosphate phosphatase	h2o[c] + 5prdmbz[c] -> pi[c] + rdmbzi[c]	Rv3113	Cofactor Metabolism	0	0
SHCHCS	2 succinyl 6 hydroxy 2 4 cyclohexadiene 1 carboxylate synthase	sucsal[c] + ichor[c] -> pyr[c] + 2shchc[c]	Rv0555	Cofactor Metabolism	0	0
SHCHD2	sirohydrochlorin dehydrogenase NAD	nad[c] + dscl[c] -> h[c] + nadh[c] + scl[c]	Rv2847c	Cofactor Metabolism	0	0
SHCHD3	sirohydrochlorin dehydrogenase NAD	nad[c] + pre2[c] -> h[c] + nadh[c] + scl2[c]	Rv2847c	Cofactor Metabolism	0	0
SHCHF2	sirohydrochlorin ferrochetalase	scl2[c] + fe2[c] -> 2 h[c] + sheme[c]	Rv2847c	Cofactor Metabolism	0	0
SPODM	superoxide dismutase	2 h[c] + 2 o2s[c] -> o2[c] + h2o2[c]	(Rv1908c or Rv3846 or Rv0432)	Cofactor Metabolism	0	0
THMDP	thiamin diphosphatase	2 h2o[c] + thmpp[c] -> h[c] + 2 pi[c] + thm[c]	Rv3113	Cofactor Metabolism	0	0
TMN	thiaminase	h2o[c] + thm[c] -> h[c] + 4ahmmp[c] + 4mhetz[c]		Cofactor Metabolism	0	0
UDCPDP	undecaprenyl diphosphatase	h2o[c] + udcpdp[c] -> h[c] + udcpp[c] + pi[c]	Rv2136c	Cofactor Metabolism	0.000263976	9.36689e-05
UDCPDPS	Undecaprenyl diphosphate synthase	8 ipdp[c] + frdp[c] -> 8 ppi[c] + udcpdp[c]		Cofactor Metabolism	0	0
PDBL_1	Pyridoxal biosynthesis lyase-1	gln-L[c] + ru5p-D[c] + g3p[c] -> glu-L[c] + h[c] + 3 h2o[c] + pi[c] + pydx5p[c]	(Rv2604c and Rv2606c)	Cofactor Metabolism	0	0
PDBL_2	Pyridoxal biosynthesis lyase-2	gln-L[c] + g3p[c] + r5p-D[c] -> glu-L[c] + h[c] + 3 h2o[c] + pi[c] + pydx5p[c]	(Rv2604c and Rv2606c)	Cofactor Metabolism	0	0
PDBL_3	Pyridoxal biosynthesis lyase-3	gln-L[c] + ru5p-D[c] + dhap[c] -> glu-L[c] + h[c] + 3 h2o[c] + pi[c] + pydx5p[c]	(Rv2604c and Rv2606c)	Cofactor Metabolism	0	0
PDBL_4	Pyridoxal biosynthesis lyase-4	gln-L[c] + dhap[c] + r5p-D[c] -> glu-L[c] + h[c] + 3 h2o[c] + pi[c] + pydx5p[c]	(Rv2604c and Rv2606c)	Cofactor Metabolism	0	0
ISCS	Sulfer Removal	cys-L[c] <=> ala-L[c] + s[c]	Rv3025c	Cofactor Metabolism	-0.000708198	-0.000251296
CYSS	cysteine synthase	h2s[c] + acser[c] -> h[c] + cys-L[c] + ac[c]	(Rv0848 or Rv1336 or Rv2334)	Cysteine Metabolism	0	0
SERAT	serine O acetyltransferase	accoa[c] + ser-L[c] <=> coa[c] + acser[c]	Rv2335	Cysteine Metabolism	0	0
SERD_L	L serine deaminase	ser-L[c] -> pyr[c] + nh4[c]	Rv0069c	Cysteine Metabolism	0	0
SHSL1r	O succinylhomoserine lyase reversible	cys-L[c] + suchms[c] <=> h[c] + succ[c] + cyst-L[c]	(Rv0391 and Rv1079)	Cysteine Metabolism	1000	1000
SHSL4r	O succinylhomoserine lyase elimination reversible	h2o[c] + suchms[c] <=> h[c] + nh4[c] + succ[c] + 2obut[c]	(Rv0391 and Rv1079)	Cysteine Metabolism	-1000	-1000
CYST_II	cysteine synthase II	h2s[c] + pser-L[c] -> pi[c] + cys-L[c]	Rv3684	Cysteine Metabolism	0	0
2AGPEAT160	2 acyl glycerophospho ethanolamine acyltransferase n C160	atp[c] + 2agpe160[c] + hdca[c] -> amp[c] + ppi[c] + pe160[c]		Fatty Acid Metabolism	0	0
2AGPEAT180	2 acyl glycerophospho ethanolamine acyltransferase n C180	atp[c] + 2agpe180[c] + ocdca[c] -> amp[c] + ppi[c] + pe180[c]		Fatty Acid Metabolism	0	0
AACPS10	acyl acyl carrier protein synthetase tuberculostearic acid	atp[c] + ACP[c] + mocdca[c] -> amp[c] + ppi[c] + mstrACP[c]	Rv3815c	Fatty Acid Metabolism	0.000406645	0.000144293
AACPS3	acyl acyl carrier protein synthetase n C160	atp[c] + hdca[c] + ACP[c] -> amp[c] + ppi[c] + palmACP[c]		Fatty Acid Metabolism	0.000110719	3.92875e-05
ACCC	Acyl CoA Carboxylase	co2[c] + hexccoa[c] -> h2o[c] + chexccoa[c]	Rv3280	Fatty Acid Metabolism	0.000240417	8.53092e-05
ACChex	Hexanoic Acid CoA Ligase	h[c] + coa[c] + hexc[c] -> h2o[c] + hexccoa[c]	Rv3280	Fatty Acid Metabolism	0.000240417	8.53092e-05
AGPAT160	1 hexadecanoyl sn glycerol 3 phosphate O acyltransferase n C160	palmACP[c] + 1hdecg3p[c] -> ACP[c] + pa160[c]	(Rv2182c or Rv2483c)	Fatty Acid Metabolism	0.000110719	3.92875e-05
AGPAT190	1 hexadecanoyl sn glycerol 3 phosphate O acyltransferase	mstrACP[c] + 1msg3p[c] -> ACP[c] + pa190190[c]	(Rv2483c or Rv2182c)	Fatty Acid Metabolism	7.60433e-05	2.69831e-05
DAGK160	diacylglycerol kinase n C160	atp[c] + 12dgr160[c] -> h[c] + adp[c] + pa160[c]	(Rv0499 or Rv2252)	Fatty Acid Metabolism	0	0
DASYN160	CDP diacylglycerol synthetase n C160	h[c] + ctp[c] + pa160[c] -> ppi[c] + cdpdhdecg[c]	Rv2881c	Fatty Acid Metabolism	6.56548e-05	2.32969e-05
DESAT16	Palmitoyl CoA desaturase n C160CoA n C161CoA	h[c] + o2[c] + nadph[c] + pmtcoa[c] -> 2 h2o[c] + nadp[c] + hdcoa[c]	Rv3229c	Fatty Acid Metabolism	0	0
DESAT18	stearoyl CoA desaturase n C180CoA n C181CoA	h[c] + o2[c] + nadph[c] + stcoa[c] -> 2 h2o[c] + nadp[c] + odecoa[c]	(Rv1094 or Rv0824c)	Fatty Acid Metabolism	0	0
FACOAE140	fatty acid CoA thioesterase tetradecanoate	h2o[c] + tdcoa[c] -> h[c] + coa[c] + ttdca[c]	Rv1618	Fatty Acid Metabolism	0	0
FACOAE160	fatty acid CoA thioesterase hexadecanoate	h2o[c] + pmtcoa[c] -> h[c] + coa[c] + hdca[c]	Rv1618	Fatty Acid Metabolism	0	0
FACOAE180	fatty acid CoA thioesterase octadecanoate	h2o[c] + stcoa[c] -> h[c] + coa[c] + ocdca[c]	Rv1618	Fatty Acid Metabolism	0	0
FACOAL140	fatty acid CoA ligase tetradecanoate	atp[c] + coa[c] + ttdca[c] <=> amp[c] + ppi[c] + tdcoa[c]	(Rv3826 or Rv1529)	Fatty Acid Metabolism	0	0
FACOAL160	fatty acid CoA ligase hexadecanoate	atp[c] + coa[c] + hdca[c] <=> amp[c] + ppi[c] + pmtcoa[c]	(Rv3826 or Rv1529 or Rv1185c or Rv2590)	Fatty Acid Metabolism	5.14321e-05	1.82501e-05
FACOAL161	fatty acid CoA ligase hexadecenoate	atp[c] + coa[c] + hdcea[c] <=> amp[c] + ppi[c] + hdcoa[c]	(Rv3826 or Rv1529)	Fatty Acid Metabolism	0	0
FACOAL180	fatty acid CoA ligase octadecanoate	atp[c] + coa[c] + ocdca[c] <=> amp[c] + ppi[c] + stcoa[c]	(Rv3826 or Rv1529)	Fatty Acid Metabolism	0	0
FACOAL181	fatty acid CoA ligase octadecenoate	atp[c] + coa[c] + ocdcea[c] <=> amp[c] + ppi[c] + odecoa[c]	(Rv1618 or Rv3826 or Rv1529)	Fatty Acid Metabolism	8.72659e-06	3.09653e-06
FACOAL80	fatty acid CoA ligase octanoate	atp[c] + coa[c] + octa[c] <=> amp[c] + ppi[c] + occoa[c]	(Rv3826 or Rv1529 or Rv1185c or Rv2590 or Rv0099)	Fatty Acid Metabolism	9.32413e-06	3.30856e-06
FAO1	Fatty acid oxidation tetradecanoate	atp[c] + 6 h2o[c] + 6 nad[c] + 7 coa[c] + 6 fad[c] + ttdca[c] -> amp[c] + ppi[c] + 6 h[c] + 6 nadh[c] + 6 fadh2[c] + 7 accoa[c]	(Rv0468 and Rv0859 and Rv0860 and Rv1144 and Rv1323)	Fatty Acid Metabolism	0	0
FAO10	Fatty acid oxidation octadecenoate	atp[c] + 8 h2o[c] + 8 nad[c] + 9 coa[c] + 7 fad[c] + ocdcea[c] -> amp[c] + ppi[c] + 8 h[c] + 8 nadh[c] + 7 fadh2[c] + 9 accoa[c]	(Rv0468 and Rv0859 and Rv0860 and Rv1144 and Rv1323)	Fatty Acid Metabolism	0	0
FAO11	Fatty acid oxidation n C161	atp[c] + 7 h2o[c] + 7 nad[c] + 8 coa[c] + 6 fad[c] + hdcea[c] -> amp[c] + ppi[c] + 7 h[c] + 7 nadh[c] + 6 fadh2[c] + 8 accoa[c]	(Rv0468 and Rv0859 and Rv0860 and Rv1144 and Rv1323)	Fatty Acid Metabolism	0	0
FAO2	Fatty acid oxidation n C160	atp[c] + 7 h2o[c] + 7 nad[c] + 8 coa[c] + 7 fad[c] + hdca[c] -> amp[c] + ppi[c] + 7 h[c] + 7 nadh[c] + 7 fadh2[c] + 8 accoa[c]	(Rv0468 and Rv0859 and Rv0860 and Rv1144 and Rv1323)	Fatty Acid Metabolism	0	0
FAO3	Fatty acid oxidation octadecanoate	atp[c] + 8 h2o[c] + 8 nad[c] + 9 coa[c] + 8 fad[c] + ocdca[c] -> amp[c] + ppi[c] + 8 h[c] + 8 nadh[c] + 8 fadh2[c] + 9 accoa[c]	(Rv0468 and Rv0859 and Rv0860 and Rv1144 and Rv1323)	Fatty Acid Metabolism	0	0
FAS100	fatty acid synthase n C100	3 h[c] + 2 nadph[c] + octa[c] + malcoa[c] -> h2o[c] + co2[c] + 2 nadp[c] + coa[c] + dca[c]	(Rv1350 and Rv2524c and Rv1484 and Rv2947c)	Fatty Acid Metabolism	0.003532	0.00125329
FAS120	fatty acid synthase n C120	3 h[c] + 2 nadph[c] + malcoa[c] + dca[c] -> h2o[c] + co2[c] + 2 nadp[c] + coa[c] + ddca[c]	(Rv1350 and Rv2524c and Rv1484 and Rv2947c)	Fatty Acid Metabolism	0.003532	0.00125329
FAS140	fatty acid synthase n C140	3 h[c] + 2 nadph[c] + malcoa[c] + ddca[c] -> h2o[c] + co2[c] + 2 nadp[c] + coa[c] + ttdca[c]	(Rv0533c or (Rv1350 and Rv2524c and Rv1484 and Rv2947c))	Fatty Acid Metabolism	0.003532	0.00125329
FAS160	fatty acid synthase n C160	3 h[c] + 2 nadph[c] + ttdca[c] + malcoa[c] -> h2o[c] + co2[c] + 2 nadp[c] + coa[c] + hdca[c]	(Rv1350 and Rv2524c and Rv1484 and Rv2947c)	Fatty Acid Metabolism	0.00302273	0.00107258
FAS161	fatty acid synthase n C161	4 h[c] + o2[c] + 3 nadph[c] + ttdca[c] + malcoa[c] -> 3 h2o[c] + co2[c] + 3 nadp[c] + coa[c] + hdcea[c]	(Rv1350 and Rv2524c and Rv1484 and Rv2947c)	Fatty Acid Metabolism	0.000433373	0.000153777
FAS180	fatty acid synthase n C180	3 h[c] + 2 nadph[c] + hdca[c] + malcoa[c] -> h2o[c] + co2[c] + 2 nadp[c] + coa[c] + ocdca[c]	(Rv1350 and Rv2524c and Rv1484 and Rv2947c)	Fatty Acid Metabolism	0.00129809	0.000460612
FAS181	fatty acid synthase n C181	4 h[c] + o2[c] + 3 nadph[c] + hdca[c] + malcoa[c] -> 3 h2o[c] + co2[c] + 3 nadp[c] + coa[c] + ocdcea[c]	(Rv1350 and Rv2524c and Rv1484 and Rv2947c)	Fatty Acid Metabolism	7.00305e-05	2.48495e-05
FAS200	fatty acid synthase n C200	3 h[c] + 2 nadph[c] + ocdca[c] + malcoa[c] -> h2o[c] + co2[c] + 2 nadp[c] + coa[c] + arach[c]	(Rv1350 and Rv2524c and Rv1484 and Rv2947c)	Fatty Acid Metabolism	0.000169484	6.01394e-05
FAS240_L	fatty acid synthase n C240 lumped reaction	9 h[c] + 6 nadph[c] + ocdca[c] + 3 malcoa[c] -> 3 h2o[c] + 3 co2[c] + 6 nadp[c] + 3 coa[c] + ttc[c]	(Rv1350 and Rv2524c and Rv1484 and Rv2947c)	Fatty Acid Metabolism	0.000844039	0.000299498
FAS260	fatty acid synthase n C260	3 h[c] + 2 nadph[c] + malcoa[c] + ttc[c] -> h2o[c] + co2[c] + 2 nadp[c] + coa[c] + hexc[c]	(Rv1350 and Rv2524c and Rv1484 and Rv2947c)	Fatty Acid Metabolism	0.000844039	0.000299498
FAS80_L	fatty acid synthase n C80 lumped reaction	8 h[c] + 6 nadph[c] + accoa[c] + 3 malcoa[c] -> 2 h2o[c] + 3 co2[c] + 6 nadp[c] + 4 coa[c] + octa[c]	(Rv1350 and Rv2524c and Rv1484 and Rv2947c)	Fatty Acid Metabolism	0.00454427	0.00161248
G3PAT160	glycerol 3 phosphate acyltransferase C160	glyc3p[c] + palmACP[c] -> ACP[c] + 1hdecg3p[c]	Rv1551	Fatty Acid Metabolism	0	0
G3PAT190	glycerol 3 phosphate acyltransferase C190	glyc3p[c] + mstrACP[c] -> ACP[c] + 1msg3p[c]	Rv1551	Fatty Acid Metabolism	7.60433e-05	2.69831e-05
GPDDA2	Glycerophosphodiester phosphodiesterase Glycerophosphoethanolamine	h2o[c] + g3pe[c] -> h[c] + glyc3p[c] + etha[c]	(Rv0317c or Rv2277c or Rv3842c)	Fatty Acid Metabolism	0	0
HAS	hexa arabinofuranoside synthesis	5 decda-tb[c] + arab-D[c] -> 5 decd-tb[c] + harab-D[c]		Fatty Acid Metabolism	3.64002e-05	1.29162e-05
LPLIPAL2E160	Lysophospholipase L2 2 acylglycerophosphoethanolamine n C160	h2o[c] + 2agpe160[c] -> h[c] + hdca[c] + g3pe[c]	Rv0183	Fatty Acid Metabolism	0	0
LPLIPAL2E180	Lysophospholipase L2 2 acylglycerophosphoethanolamine n C180	h2o[c] + 2agpe180[c] -> h[c] + ocdca[c] + g3pe[c]	((Rv0183 or Rv0215c or Rv0752c or Rv0873 or Rv2789c or Rv3274c) or (Rv3563 and Rv3564))	Fatty Acid Metabolism	0	0
MCD	Malonyl CoA Decarboxylase cytoplasmic	h[c] + malcoa[c] -> co2[c] + accoa[c]	Rv1347c	Fatty Acid Metabolism	0	0
MCOATA	Malonyl CoA ACP transacylase	ACP[c] + malcoa[c] <=> coa[c] + malACP[c]	(Rv2243 or Rv2244 or Rv0649)	Fatty Acid Metabolism	0.0036914	0.00130985
MI1PP	myo inositol 1 phosphatase	h2o[c] + mi1p-D[c] -> pi[c] + inost[c]	(Rv2701c or Rv1604 or Rv3137 or Rv2131c)	Fatty Acid Metabolism	0.000101152	3.58928e-05
OCOAT1r	3 oxoacid CoA transferase	succoa[c] + acac[c] <=> succ[c] + aacoa[c]	(Rv2503c and Rv2504c)	Fatty Acid Metabolism	-0.414626	-0.408416
PAPA160	Phosphatidate phosphatase n C160	h2o[c] + pa160[c] -> pi[c] + 12dgr160[c]	Rv1755c	Fatty Acid Metabolism	0	0
PGSA160	Phosphatidylglycerol synthase n C160	glyc3p[c] + cdpdhdecg[c] -> h[c] + cmp[c] + pgp160[c]	(Rv1822 or Rv2746c)	Fatty Acid Metabolism	4.03776e-05	1.43275e-05
PHDCATA	transacylase	ACP[c] + phdcacoa[c] <=> coa[c] + phdcaACP[c]		Fatty Acid Metabolism	-4.01659e-05	-1.42524e-05
PLCD	phospholipase C	h2o[c] + ptd1ino160[c] -> h[c] + 12dgr160[c] + mi1p-D[c]	Rv1755c	Fatty Acid Metabolism	0	0
PLIPA1E160	Phospholipase A1 phosphatidylethanolamine n C160	h2o[c] + pe160[c] -> h[c] + 2agpe160[c] + hdca[c]		Fatty Acid Metabolism	0	0
PLIPA1E180	Phospholipase A1 phosphatidylethanolamine n C180	h2o[c] + pe180[c] -> h[c] + 2agpe180[c] + ocdca[c]		Fatty Acid Metabolism	0	0
PSD160	Phosphatidylserine decarboxylase n C160	h[c] + ps160[c] -> co2[c] + pe160[c]	Rv0437c	Fatty Acid Metabolism	2.52772e-05	8.96934e-06
PSD180	Phosphatidylserine decarboxylase n C180	h[c] + ps180[c] -> co2[c] + pe180[c]	Rv0437c	Fatty Acid Metabolism	0	0
PSSA160	Phosphatidylserine syntase n C160	ser-L[c] + cdpdhdecg[c] -> h[c] + cmp[c] + ps160[c]	Rv0436c	Fatty Acid Metabolism	2.52772e-05	8.96934e-06
PSSA180	Phosphatidylserine syntase n C180	ser-L[c] + cdpdodecg[c] -> h[c] + cmp[c] + ps180[c]	Rv0436c	Fatty Acid Metabolism	0	0
TAS	tetra arabinofuranoside synthesis	3 decda-tb[c] + arab-D[c] -> 3 decd-tb[c] + tarab-D[c]		Fatty Acid Metabolism	5.46003e-05	1.93743e-05
HDECH	HDEC hydrolase	h2o[c] + 1hdecg3p[c] <=> 3 h[c] + glyc3p[c] + hdcea[c]		Fatty Acid Metabolism	-0.000365278	-0.000129615
FAS40	fatty acid synthase n C40	2 h[c] + 2 nadph[c] + accoa[c] + malcoa[c] -> co2[c] + 2 nadp[c] + 2 coa[c] + buta[c]	(Rv1350 and Rv2524c and Rv1484 and Rv2947c)	Fatty Acid Metabolism	0	0
FAO40	Fatty acid oxidation n C40	atp[c] + h2o[c] + nad[c] + 2 coa[c] + fad[c] + buta[c] -> amp[c] + ppi[c] + h[c] + nadh[c] + fadh2[c] + 2 accoa[c]	((Rv0468 or Rv1715) and Rv0859 and Rv0860 and Rv1323)	Fatty Acid Metabolism	0	0
FAS60	fatty acid synthase n C60	3 h[c] + 2 nadph[c] + malcoa[c] + buta[c] -> h2o[c] + co2[c] + 2 nadp[c] + coa[c] + hexana[c]	(Rv1350 and Rv2524c and Rv1484 and Rv2947c)	Fatty Acid Metabolism	0	0
FAO60	Fatty acid oxidation n C60	atp[c] + 2 h2o[c] + 2 nad[c] + 3 coa[c] + 2 fad[c] + hexana[c] -> amp[c] + ppi[c] + 2 h[c] + 2 nadh[c] + 2 fadh2[c] + 3 accoa[c]	((Rv0468 or Rv1715) and Rv0859 and Rv0860 and Rv1323)	Fatty Acid Metabolism	0	0
FAS50	fatty acid synthase n C50	2 h[c] + 2 nadph[c] + ppcoa[c] + malcoa[c] -> co2[c] + 2 nadp[c] + 2 coa[c] + penta[c]	(Rv1350 and Rv2524c and Rv1484 and Rv2947c)	Fatty Acid Metabolism	0	0
FAO50	Fatty acid oxidation n C50	atp[c] + h2o[c] + nad[c] + 2 coa[c] + fad[c] + penta[c] -> amp[c] + ppi[c] + h[c] + nadh[c] + fadh2[c] + accoa[c] + ppcoa[c]	((Rv0468 or Rv1715) and Rv0859 and Rv0860 and Rv1323)	Fatty Acid Metabolism	0	0
FAS70	fatty acid synthase n C70	3 h[c] + 2 nadph[c] + malcoa[c] + penta[c] -> h2o[c] + co2[c] + 2 nadp[c] + coa[c] + hepta[c]	(Rv1350 and Rv2524c and Rv1484 and Rv2947c)	Fatty Acid Metabolism	0	0
FAO70	Fatty acid oxidation n C70	atp[c] + 2 h2o[c] + 2 nad[c] + 3 coa[c] + 2 fad[c] + hepta[c] -> amp[c] + ppi[c] + 2 h[c] + 2 nadh[c] + 2 fadh2[c] + 2 accoa[c] + ppcoa[c]	((Rv0468 or Rv1715) and Rv0859 and Rv0860 and Rv1323)	Fatty Acid Metabolism	0	0
FAS90	fatty acid synthase n C90	3 h[c] + 2 nadph[c] + malcoa[c] + hepta[c] -> h2o[c] + co2[c] + 2 nadp[c] + coa[c] + nona[c]	(Rv1350 and Rv2524c and Rv1484 and Rv2947c)	Fatty Acid Metabolism	0	0
FAO90	Fatty acid oxidation n C90	atp[c] + 3 h2o[c] + 3 nad[c] + 4 coa[c] + 3 fad[c] + nona[c] -> amp[c] + ppi[c] + 3 h[c] + 3 nadh[c] + 3 fadh2[c] + 3 accoa[c] + ppcoa[c]	((Rv0468 or Rv1715) and Rv0859 and Rv0860 and Rv1323)	Fatty Acid Metabolism	0	0
FAS110	fatty acid synthase n C110	3 h[c] + 2 nadph[c] + malcoa[c] + nona[c] -> h2o[c] + co2[c] + 2 nadp[c] + coa[c] + undec[c]	(Rv1350 and Rv2524c and Rv1484 and Rv2947c)	Fatty Acid Metabolism	0	0
FAO110	Fatty acid oxidation n C110	atp[c] + 4 h2o[c] + 4 nad[c] + 5 coa[c] + 4 fad[c] + undec[c] -> amp[c] + ppi[c] + 4 h[c] + 4 nadh[c] + 4 fadh2[c] + 4 accoa[c] + ppcoa[c]	((Rv0468 or Rv1715) and Rv0859 and Rv0860 and Rv1323)	Fatty Acid Metabolism	0	0
FAS130	fatty acid synthase n C130	3 h[c] + 2 nadph[c] + malcoa[c] + undec[c] -> h2o[c] + co2[c] + 2 nadp[c] + coa[c] + tridec[c]	(Rv1350 and Rv2524c and Rv1484 and Rv2947c)	Fatty Acid Metabolism	0	0
FAO130	Fatty acid oxidation n C130	atp[c] + 5 h2o[c] + 5 nad[c] + 6 coa[c] + 5 fad[c] + tridec[c] -> amp[c] + ppi[c] + 5 h[c] + 5 nadh[c] + 5 fadh2[c] + 5 accoa[c] + ppcoa[c]	((Rv0468 or Rv1715) and Rv0859 and Rv0860 and Rv1323)	Fatty Acid Metabolism	0	0
FAS150	fatty acid synthase n C150	3 h[c] + 2 nadph[c] + malcoa[c] + tridec[c] -> h2o[c] + co2[c] + 2 nadp[c] + coa[c] + ptdec[c]	(Rv1350 and Rv2524c and Rv1484 and Rv2947c)	Fatty Acid Metabolism	0	0
FAO150	Fatty acid oxidation n C150	atp[c] + 6 h2o[c] + 6 nad[c] + 7 coa[c] + 6 fad[c] + ptdec[c] -> amp[c] + ppi[c] + 6 h[c] + 6 nadh[c] + 6 fadh2[c] + 6 accoa[c] + ppcoa[c]	((Rv0468 or Rv1715) and Rv0859 and Rv0860 and Rv1323)	Fatty Acid Metabolism	0	0
FAS170	fatty acid synthase n C170	3 h[c] + 2 nadph[c] + malcoa[c] + ptdec[c] -> h2o[c] + co2[c] + 2 nadp[c] + coa[c] + hepdec[c]	(Rv1350 and Rv2524c and Rv1484 and Rv2947c)	Fatty Acid Metabolism	0	0
FAO170	Fatty acid oxidation n C170	atp[c] + 7 h2o[c] + 7 nad[c] + 8 coa[c] + 7 fad[c] + hepdec[c] -> amp[c] + ppi[c] + 7 h[c] + 7 nadh[c] + 7 fadh2[c] + 7 accoa[c] + ppcoa[c]	((Rv0468 or Rv1715) and Rv0859 and Rv0860 and Rv1323)	Fatty Acid Metabolism	0	0
FACOAL100	fatty acid CoA ligase decanoate	atp[c] + coa[c] + dca[c] <=> amp[c] + ppi[c] + decoa[c]		Fatty Acid Metabolism	0	0
FACOAL120	fatty acid CoA ligase decenoate	atp[c] + coa[c] + ddca[c] <=> amp[c] + ppi[c] + dodcoa[c]		Fatty Acid Metabolism	0	0
FACOAL160_2	fatty acid CoA ligase hexadecanoate 2	atp[c] + coa[c] + hdca[c] <=> amp[c] + ppi[c] + hexdcoa[c]		Fatty Acid Metabolism	0	0
FACOAL180_2	fatty acid CoA ligase octadecanoate 2	atp[c] + coa[c] + ocdca[c] <=> amp[c] + ppi[c] + octdcoa[c]		Fatty Acid Metabolism	0	0
FACOAL200_2	fatty acid CoA ligase eicosanoate	atp[c] + coa[c] + arach[c] <=> amp[c] + ppi[c] + eiscoa[c]		Fatty Acid Metabolism	0	0
FACOAL220	fatty acid CoA ligase docosanoate	atp[c] + coa[c] + dosc[c] <=> amp[c] + ppi[c] + doscoa[c]		Fatty Acid Metabolism	0	0
FACOAL240	fatty acid CoA ligase tetracosanoate	atp[c] + coa[c] + ttc[c] <=> amp[c] + ppi[c] + tetscoa[c]		Fatty Acid Metabolism	0	0
FACOAL260	fatty acid CoA ligase hexacosanoate	atp[c] + coa[c] + hexc[c] <=> amp[c] + ppi[c] + hexscoa[c]		Fatty Acid Metabolism	0	0
FACOAL150	fatty acid CoA ligase pentadecanoate	atp[c] + coa[c] + ptdec[c] <=> amp[c] + ppi[c] + pentdcoa[c]		Fatty Acid Metabolism	0	0
FACOAL170	fatty acid CoA ligase heptadecanoate	atp[c] + coa[c] + hepdec[c] <=> amp[c] + ppi[c] + hepdcoa[c]		Fatty Acid Metabolism	0	0
FACOAL263	fatty acid CoA ligase nondecanoate	atp[c] + coa[c] + nodec[c] <=> amp[c] + ppi[c] + nodcoa[c]		Fatty Acid Metabolism	0	0
ADCL	4 aminobenzoate synthase	4adcho[c] -> pyr[c] + h[c] + 4abz[c]	Rv0812	Folate Metabolism	0	0
ADCS	4 amino 4 deoxychorismate synthase	gln-L[c] + chor[c] -> glu-L[c] + 4adcho[c]	(Rv0013 and Rv1005c)	Folate Metabolism	0	0
DHFR	dihydrofolate reductase	h[c] + nadph[c] + dhf[c] <=> nadp[c] + thf[c]	Rv2763c	Folate Metabolism	2.27377e-05	8.06821e-06
DHFS	dihydrofolate synthase	glu-L[c] + atp[c] + dhpt[c] -> h[c] + pi[c] + adp[c] + dhf[c]	Rv2447c	Folate Metabolism	0	0
DHNPA	dihydroneopterin aldolase	dhnpt[c] -> h[c] + gcald[c] + 2ahhmp[c]	Rv3607c	Folate Metabolism	0	0
DHNPA2	dihydroneopterin aldolase	dhnpt[c] -> gcald[c] + 6hmhpt[c]	Rv3607c	Folate Metabolism	0	0
DHPS2	dihydropteroate synthase	4abz[c] + 6hmhptpp[c] -> ppi[c] + dhpt[c]	(Rv1207 or Rv3608c)	Folate Metabolism	0	0
DNMPPA	Dihydroneopterin monophosphate dephosphorylase	h2o[c] + dhpmp[c] -> pi[c] + dhnpt[c]		Folate Metabolism	0	0
DNTPPA	Dihydroneopterin triphosphate pyrophosphatase	h2o[c] + ahdt[c] -> ppi[c] + h[c] + dhpmp[c]		Folate Metabolism	0	0
FOLD3	dihydropteroate synthase	4abz[c] + 2ahhmd[c] -> ppi[c] + dhpt[c]	(Rv1207 or Rv3608c)	Folate Metabolism	0	0
FTHFD	formyltetrahydrofolate deformylase	h2o[c] + 10fthf[c] -> h[c] + for[c] + thf[c]	Rv2964	Folate Metabolism	0	0
GLYCL	Glycine Cleavage System	nad[c] + thf[c] + gly[c] -> nh4[c] + co2[c] + nadh[c] + mlthf[c]	(Rv1826 or Rv0811c)	Folate Metabolism	0	0
GTPCI	GTP cyclohydrolase I	h2o[c] + gtp[c] -> h[c] + for[c] + ahdt[c]	Rv3609c	Folate Metabolism	0	0
HPPK	2 amino 4 hydroxy 6 hydroxymethyldihydropteridine diphosphokinase	atp[c] + 2ahhmp[c] -> amp[c] + h[c] + 2ahhmd[c]	Rv3606c	Folate Metabolism	0	0
HPPK2	6 hydroxymethyl dihydropterin pyrophosphokinase	atp[c] + 6hmhpt[c] -> amp[c] + h[c] + 6hmhptpp[c]		Folate Metabolism	0	0
MTHFC	methenyltetrahydrofolate cyclohydrolase	h2o[c] + methf[c] <=> h[c] + 10fthf[c]	Rv3356c	Folate Metabolism	0.00377442	0.00133931
MTHFD	methylenetetrahydrofolate dehydrogenase NADP	nadp[c] + mlthf[c] <=> nadph[c] + methf[c]	Rv3356c	Folate Metabolism	-999.996	-999.999
MTHFR2	5 10 methylenetetrahydrofolate reductase NADH	2 h[c] + nadh[c] + mlthf[c] -> nad[c] + 5mthf[c]		Folate Metabolism	0.000738181	0.000261935
THFGLUS	TetrahydrofolateL glutamate gamma ligase ADP forming	glu-L[c] + atp[c] + thf[c] <=> h[c] + pi[c] + adp[c] + thfglu[c]	Rv2447c	Folate Metabolism	0	0
ABTA	4 aminobutyrate transaminase	akg[c] + 4abut[c] -> glu-L[c] + sucsal[c]	(Rv2589 or Rv3290c)	Glutamate Metabolism	0	0
AGMT	agmatinase	h2o[c] + agm[c] -> ptrc[c] + urea[c]		Glutamate Metabolism	0	0
ARGDC	arginine decarboxylase	arg-L[c] + h[c] -> co2[c] + agm[c]	Rv2531c	Glutamate Metabolism	0	0
ASPTA	aspartate transaminase	akg[c] + asp-L[c] <=> glu-L[c] + oaa[c]	(Rv3565 or Rv0337c)	Glutamate Metabolism	0.987638	0.995613
GF6PTAr	Glutamine fructose 6 phosphate transaminase	gln-L[c] + f6p[c] <=> glu-L[c] + gam6p[c]	Rv3436c	Glutamate Metabolism	0.00197352	0.00070028
GLNS	glutamine synthetase	glu-L[c] + atp[c] + nh4[c] -> h[c] + gln-L[c] + pi[c] + adp[c]	(Rv1878 and Rv2220 and Rv2222c and Rv2860c)	Glutamate Metabolism	0.0123739	0.00439074
GLUCYS	gamma glutamylcysteine synthetase	glu-L[c] + atp[c] + cys-L[c] -> h[c] + pi[c] + adp[c] + glucys[c]	Rv3704c	Glutamate Metabolism	0	0
GLUDC	Glutamate Decarboxylase	glu-L[c] + h[c] -> co2[c] + 4abut[c]	Rv3432c	Glutamate Metabolism	0	0
GLUDx	glutamate dehydrogenase NAD	glu-L[c] + h2o[c] + nad[c] <=> akg[c] + h[c] + nh4[c] + nadh[c]	Rv2476c	Glutamate Metabolism	-999.024	-999.009
GLUR	glutamate racemase	glu-D[c] <=> glu-L[c]	Rv1338	Glutamate Metabolism	-0.000259426	-9.20544e-05
GLUSy	glutamate synthase NADPH	akg[c] + h[c] + gln-L[c] + nadph[c] -> 2 glu-L[c] + nadp[c]	(Rv3858c and Rv3859c)	Glutamate Metabolism	0	0
GTHOr	glutathione oxidoreductase	h[c] + nadph[c] + gthox[c] <=> nadp[c] + 2 gthrd[c]	Rv2855	Glutamate Metabolism	-1000	-1000
NADS2	NAD synthase glutamine hydrolysing	atp[c] + h2o[c] + gln-L[c] + dnad[c] -> glu-L[c] + amp[c] + ppi[c] + h[c] + nad[c]	Rv2438c	Glutamate Metabolism	0	0
OPAH	5 Oxoproline amidohydrolase ATP hydrolysing	atp[c] + 2 h2o[c] + 5oxpro[c] <=> glu-L[c] + h[c] + pi[c] + adp[c]	Rv0266c	Glutamate Metabolism	0	0
P5CD	1 pyrroline 5 carboxylate dehydrogenase	2 h2o[c] + nad[c] + 1pyr5c[c] -> glu-L[c] + h[c] + nadh[c]	(Rv1187 or Rv1187 or Rv1187 or Rv1187)	Glutamate Metabolism	0	0
SSALx	succinate semialdehyde dehydrogenase NAD	h2o[c] + nad[c] + sucsal[c] -> 2 h[c] + succ[c] + nadh[c]	(Rv0234c and Rv1731)	Glutamate Metabolism	0	0
SSALy	succinate semialdehyde dehydrogenase NADP	h2o[c] + nadp[c] + sucsal[c] -> 2 h[c] + succ[c] + nadph[c]	(Rv0234c or Rv1731 or (Rv0234c and Rv1731))	Glutamate Metabolism	0	0
HOAS	2-Hydroxy-3-Oxoadipate synthase	akg[c] + 3 h[c] + glx[c] -> co2[c] + hoa[c]	Rv1248c	Glutamate Metabolism	0	0
SR1	Nonenzymatic spontaneous decarboxylation	hoa[c] -> co2[c] + hla[c]		Glutamate Metabolism	0	0
ASAD	aspartate semialdehyde dehydrogenase	pi[c] + nadp[c] + aspsa[c] <=> h[c] + nadph[c] + 4pasp[c]	Rv3708c	Glycine Serine and Threonine Metabolism	-0.00160944	-0.000571091
ASPK	aspartate kinase	atp[c] + asp-L[c] <=> adp[c] + 4pasp[c]	Rv3709c	Glycine Serine and Threonine Metabolism	0.00160944	0.000571091
GCC2	glycine cleavage system lipoamide irreversible	thf[c] + alpam[c] -> nh4[c] + dhlam[c] + mlthf[c]	Rv2211c	Glycine Serine and Threonine Metabolism	0	0
GCCa	glycine cleavage complex	h[c] + gly[c] + lpro[c] -> co2[c] + alpro[c]	Rv1832	Glycine Serine and Threonine Metabolism	0	0
GCCb	glycine cleavage complex	thf[c] + alpro[c] -> nh4[c] + mlthf[c] + dhlpro[c]	Rv2211c	Glycine Serine and Threonine Metabolism	0	0
GHMT2	glycine hydroxymethyltransferase	thf[c] + ser-L[c] -> h2o[c] + mlthf[c] + gly[c]	(Rv1093 or Rv0070c)	Glycine Serine and Threonine Metabolism	0.00453534	0.00160931
GLYCK	glycerate kinase	atp[c] + glyc-R[c] -> h[c] + adp[c] + 3pg[c]	Rv2205c	Glycine Serine and Threonine Metabolism	0	0
HSDx	homoserine dehydrogenase NADH	nad[c] + hom-L[c] <=> h[c] + nadh[c] + aspsa[c]	Rv1294	Glycine Serine and Threonine Metabolism	999.913	999.969
HSDy	homoserine dehydrogenase NADPH	nadp[c] + hom-L[c] <=> h[c] + nadph[c] + aspsa[c]	Rv1294	Glycine Serine and Threonine Metabolism	-999.914	-999.969
HSK	homoserine kinase	atp[c] + hom-L[c] -> h[c] + adp[c] + phom[c]	Rv1296	Glycine Serine and Threonine Metabolism	0.0010706	0.00037989
PGCD	phosphoglycerate dehydrogenase	nad[c] + 3pg[c] -> h[c] + nadh[c] + 3php[c]	(Rv0728c or Rv2996c)	Glycine Serine and Threonine Metabolism	0.00558778	0.00198276
PSERT	phosphoserine transaminase	glu-L[c] + 3php[c] -> akg[c] + pser-L[c]	Rv0884c	Glycine Serine and Threonine Metabolism	0.00558778	0.00198276
PSP_L	phosphoserine phosphatase L serine	h2o[c] + pser-L[c] -> pi[c] + ser-L[c]	(Rv0505c or Rv3042c)	Glycine Serine and Threonine Metabolism	0.00558778	0.00198276
SERD_D	D serine deaminase	ser-D[c] -> pyr[c] + nh4[c]	Rv0069c	Glycine Serine and Threonine Metabolism	0	0
THRS	threonine synthase	h2o[c] + phom[c] -> pi[c] + thr-L[c]	Rv1295	Glycine Serine and Threonine Metabolism	0.0010706	0.00037989
ACS	acetyl CoA synthetase	atp[c] + coa[c] + ac[c] -> amp[c] + ppi[c] + accoa[c]	Rv3667	Glycolysis	0	0
ALDD2x	aldehyde dehydrogenase acetaldehyde NAD	h2o[c] + nad[c] + acald[c] -> 2 h[c] + nadh[c] + ac[c]	((Rv0768 and Rv3293) or Rv0147 or Rv0458)	Glycolysis	0	0
ENO	enolase	2pg[c] <=> h2o[c] + pep[c]	Rv1023	Glycolysis	-0.0174187	0.000270793
ENTCS	enterochelin synthase	3 23dhba[c] + 3 seramp[c] -> 6 amp[c] + 9 h[c] + enter[c]	Rv3214	Glycolysis	0	0
FBA	fructose bisphosphate aldolase	fdp[c] <=> dhap[c] + g3p[c]	Rv0363c	Glycolysis	-0.00922564	-0.00327361
FBP	fructose bisphosphatase	h2o[c] + fdp[c] -> pi[c] + f6p[c]	(Rv1099c or Rv2131c)	Glycolysis	0.00922564	0.00327361
GAPD	glyceraldehyde 3 phosphate dehydrogenase	pi[c] + nad[c] + g3p[c] <=> h[c] + nadh[c] + 13dpg[c]	Rv1436	Glycolysis	-0.0118309	0.00225355
HEX1	hexokinase D glucoseATP	atp[c] + glc-D[c] -> h[c] + adp[c] + g6p[c]	Rv0650	Glycolysis	0	0
LDH_L	L lactate dehydrogenase	nad[c] + lac-L[c] <=> pyr[c] + h[c] + nadh[c]	Rv0694	Glycolysis	-0.851474	-0.831168
PDH	pyruvate dehydrogenase	pyr[c] + nad[c] + coa[c] -> co2[c] + nadh[c] + accoa[c]	(Rv2241 and (Rv0462 or Rv0843) and Rv2215)	Glycolysis	0.456457	0.423259
PDHa	pyruvate dehydrogenase lipoamide	pyr[c] + h[c] + lpam[c] -> co2[c] + adhlam[c]	((Rv0462 or Rv0843) or (Rv2496c and Rv2497c))	Glycolysis	0	0
PDHbr	pyruvate dehydrogenase dihydrolipoamide reversible	coa[c] + adhlam[c] <=> accoa[c] + dhlam[c]	Rv2495c	Glycolysis	0	0
PFK	phosphofructokinase	atp[c] + f6p[c] -> h[c] + adp[c] + fdp[c]	(Rv2029c and Rv3010c)	Glycolysis	0	0
PGI	glucose 6 phosphate isomerase	g6p[c] <=> f6p[c]	Rv0946c	Glycolysis	-0.00208731	-0.000740658
PGK	phosphoglycerate kinase	atp[c] + 3pg[c] <=> adp[c] + 13dpg[c]	Rv1437	Glycolysis	0.0118309	-0.00225355
PGM	phosphoglycerate mutase	2pg[c] <=> 3pg[c]	(Rv0489 or Rv2419c or Rv2135c)	Glycolysis	0.0174187	-0.000270793
PGMT	phosphoglucomutase	g1p[c] <=> g6p[c]	(Rv3068c or Rv3400)	Glycolysis	-0.000735865	-0.000261113
PPGKr	Polyphosphate glucokinase reversible	pi[c] + glc-D[c] <=> h2o[c] + g6p[c]	Rv2702	Glycolysis	-0.00101551	-0.000360342
PYK	pyruvate kinase	h[c] + adp[c] + pep[c] -> pyr[c] + atp[c]	Rv1617	Glycolysis	0	0
PYRDC	pyruvate decarboxylase	pyr[c] + h[c] -> co2[c] + acald[c]	Rv0162c	Glycolysis	0	0
TPI	triose phosphate isomerase	dhap[c] <=> g3p[c]	Rv1438	Glycolysis	2.40332e-05	0.00646014
GLXO1	glyoxylate oxidase	h2o[c] + nad[c] + glx[c] -> 2 h[c] + nadh[c] + oxa[c]		Glyoxylate Metabolism	0	0
GLYCTO1	Glycolate oxidase	o2[c] + glyclt[c] -> h2o2[c] + glx[c]	Rv1257c	Glyoxylate Metabolism	0	0
GLYCTO2	Glycolate oxidase	q8[c] + glyclt[c] -> q8h2[c] + glx[c]	Rv1257c	Glyoxylate Metabolism	0	0
GLYCTO3	Glycolate oxidase	mqn8[c] + glyclt[c] -> mql8[c] + glx[c]	Rv1257c	Glyoxylate Metabolism	0	0
GLYCTO4	Glycolate oxidase	2dmmq8[c] + glyclt[c] -> 2dmmql8[c] + glx[c]	Rv1257c	Glyoxylate Metabolism	0	0
OXACOAL	oxalate coa ligase	atp[c] + coa[c] + oxa[c] <=> amp[c] + ppi[c] + oxalcoa[c]		Glyoxylate Metabolism	0	0
OXCDC	Oxalyl CoA decarboxylase	h[c] + oxalcoa[c] -> co2[c] + forcoa[c]	Rv0118c	Glyoxylate Metabolism	0	0
PGLYCP	Phosphoglycolate phosphatase	h2o[c] + 2pglyc[c] -> pi[c] + glyclt[c]	Rv2233	Glyoxylate Metabolism	0	0
ATPPRT	ATP phosphoribosyltransferase	atp[c] + prpp[c] -> ppi[c] + prbatp[c]	Rv2121c	Histidine Metabolism	0.000252816	8.97088e-05
HISTD	histidinol dehydrogenase	h2o[c] + 2 nad[c] + histd[c] -> 3 h[c] + 2 nadh[c] + his-L[c]	Rv1599	Histidine Metabolism	0.000252816	8.97088e-05
HISTP	histidinol phosphatase	h2o[c] + hisp[c] -> pi[c] + histd[c]		Histidine Metabolism	0.000252816	8.97088e-05
HSTPT	histidinol phosphate transaminase	glu-L[c] + imacp[c] -> akg[c] + hisp[c]	(Rv1600 or Rv2231c or Rv3772)	Histidine Metabolism	0.000252816	8.97088e-05
IG3PS	Imidazole glycerol 3 phosphate synthase	gln-L[c] + prlp[c] -> glu-L[c] + h[c] + aicar[c] + eig3p[c]	Rv1605	Histidine Metabolism	0.000252816	8.97088e-05
IGPDH	imidazoleglycerol phosphate dehydratase	eig3p[c] -> h2o[c] + imacp[c]	Rv1601	Histidine Metabolism	0.000252816	8.97088e-05
PRAIi	phosphoribosylanthranilate isomerase irreversible	pran[c] -> 2cpr5p[c]	Rv1603	Histidine Metabolism	0.000125259	4.44469e-05
PRAMPC	phosphoribosyl AMP cyclohydrolase	h2o[c] + prbamp[c] -> prfp[c]	Rv1606	Histidine Metabolism	0.000252816	8.97088e-05
PRATPP	phosphoribosyl ATP pyrophosphatase	h2o[c] + prbatp[c] -> ppi[c] + h[c] + prbamp[c]	Rv2122c	Histidine Metabolism	0.000252816	8.97088e-05
PRMICIi	1 5 phosphoribosyl 5 5 phosphoribosylamino methylideneamino imidazole 4 carboxamide isomerase irreversible	prfp[c] -> prlp[c]	Rv1603	Histidine Metabolism	0.000252816	8.97088e-05
MANT1	Mannosyltransferase	decdman1p-tb[c] + PIM4[c] -> decd-tb[c] + LM[c]	(Rv1166 and Rv1635c and Rv2174 and Rv2181)	LM/LAM Biosynthesis	0	0
ARABT	Arabinosyltransferase C	decda-tb[c] + LM[c] -> decd-tb[c] + LAM[c]	(Rv1635c and Rv2181 and Rv3793)	LM/LAM Biosynthesis	0	0
MANT2	Mannosyltranseferase	decdman1p-tb[c] + LAM[c] -> decd-tb[c] + ManLAM[c]	Rv1635c	LM/LAM Biosynthesis	0	0
DAPDC	diaminopimelate decarboxylase	h[c] + 26dap-M[c] -> co2[c] + lys-L[c]	Rv1293	Lysine Metabolism	0.00052662	0.000186865
DAPE	diaminopimelate epimerase	26dap-LL[c] <=> 26dap-M[c]	Rv2726c	Lysine Metabolism	0.000538839	0.000191201
DHDPRy	dihydrodipicolinate reductase NADPH	h[c] + nadph[c] + 23dhdp[c] -> nadp[c] + thdp[c]	Rv2773c	Lysine Metabolism	0.000538839	0.000191201
DHDPS	dihydrodipicolinate synthase	pyr[c] + aspsa[c] -> h[c] + 2 h2o[c] + 23dhdp[c]	Rv2753c	Lysine Metabolism	0.000538839	0.000191201
SDPDS	succinyl diaminopimelate desuccinylase	h2o[c] + sl26da[c] -> succ[c] + 26dap-LL[c]	Rv1202	Lysine Metabolism	0.000538839	0.000191201
SDPTA	succinyldiaminopimelate transaminase	akg[c] + sl26da[c] <=> glu-L[c] + sl2a6o[c]	(Rv0858c or Rv1178)	Lysine Metabolism	-0.000538839	-0.000191201
THDPS	tetrahydrodipicolinate succinylase	h2o[c] + succoa[c] + thdp[c] -> coa[c] + sl2a6o[c]	Rv1201c	Lysine Metabolism	0.000538839	0.000191201
AACPS11	acyl acyl carrier protein synthetase	atp[c] + ACP[c] + 4hbz[c] -> amp[c] + ppi[c] + 4hbzACP[c]		Membrane Metabolism	4.91726e-05	1.74484e-05
ALAALAD	D alanine D alanine dipeptidase	h2o[c] + alaala[c] -> 2 ala-D[c]	Rv3330	Membrane Metabolism	0	0
ARABF	arabinan complex formation M tb	12 arab-D[c] + 12 tarab-D[c] + 8 mharab-D[c] -> 32 h2o[c] + arabinan[c]		Membrane Metabolism	4.55002e-06	1.61452e-06
ARACHTA	transacylase	ACP[c] + arachcoa[c] <=> coa[c] + arachACP[c]		Membrane Metabolism	1.69926e-06	6.02962e-07
ARI	arabinose ribose isomerase	arpp[c] <=> prpp[c]		Membrane Metabolism	-0.000350352	-0.000124318
CDAPPA160	CDP Diacylglycerol pyrophostatase n C160	h2o[c] + cdpdhdecg[c] -> 2 h[c] + pa160[c] + cmp[c]	Rv2289	Membrane Metabolism	0	0
CDAPPA160190	CDP Diacylglycerol pyrophostatase C160 C190	h2o[c] + cdpc16c19g[c] -> 2 h[c] + cmp[c] + pa160190[c]	Rv2289	Membrane Metabolism	0	0
CDAPPA190	CDP Diacylglycerol pyrophostatase C190	h2o[c] + cdpc19c19g[c] -> 2 h[c] + pa190190[c] + cmp[c]	Rv2289	Membrane Metabolism	0	0
CDPPT160	CDP diacylglycerol inositon 3 phosphatidyltransferase	cdpdhdecg[c] + inost[c] -> h[c] + cmp[c] + ptd1ino160[c]	Rv2612c	Membrane Metabolism	0	0
CHRPL	Chorismate pyruvate lyase	chor[c] -> pyr[c] + 4hbz[c]	Rv2949c	Membrane Metabolism	4.91726e-05	1.74484e-05
CLPNS160190	cardiolipin synthase C160 C190 tuberculosis	2 pg160190[c] <=> clpn160190[c] + glyc[c]		Membrane Metabolism	3.64687e-05	1.29405e-05
DASYN190190	CDP diacylglycerol synthetase C190 C190	h[c] + ctp[c] + pa190190[c] -> ppi[c] + cdpc19c19g[c]	Rv2881c	Membrane Metabolism	3.61637e-05	1.28323e-05
DCPDPP2	decaprenylphosphoryl arabinose phosphate dephosphatase	h2o[c] + decdpa-tb[c] -> decda-tb[c] + pi[c]		Membrane Metabolism	0.000350352	0.000124318
DCPT2	phosphoribose transferase undecaprenyl phosphate	decd-tb[c] + arpp[c] -> ppi[c] + decdpa-tb[c]		Membrane Metabolism	0.000350352	0.000124318
FACOAL200	fatty acid CoA ligase	atp[c] + coa[c] + arach[c] <=> amp[c] + ppi[c] + arachcoa[c]	(Rv3826 or Rv1529)	Membrane Metabolism	1.69926e-06	6.02962e-07
FACOALPHDCA	fatty acid CoA ligase	atp[c] + coa[c] + phdca[c] <=> amp[c] + ppi[c] + phdcacoa[c]		Membrane Metabolism	-4.01659e-05	-1.42524e-05
FACOALPREPH	fatty acid CoA ligase phthiocerol precursor	atp[c] + coa[c] + prephth[c] <=> amp[c] + ppi[c] + prephthcoa[c]	Rv2930	Membrane Metabolism	-1.69926e-06	-6.02962e-07
FAH4	Fatty acid hydroxylase	h[c] + o2[c] + nadph[c] + omtta[c] -> h2o[c] + nadp[c] + homtta[c]		Membrane Metabolism	0	0
FASPHDCA	fatty acyl ACP synthase phdca	24 h[c] + 16 nadph[c] + 8 malACP[c] + 4hbzACP[c] -> 8 h2o[c] + 8 co2[c] + 16 nadp[c] + 8 ACP[c] + phdcaACP[c]		Membrane Metabolism	4.91726e-05	1.74484e-05
FASm1601	fatty acid synthase methyl octadecanoic acid	3 h[c] + 2 nadph[c] + hdca[c] + mmcoa-S[c] -> h2o[c] + co2[c] + 2 nadp[c] + coa[c] + m1ocdca[c]	(Rv1663 and Rv1662)	Membrane Metabolism	1.4397e-05	5.10861e-06
FASm180	fatty acid synthase tuberculostearic acid	15 h[c] + 10 nadph[c] + octa[c] + 4 malcoa[c] + mmcoa-S[c] -> 5 h2o[c] + 5 co2[c] + 10 nadp[c] + 5 coa[c] + mocdca[c]	(Rv1663 and Rv1662)	Membrane Metabolism	0.00100295	0.000355887
FASm1801	fatty acid synthase dimethyl arachic acid	3 h[c] + 2 nadph[c] + mmcoa-S[c] + m1ocdca[c] -> h2o[c] + co2[c] + 2 nadp[c] + coa[c] + dmarach[c]	(Rv1663 and Rv1662)	Membrane Metabolism	1.4397e-05	5.10861e-06
FASm2001	fatty acid synthase tri methyl behenic acid	3 h[c] + 2 nadph[c] + mmcoa-S[c] + dmarach[c] -> h2o[c] + co2[c] + 2 nadp[c] + coa[c] + tmbhn[c]	(Rv1663 and Rv1662)	Membrane Metabolism	1.4397e-05	5.10861e-06
FASm2002	fatty acid synthase methyl arachidic acid	3 h[c] + 2 nadph[c] + ocdca[c] + mmcoa-S[c] -> h2o[c] + co2[c] + 2 nadp[c] + coa[c] + marach[c]	(Rv1663 and Rv1662)	Membrane Metabolism	5.99408e-05	2.12693e-05
FASm220	fatty acid synthase methyl behenic acid	3 h[c] + 2 nadph[c] + arach[c] + mmcoa-S[c] -> h2o[c] + co2[c] + 2 nadp[c] + coa[c] + mbhn[c]	Rv2940c	Membrane Metabolism	7.0211e-05	2.49136e-05
FASm2201	fatty acid synthase tri methyl lignoceric acid	3 h[c] + 2 nadph[c] + mmcoa-S[c] + tmbhn[c] -> h2o[c] + co2[c] + 2 nadp[c] + coa[c] + tamlgnc[c]	Rv2940c	Membrane Metabolism	1.4397e-05	5.10861e-06
FASm2202	fatty acid synthase di methyl behenic acid	3 h[c] + 2 nadph[c] + mmcoa-S[c] + marach[c] -> h2o[c] + co2[c] + 2 nadp[c] + coa[c] + dmbhn[c]	Rv2940c	Membrane Metabolism	5.99408e-05	2.12693e-05
FASm240	fatty acid synthase di methyl lignoceric acid	3 h[c] + 2 nadph[c] + mmcoa-S[c] + mbhn[c] -> h2o[c] + co2[c] + 2 nadp[c] + coa[c] + dmlgnc[c]	Rv2940c	Membrane Metabolism	2.14119e-05	7.59776e-06
FASm2401	fatty acid synthase penta methyl hexacosanoic acid	3 h[c] + 2 nadph[c] + mmcoa-S[c] + tamlgnc[c] -> h2o[c] + co2[c] + 2 nadp[c] + coa[c] + pmhexc[c]	Rv2940c	Membrane Metabolism	1.4397e-05	5.10861e-06
FASm2402	fatty acid synthase tri methyl lignoceric acid	3 h[c] + 2 nadph[c] + mmcoa-S[c] + dmbhn[c] -> h2o[c] + co2[c] + 2 nadp[c] + coa[c] + tmlgnc[c]	Rv2940c	Membrane Metabolism	5.99408e-05	2.12693e-05
FASm260	fatty acid synthase tri methyl cerotic acid	3 h[c] + 2 nadph[c] + mmcoa-S[c] + dmlgnc[c] -> h2o[c] + co2[c] + 2 nadp[c] + coa[c] + tmhexc[c]	Rv2940c	Membrane Metabolism	2.14119e-05	7.59776e-06
FASm2601	fatty acid synthase hexa methyl octacosanoic acid	3 h[c] + 2 nadph[c] + mmcoa-S[c] + pmhexc[c] -> h2o[c] + co2[c] + 2 nadp[c] + coa[c] + hmocta[c]	Rv2940c	Membrane Metabolism	1.4397e-05	5.10861e-06
FASm2602	fatty acid synthase tetra methyl hexacosanoic acid	3 h[c] + 2 nadph[c] + mmcoa-S[c] + tmlgnc[c] -> h2o[c] + co2[c] + 2 nadp[c] + coa[c] + tamhexc[c]	Rv2940c	Membrane Metabolism	2.8794e-05	1.02172e-05
FASm280	fatty acid synthase tetra methyl octacosanoic acid	3 h[c] + 2 nadph[c] + mmcoa-S[c] + tmhexc[c] -> h2o[c] + co2[c] + 2 nadp[c] + coa[c] + tamocta[c]	Rv2940c	Membrane Metabolism	2.14119e-05	7.59776e-06
FASm2801	fatty acid synthase hepta methyl triacontanoic acid	3 h[c] + 2 nadph[c] + mmcoa-S[c] + hmocta[c] -> h2o[c] + co2[c] + 2 nadp[c] + coa[c] + hpmtria[c]	Rv2940c	Membrane Metabolism	1.4397e-05	5.10861e-06
FASm2802	fatty acid synthase penta methyl octacosanoic acid	3 h[c] + 2 nadph[c] + mmcoa-S[c] + tamhexc[c] -> h2o[c] + co2[c] + 2 nadp[c] + coa[c] + pmocta[c]	Rv2940c	Membrane Metabolism	2.8794e-05	1.02172e-05
FASm300	fatty acid synthase hexa methyl triacontanoic acid	3 h[c] + 2 nadph[c] + mmcoa-S[c] + pmocta[c] -> h2o[c] + co2[c] + 2 nadp[c] + coa[c] + hmtria[c]	Rv2940c	Membrane Metabolism	2.8794e-05	1.02172e-05
FASm3001	fatty acid synthase octa methyl dotriacontanoic acid	3 h[c] + 2 nadph[c] + mmcoa-S[c] + hpmtria[c] -> h2o[c] + co2[c] + 2 nadp[c] + coa[c] + omdtria[c]	Rv2940c	Membrane Metabolism	0	0
FASm320	fatty acid synthase hepta methyl dotriacontanoic acid	3 h[c] + 2 nadph[c] + mmcoa-S[c] + hmtria[c] -> h2o[c] + co2[c] + 2 nadp[c] + coa[c] + hpmdtria[c]	Rv2940c	Membrane Metabolism	2.8794e-05	1.02172e-05
FASm340	fatty acid synthase octa methyl tetracontatricosanoic acid	3 h[c] + 2 nadph[c] + mmcoa-S[c] + hpmdtria[c] -> h2o[c] + co2[c] + 2 nadp[c] + coa[c] + omtta[c]	Rv2940c	Membrane Metabolism	2.8794e-05	1.02172e-05
GGLUCT2	gamma glutamylcyclotransferase	gluala[c] -> ala-L[c] + 5oxpro[c]		Membrane Metabolism	0	0
GMT1	gdp mannosyl phosphate transferase	decd-tb[c] + gdpmann[c] -> gdp[c] + decdman1p-tb[c]	Rv2051c	Membrane Metabolism	2.3385e-05	8.29791e-06
GMT2	gdp mannosyl phosphate transferase	harab-D[c] + 3 gdpmann[c] -> 3 h[c] + 3 gdp[c] + mharab-D[c]	Rv2051c	Membrane Metabolism	3.64002e-05	1.29162e-05
MCBTS	mycobactin synthesis	atp[c] + h[c] + 2 o2[c] + odecoa[c] + thr-L[c] + 2 lys-L[c] + bhb[c] + salc[c] -> 5 h2o[c] + co2[c] + pi[c] + adp[c] + coa[c] + mcbts[c]	(Rv2378c and Rv2379c and Rv2380c and Rv2381c and Rv2382c and Rv2383c and Rv2384)	Membrane Metabolism	8.72659e-06	3.09653e-06
MCBTS2	mycobactin synthesis	atp[c] + h[c] + 2 o2[c] + odecoa[c] + ser-L[c] + 2 lys-L[c] + bhb[c] + salc[c] -> 5 h2o[c] + co2[c] + pi[c] + adp[c] + coa[c] + mcbtt[c]	(Rv2378c and Rv2379c and Rv2380c and Rv2381c and Rv2382c and Rv2383c and Rv2384)	Membrane Metabolism	0	0
MCBTS3	carboxymycobactin synthesis	atp[c] + 3.5 o2[c] + 2 nadp[c] + occoa[c] + ser-L[c] + 2 lys-L[c] + bhb[c] + salc[c] -> 2 h[c] + 5 h2o[c] + co2[c] + pi[c] + adp[c] + 2 nadph[c] + coa[c] + cmcbtt[c]	(Rv2378c and Rv2379c and Rv2380c and Rv2381c and Rv2382c and Rv2383c and Rv2384)	Membrane Metabolism	9.32413e-06	3.30856e-06
PATS	penta acyl trehalose synthesis	5 h[c] + ocdca[c] + 4 tmlgnc[c] + tre[c] -> 5 h2o[c] + pat[c]		Membrane Metabolism	7.7867e-06	2.76302e-06
PDIMAS	PDIM A synthesis Mycobacterium Tuberculosis	2 h[c] + 2 tamocta[c] + phthiocerol[c] -> 2 h2o[c] + pdima[c]	Rv2941	Membrane Metabolism	1.69926e-06	6.02962e-07
PGLS	methoxy fucose rhamnose rhamnose phenol phthiocerol dimycocerosate synthesis	4 amet[c] + frrppdima[c] -> 4 h[c] + 4 ahcys[c] + mfrrppdima[c]		Membrane Metabolism	7.36967e-06	2.61504e-06
PGPP160	phosphatidylglycerol phosphate phosphatase n C160	h2o[c] + pgp160[c] -> pi[c] + pg160[c]		Membrane Metabolism	4.03776e-05	1.43275e-05
PGPP160190	phosphatidylglycerol phosphate phosphatase C160 C190	h2o[c] + pgp160190[c] -> pi[c] + pg160190[c]		Membrane Metabolism	0.000111093	3.942e-05
PGPP190	phosphatidylglycerol phosphate phosphatase C190	h2o[c] + pgp190[c] -> pi[c] + pg190[c]		Membrane Metabolism	3.61637e-05	1.28323e-05
PGSA160190	Phosphatidylglycerol synthase C160 C190	glyc3p[c] + cdpc16c19g[c] -> h[c] + cmp[c] + pgp160190[c]	(Rv2746c or Rv1822)	Membrane Metabolism	0.000111093	3.942e-05
PGSA190	Phosphatidylglycerol synthase C190	glyc3p[c] + cdpc19c19g[c] -> h[c] + cmp[c] + pgp190[c]	(Rv2746c or Rv1822)	Membrane Metabolism	3.61637e-05	1.28323e-05
PHTHDLS	phthiodolone synthesis	h[c] + prephth[c] -> co2[c] + phthdl[c]		Membrane Metabolism	1.69926e-06	6.02962e-07
PHTHDLS2	phenolphthiodolone synthesis	h[c] + prepphth[c] -> co2[c] + pphthdl[c]		Membrane Metabolism	9.00668e-06	3.19592e-06
PHTHS	phthiocerol synthesis	nadph[c] + amet[c] + phthdl[c] -> nadp[c] + ahcys[c] + phthiocerol[c]		Membrane Metabolism	1.69926e-06	6.02962e-07
PHTHS2	phenolphthiocerol synthesis	nadph[c] + amet[c] + pphthdl[c] -> nadp[c] + ahcys[c] + pphthiocerol[c]		Membrane Metabolism	9.00668e-06	3.19592e-06
PPDIMAS	PPDIM synthesis Mycobacterium Tuberculosis	2 h[c] + 2 tamocta[c] + pphthiocerol[c] -> 2 h2o[c] + ppdima[c]	Rv2941	Membrane Metabolism	9.00668e-06	3.19592e-06
PREPHACPH	fatty acyl ACP hydrolase	h2o[c] + prephthACP[c] -> h[c] + ACP[c] + prephth[c]	Rv2928	Membrane Metabolism	0	0
PREPPACPH	fatty acyl ACP hydrolase	h2o[c] + prepphthACP[c] -> h[c] + ACP[c] + prepphth[c]	Rv2928	Membrane Metabolism	9.00668e-06	3.19592e-06
PREPTHS	phthiocerol precursor synthesis	14 h[c] + 10 nadph[c] + 2 malcoa[c] + arachACP[c] + 2 mmcoa-S[c] -> 5 h2o[c] + 2 co2[c] + 10 nadp[c] + 4 coa[c] + prephthACP[c]	(Rv2931 and Rv2932 and Rv2933 and Rv2934 and Rv2935)	Membrane Metabolism	1.69926e-06	6.02962e-07
PREPTHS2	phenolic phthiocerol precursor synthesis	14 h[c] + 10 nadph[c] + 2 malcoa[c] + phdcaACP[c] + 2 mmcoa-S[c] -> 5 h2o[c] + 2 co2[c] + 10 nadp[c] + 4 coa[c] + prepphthACP[c]	(Rv2931 and Rv2932 and Rv2933 and Rv2934 and Rv2935)	Membrane Metabolism	9.00668e-06	3.19592e-06
PREPTTA	phthiocerol precursor ACP transacylase	ACP[c] + prephthcoa[c] <=> coa[c] + prephthACP[c]		Membrane Metabolism	-1.69926e-06	-6.02962e-07
SALCS	salicylate synthase	chor[c] -> pyr[c] + salc[c]	Rv2386c	Membrane Metabolism	1.80507e-05	6.40509e-06
TATS	tetra acyl trehalose synthesis	4 h[c] + hdca[c] + 2 omtta[c] + hpmtria[c] + tre[c] -> 4 h2o[c] + tat[c]		Membrane Metabolism	7.31988e-06	2.59738e-06
TATSO	tetra acyl trehalose sulfate sulfolipid 1 synthesis	4 h[c] + hdca[c] + 2 omtta[c] + hpmtria[c] + tres[c] -> 4 h2o[c] + sl1[c]		Membrane Metabolism	7.07712e-06	2.51124e-06
TRE6PP	trehalose phosphatase	h2o[c] + tre6p[c] -> pi[c] + tre[c]	(Rv2006 and Rv3372)	Membrane Metabolism	0.000194381	6.8974e-05
TRE6PS	alpha alpha trehalose phosphate synthase UDP forming	g6p[c] + udpg[c] -> h[c] + udp[c] + tre6p[c]	Rv3490	Membrane Metabolism	0.000234784	8.33104e-05
TRESULT	trehalose sulfotransferase	tre[c] + paps[c] -> h[c] + tres[c] + pap[c]	(Rv1373 or Rv0295c or Rv3529c or Rv2267c)	Membrane Metabolism	4.73738e-05	1.68101e-05
TRIATS	tri acyl trehalose sulfonation	3 h[c] + 2 ocdca[c] + tmlgnc[c] + tre[c] -> 3 h2o[c] + triat[c]		Membrane Metabolism	0	0
UAMRH	UDP MurNAc Hydroxylase	h[c] + o2[c] + nadph[c] + uamr[c] -> h2o[c] + nadp[c] + ugmr[c]	Rv3818	Membrane Metabolism	6.08122e-06	2.15785e-06
S7PI	Sedoheptulose 7 phosphate isomerase	s7p[c] -> gmhep7p[c]	Rv0113	Membrane Metabolism	0	0
AH7PK	D alpha D Heptose 7 phosphate kinase	atp[c] + gmhep7p[c] -> adp[c] + gmhep17bp[c]	Rv0115	Membrane Metabolism	0	0
BH7PK	D beta D Heptose 7 phosphate kinase	atp[c] + gmhep7p[c] -> adp[c] + gbmh17p-D[c]		Membrane Metabolism	0	0
ABH17BPP_a	D alpha beta D Heptose 1 7 bisphosphate phosphatase	h2o[c] + gmhep17bp[c] -> pi[c] + gmhep1p[c]	Rv0114	Membrane Metabolism	0	0
ABH17BPP_b	D alpha beta D Heptose 1 7 bisphosphate phosphatase	h2o[c] + gmhep17bp[c] -> pi[c] + gbmh1p-D[c]	Rv0114	Membrane Metabolism	0	0
MAN1PT3	D alpha D Heptose 1 phosphate guanylyltransferase	gtp[c] + gmhep1p[c] -> ppi[c] + gamgdp-D[c]	Rv3264c	Membrane Metabolism	0	0
H1PAT_b	D beta D Heptose 1 phosphate adenylyltransferase	atp[c] + gbmh1p-D[c] -> ppi[c] + adphep-DD[c]		Membrane Metabolism	0	0
HEADP_b	ADP D beta D heptose epimerase	h[c] + nadp[c] + adphep-DD[c] -> nadph[c] + adphep-LD[c]		Membrane Metabolism	0	0
ADMDCr	Adenosylmethionine decarboxylase	h[c] + amet[c] <=> co2[c] + ametam[c]		Methionine Metabolism	0	0
AHC	adenosylhomocysteinase	h2o[c] + ahcys[c] <=> adn[c] + hcys-L[c]	Rv3248c	Methionine Metabolism	0.000521018	0.000184877
AHCYSNS	S adenosylhomocysteine nucleosidase	h2o[c] + ahcys[c] -> ade[c] + rhcys[c]	Rv0091	Methionine Metabolism	0	0
CYSTGL	cystathionine g lyase	h2o[c] + cyst-L[c] -> nh4[c] + cys-L[c] + 2obut[c]		Methionine Metabolism	1000	1000
CYSTL	cystathionine b lyase	h2o[c] + cyst-L[c] -> pyr[c] + nh4[c] + hcys-L[c]	(Rv3340 or Rv0075)	Methionine Metabolism	0.000217163	7.70577e-05
CYSTS	cystathionine beta synthase	ser-L[c] + hcys-L[c] -> h2o[c] + cyst-L[c]	Rv1077	Methionine Metabolism	0	0
GCCc	glycine cleavage complex	nad[c] + dhlpro[c] -> h[c] + nadh[c] + lpro[c]	(Rv0794c and Rv3303c)	Methionine Metabolism	0	0
HCYSMT	homocysteine S methyltransferase	amet[c] + hcys-L[c] -> h[c] + met-L[c] + ahcys[c]	(Rv0511 or Rv2458)	Methionine Metabolism	0	0
HSERTA	homoserine O trans acetylase	accoa[c] + hom-L[c] <=> coa[c] + achms[c]	Rv3341	Methionine Metabolism	0	0
METAT	methionine adenosyltransferase	atp[c] + h2o[c] + met-L[c] -> ppi[c] + pi[c] + amet[c]	Rv1392	Methionine Metabolism	0.000521018	0.000184877
METOX1s	methionine oxidation spontaneous	h2o2[c] + met-L[c] -> h2o[c] + metsox-S-L[c]		Methionine Metabolism	0	0
METOX2s	methionine oxidation 2 spontaneous	h2o2[c] + met-L[c] -> h2o[c] + metsox-R-L[c]		Methionine Metabolism	0	0
METS	methionine synthase	5mthf[c] + hcys-L[c] -> h[c] + met-L[c] + thf[c]	Rv2124c	Methionine Metabolism	0.000738181	0.000261935
MHPGLUT	5 methyltetrahydropteroyltriglutamate homocysteine S methyltransferase	hcys-L[c] + mhpglu[c] -> met-L[c] + hpglu[c]	Rv1133c	Methionine Metabolism	0	0
MTAN	methylthioadenosine nucleosidase	h2o[c] + 5mta[c] -> ade[c] + 5mtr[c]	Rv0091	Methionine Metabolism	0	0
THRD_Lr	L threonine deaminse reversible	thr-L[c] <=> nh4[c] + 2obut[c]	Rv1559	Methionine Metabolism	0.000217163	7.70577e-05
ACHMSSH	O-acetylhomoserine (thiol)-lyase	h2s[c] + achms[c] -> h[c] + ac[c] + hcys-L[c]	Rv3340	Methionine Metabolism	0	0
MMCD	Methylmalonyl CoA decarboxylase	h[c] + mmcoa-S[c] -> co2[c] + ppcoa[c]		Methylmalonyl Pathway	0	0
MME	methylmalonyl CoA epimerase	mmcoa-R[c] <=> mmcoa-S[c]	(Rv0855 or Rv1322A)	Methylmalonyl Pathway	-0.298417	-0.499438
MMM2r	Methylmalonyl CoA mutase	succoa[c] <=> mmcoa-R[c]	(Rv1492 and Rv1493)	Methylmalonyl Pathway	-0.298417	-0.499438
PPCOAC	Propionyl CoA carboxylase	atp[c] + ppcoa[c] + hco3[c] -> h[c] + pi[c] + adp[c] + mmcoa-S[c]	((Rv0973c and Rv0974c) or (Rv0973c and Rv2502c) or (Rv2247 and Rv2501c) or (Rv0974c and Rv3285))	Methylmalonyl Pathway	0.3	0.5
CMLDC	4 carboxymuconolactone decarboxylase	2c25dho[c] -> h[c] + co2[c] + 5odhf2a[c]	(Rv0771 or Rv0464c)	Miscellaneous	0	0
ECHH_0	Ech hydrogenase no electron transport	2 fdox[c] + h2[c] <=> 2 h[c] + 2 fdred[c]		Miscellaneous	0	0
H2CO3D	carboxylic acid dissociation	h2o[c] + co2[c] <=> h2co3[c]	(Rv3273 or Rv3588c or Rv1284)	Miscellaneous	0	0
HCO3E	HCO3 equilibration reaction	h2o[c] + co2[c] <=> h[c] + hco3[c]	(Rv3273 or Rv3588c)	Miscellaneous	0.343536	0.515448
PPA	inorganic diphosphatase	ppi[c] + h2o[c] -> h[c] + 2 pi[c]	Rv3628	Miscellaneous	0.310962	0.50389
FUSA1	Elongation Factor	h2o[c] + gtp[c] -> h[c] + pi[c] + gdp[c]	Rv0684	Miscellaneous	0	0
MBP_1	Molybdopterin biosynthesis protein-1	h2o[c] + gtp[c] -> ppi[c] + cpmp[c]	((Rv3109 or Rv0869c) and (Rv3111 or Rv0864 or Rv3324c))	Molybdopertin cofactor biosynthesis	0	0
MPTSS	MPT synthase sulfurylase	atp[c] + MoaD[c] -> ppi[c] + MoaD-AMP[c]	(Rv3112 or Rv0868c)	Molybdopertin cofactor biosynthesis	0	0
MBP_2	Molybdopterin biosynthesis protein-2	cys-L[c] + MoaD-AMP[c] -> ala-L[c] + MoaD-SH[c]		Molybdopertin cofactor biosynthesis	0	0
MODBS	Molybdopterin synthase	cpmp[c] + 2 MoaD-SH[c] -> 2 h2o[c] + 2 MoaD[c] + mobpt[c]	((Rv3119 or Rv0866) and Rv3323c)	Molybdopertin cofactor biosynthesis	0	0
MODAT	Molybdopterin adenylyltransferase	atp[c] + h2[c] + mobpt[c] -> ppi[c] + mobptamp[c]	Rv0865	Molybdopertin cofactor biosynthesis	0	0
MOCO	Molybdenum-molybdopterin ligase	mobptamp[c] + mob[c] -> amp[c] + h2o[c] + moco[c]	Rv0994	Molybdopertin cofactor biosynthesis	0	0
MGDS	Molybdopterin-guanine dinucleotide biosynthesis protein	3 h[c] + gtp[c] + moco[c] -> ppi[c] + mgd[c]	Rv2453c	Molybdopertin cofactor biosynthesis	0	0
FAMPL1	Fatty Acid Ligase AMP mycolic acid	amp[c] + h[c] + meroacidcyc2ACP[c] -> ACP[c] + meroacidcyc2AMP[c]	Rv3801c	Mycolic Acid Biosynthesis	0.000123349	4.37689e-05
FAMPL2	Fatty Acid Ligase AMP mycolic acid	amp[c] + h[c] + mmeroacidcyc2ACP[c] -> ACP[c] + mmeroacidcyc2AMP[c]	Rv3801c	Mycolic Acid Biosynthesis	2.06027e-05	7.31064e-06
FAMPL3	Fatty Acid Ligase AMP mycolic acid	amp[c] + h[c] + kmeroacidcyc2ACP[c] -> ACP[c] + kmeroacidcyc2AMP[c]	Rv3801c	Mycolic Acid Biosynthesis	2.76487e-05	9.81083e-06
FAMPL4	Fatty Acid Ligase AMP mycolic acid	amp[c] + h[c] + mmmeroacidcyc1ACP[c] -> ACP[c] + mmmeroacidcyc1AMP[c]	Rv3801c	Mycolic Acid Biosynthesis	3.46574e-05	1.22978e-05
FAMPL5	Fatty Acid Ligase AMP mycolic acid	amp[c] + h[c] + mkmeroacidcyc1ACP[c] -> ACP[c] + mkmeroacidcyc1AMP[c]	Rv3801c	Mycolic Acid Biosynthesis	3.41594e-05	1.21211e-05
MYC1CYC1	Mycolic Acid Cyclopropanation	amet[c] + meroacidACP[c] -> h[c] + ahcys[c] + meroacidcyc1ACP[c]	Rv0470c	Mycolic Acid Biosynthesis	0.000123349	4.37689e-05
MYC1CYC2	Mycolic Acid Cyclopropanation	amet[c] + mmeroacidACP[c] -> h[c] + ahcys[c] + mmeroacidcyc1ACP[c]	Rv0470c	Mycolic Acid Biosynthesis	2.06027e-05	7.31064e-06
MYC1CYC3	Mycolic Acid Cyclopropanation	amet[c] + kmeroacidACP[c] -> h[c] + ahcys[c] + kmeroacidcyc1ACP[c]	Rv0470c	Mycolic Acid Biosynthesis	2.76487e-05	9.81083e-06
MYC1CYC4	Mycolic Acid Cyclopropanation	amet[c] + mmmeroacidACP[c] -> h[c] + ahcys[c] + mmmeroacidcyc1ACP[c]	(Rv0503c or Rv0644c)	Mycolic Acid Biosynthesis	3.46574e-05	1.22978e-05
MYC1CYC5	Mycolic Acid Cyclopropanation	amet[c] + mkmeroacidACP[c] -> h[c] + ahcys[c] + mkmeroacidcyc1ACP[c]	(Rv0644c or Rv0503c)	Mycolic Acid Biosynthesis	3.41594e-05	1.21211e-05
MYC1M1	Mycolic Acid Methyl Hydroxyl Addition	h2o[c] + amet[c] + mmeroacidACP[c] -> h[c] + ahcys[c] + mmmeroacidACP[c]	(Rv0644c or Rv0642c or Rv0645c or Rv0503c)	Mycolic Acid Biosynthesis	3.46574e-05	1.22978e-05
MYC1M2	Mycolic Acid Methyl Hydroxyl Addition	h2o[c] + amet[c] + kmeroacidACP[c] -> h[c] + ahcys[c] + mkmeroacidACP[c]	(Rv0644c or Rv0642c or Rv0503c or Rv0645c)	Mycolic Acid Biosynthesis	3.41594e-05	1.21211e-05
MYC2CYC1	Mycolic Acid Cyclopropanation	amet[c] + meroacidcyc1ACP[c] -> h[c] + ahcys[c] + meroacidcyc2ACP[c]	Rv0644c	Mycolic Acid Biosynthesis	0.000123349	4.37689e-05
MYC2CYC2	Mycolic Acid Cyclopropanation	amet[c] + mmeroacidcyc1ACP[c] -> h[c] + ahcys[c] + mmeroacidcyc2ACP[c]	Rv0644c	Mycolic Acid Biosynthesis	2.06027e-05	7.31064e-06
MYC2CYC3	Mycolic Acid Cyclopropanation	amet[c] + kmeroacidcyc1ACP[c] -> h[c] + ahcys[c] + kmeroacidcyc2ACP[c]	Rv0644c	Mycolic Acid Biosynthesis	2.76487e-05	9.81083e-06
MYCFLUX1	mycolic acid conglomeration flux	mycolate[c] -> rmyc[c]		Mycolic Acid Biosynthesis	0	0
MYCFLUX2	mycolic acid conglomeration flux	mmycolate[c] -> rmyc[c]		Mycolic Acid Biosynthesis	0	0
MYCFLUX3	mycolic acid conglomeration flux	kmycolate[c] -> rmyc[c]		Mycolic Acid Biosynthesis	0	0
MYCFLUX4	mycolic acid conglomeration flux	mmmycolate[c] -> rmyc[c]		Mycolic Acid Biosynthesis	0	0
MYCFLUX5	mycolic acid conglomeration flux	mkmycolate[c] -> rmyc[c]		Mycolic Acid Biosynthesis	0	0
MYCON1	Mycolic Acid Condensation	2 h2o[c] + chexccoa[c] + meroacidcyc2AMP[c] -> amp[c] + 2 h[c] + co2[c] + coa[c] + mycolate[c]	Rv3800c	Mycolic Acid Biosynthesis	0.000123349	4.37689e-05
MYCON2	Mycolic Acid Condensation	2 h2o[c] + chexccoa[c] + mmeroacidcyc2AMP[c] -> amp[c] + 2 h[c] + co2[c] + coa[c] + mmycolate[c]	Rv3800c	Mycolic Acid Biosynthesis	2.06027e-05	7.31064e-06
MYCON3	Mycolic Acid Condensation	2 h2o[c] + chexccoa[c] + kmeroacidcyc2AMP[c] -> amp[c] + 2 h[c] + co2[c] + coa[c] + kmycolate[c]	Rv3800c	Mycolic Acid Biosynthesis	2.76487e-05	9.81083e-06
MYCON4	Mycolic Acid Condensation	2 h2o[c] + chexccoa[c] + mmmeroacidcyc1AMP[c] -> amp[c] + 2 h[c] + co2[c] + coa[c] + mmmycolate[c]	Rv3800c	Mycolic Acid Biosynthesis	3.46574e-05	1.22978e-05
MYCON5	Mycolic Acid Condensation	2 h2o[c] + chexccoa[c] + mkmeroacidcyc1AMP[c] -> amp[c] + 2 h[c] + co2[c] + coa[c] + mkmycolate[c]	Rv3800c	Mycolic Acid Biosynthesis	3.41594e-05	1.21211e-05
MYCSacp50	mycolic acid synthase C50	33 h[c] + 24 nadph[c] + hexc[c] + 12 malACP[c] -> 13 h2o[c] + 12 co2[c] + 24 nadp[c] + 11 ACP[c] + meroacidACP[c]	((Rv1483 and Rv2245 and Rv2246) or (Rv0098 and Rv2245 and Rv2246))	Mycolic Acid Biosynthesis	0.000123349	4.37689e-05
MYCSacp56	mycolic acid synthase C56	42 h[c] + 30 nadph[c] + hexc[c] + 15 malACP[c] -> 16 h2o[c] + 15 co2[c] + 30 nadp[c] + 14 ACP[c] + mmeroacidACP[c]	((Rv1483 and Rv2245 and Rv2246) or (Rv0098 and Rv2245 and Rv2246))	Mycolic Acid Biosynthesis	5.52601e-05	1.96084e-05
MYCSacp58	mycolic acid synthase C58	47 h[c] + 30 nadph[c] + hexc[c] + 16 malACP[c] -> 17 h2o[c] + 16 co2[c] + 30 nadp[c] + 15 ACP[c] + kmeroacidACP[c]	((Rv1483 and Rv2245 and Rv2246) or (Rv0098 and Rv2245 and Rv2246))	Mycolic Acid Biosynthesis	6.18081e-05	2.19319e-05
ADK3	adentylate kinase GTP	amp[c] + gtp[c] <=> adp[c] + gdp[c]	Rv0733	Nucleotide Sugar Metabolism	-0.0202145	-0.000721279
ADK4	adentylate kinase ITP	amp[c] + itp[c] <=> adp[c] + idp[c]	Rv0733	Nucleotide Sugar Metabolism	1000	1000
ADNK1	adenosine kinase	atp[c] + adn[c] -> amp[c] + h[c] + adp[c]	Rv2202c	Nucleotide Sugar Metabolism	0	0
ADNK3	adenosine kinase	gtp[c] + adn[c] -> amp[c] + h[c] + gdp[c]	Rv2202c	Nucleotide Sugar Metabolism	0	0
ADNK4	adenosine kinase	adn[c] + dgtp[c] -> amp[c] + h[c] + dgdp[c]	Rv2202c	Nucleotide Sugar Metabolism	0.000385806	0.000136899
AIRC2	phosphoribosylaminoimidazole carboxylase	atp[c] + hco3[c] + air[c] -> h[c] + pi[c] + adp[c] + 5caiz[c]		Nucleotide Sugar Metabolism	0	0
AIRC3	phosphoribosylaminoimidazole carboxylase mutase rxn	5aizc[c] <=> 5caiz[c]		Nucleotide Sugar Metabolism	0	0
CYTDK2	cytidine kinase GTP	gtp[c] + cytd[c] -> h[c] + gdp[c] + cmp[c]		Nucleotide Sugar Metabolism	0	0
DADA	Deoxyadenosine deaminase	h[c] + h2o[c] + dad-2[c] -> nh4[c] + din[c]		Nucleotide Sugar Metabolism	0	0
DADK	deoxyadenylate kinase	atp[c] + damp[c] <=> adp[c] + dadp[c]		Nucleotide Sugar Metabolism	-2.17355e-05	-7.71261e-06
GALT	galactose 1 phosphate uridylyltransferase	h[c] + utp[c] + gal1p[c] <=> ppi[c] + udpgal[c]	(Rv0618 and Rv0619)	Nucleotide Sugar Metabolism	-0.000345291	-0.000122523
GSNK	guanosine kinase	atp[c] + gsn[c] -> h[c] + adp[c] + gmp[c]		Nucleotide Sugar Metabolism	0	0
GUAD	guanine deaminase	h[c] + h2o[c] + gua[c] -> nh4[c] + xan[c]		Nucleotide Sugar Metabolism	0	0
GUAPRT	guanine phosphoribosyltransferase	prpp[c] + gua[c] -> ppi[c] + gmp[c]		Nucleotide Sugar Metabolism	0	0
INSK	insosine kinase	atp[c] + ins[c] -> h[c] + adp[c] + imp[c]		Nucleotide Sugar Metabolism	0	0
NTD10	5 nucleotidase XMP	h2o[c] + xmp[c] -> pi[c] + xtsn[c]		Nucleotide Sugar Metabolism	0	0
NTD11	5 nucleotidase IMP	h2o[c] + imp[c] -> pi[c] + ins[c]		Nucleotide Sugar Metabolism	0	0
NTD3	5 nucleotidase dCMP	h2o[c] + dcmp[c] -> pi[c] + dcyt[c]		Nucleotide Sugar Metabolism	0	0
NTD5	5 nucleotidase dTMP	h2o[c] + dtmp[c] -> pi[c] + thymd[c]		Nucleotide Sugar Metabolism	0	0
NTD6	5 nucleotidase dAMP	h2o[c] + damp[c] -> pi[c] + dad-2[c]		Nucleotide Sugar Metabolism	0	0
NTD7	5 nucleotidase AMP	amp[c] + h2o[c] -> pi[c] + adn[c]		Nucleotide Sugar Metabolism	0	0
NTD8	5 nucleotidase dGMP	h2o[c] + dgmp[c] -> pi[c] + dgsn[c]		Nucleotide Sugar Metabolism	0	0
NTD9	5 nucleotidase GMP	h2o[c] + gmp[c] -> pi[c] + gsn[c]		Nucleotide Sugar Metabolism	0	0
NTPP2	Nucleoside triphosphate pyrophosphorylase gtp	h2o[c] + gtp[c] -> ppi[c] + h[c] + gmp[c]		Nucleotide Sugar Metabolism	0	0
NTPP3	Nucleoside triphosphate pyrophosphorylase dctp	h2o[c] + dctp[c] -> ppi[c] + h[c] + dcmp[c]	Rv1160	Nucleotide Sugar Metabolism	0	0
NTPP5	Nucleoside triphosphate pyrophosphorylase datp	h2o[c] + datp[c] -> ppi[c] + h[c] + damp[c]		Nucleotide Sugar Metabolism	0	0
NTPP7	Nucleoside triphosphate pyrophosphorylase dttp	h2o[c] + dttp[c] -> ppi[c] + h[c] + dtmp[c]		Nucleotide Sugar Metabolism	0	0
NTPP8	Nucleoside triphosphate pyrophosphorylase utp	h2o[c] + utp[c] -> ppi[c] + h[c] + ump[c]		Nucleotide Sugar Metabolism	0	0
TMDK1	thymidine kinase ATPthymidine	atp[c] + thymd[c] -> h[c] + adp[c] + dtmp[c]		Nucleotide Sugar Metabolism	0	0
UDPG4E	UDPglucose 4 epimerase	udpg[c] <=> udpgal[c]	(Rv0501 or Rv3634c or Rv0536 or Rv0806c)	Nucleotide Sugar Metabolism	0.000481792	0.000170959
UDPGD	UDPglucose 6 dehydrogenase	h2o[c] + 2 nad[c] + udpg[c] -> 3 h[c] + 2 nadh[c] + udpglcur[c]	Rv0322	Nucleotide Sugar Metabolism	0	0
XPPT	xanthine phosphoribosyltransferase	prpp[c] + xan[c] -> ppi[c] + xmp[c]		Nucleotide Sugar Metabolism	0	0
ACODA	acetylornithine deacetylase	h2o[c] + acorn[c] -> orn[c] + ac[c]		Other Amino Acid Metabolism	0	0
ALAD_L	L alanine dehydrogenase	ala-L[c] + h2o[c] + nad[c] -> pyr[c] + h[c] + nh4[c] + nadh[c]	Rv2780	Other Amino Acid Metabolism	1000	1000
AMID4	amidase	h2o[c] + ad[c] -> nh4[c] + ac[c]	Rv2363	Other Amino Acid Metabolism	0	0
AMPTASECG	alanyl aminopeptidase cys gly	h2o[c] + cgly[c] -> cys-L[c] + gly[c]	Rv2467	Other Amino Acid Metabolism	0	0
BETALDHx	betaine aldehyde dehydrogenase	h2o[c] + nad[c] + betald[c] -> 2 h[c] + nadh[c] + glyb[c]	Rv0223c	Other Amino Acid Metabolism	0	0
BPNT	3 5 bisphosphate nucleotidase	h2o[c] + pap[c] -> amp[c] + pi[c]		Other Amino Acid Metabolism	0.000401473	0.000142458
CHOLD	choline dehydrogenase	nad[c] + chol[c] -> h[c] + nadh[c] + betald[c]		Other Amino Acid Metabolism	0	0
DALAOX	D Alanine Oxidase	h2o[c] + o2[c] + ala-D[c] -> pyr[c] + nh4[c] + h2o2[c]	Rv1905c	Other Amino Acid Metabolism	0	0
FDH	formate dehydrogenase	nad[c] + for[c] -> co2[c] + nadh[c]	((Rv2899c and Rv2900c) or Rv0087)	Other Amino Acid Metabolism	0	0
GTMLT	g glutamyltransferase	ala-L[c] + gthrd[c] -> gluala[c] + cgly[c]	(Rv0773c and Rv2394)	Other Amino Acid Metabolism	0	0
HSST	homoserine O succinyltransferase	succoa[c] + hom-L[c] -> coa[c] + suchms[c]		Other Amino Acid Metabolism	0	0
METSOXR1	L methionine S oxide reductase	metsox-S-L[c] + trdrd[c] -> h2o[c] + met-L[c] + trdox[c]	Rv0137c	Other Amino Acid Metabolism	0	0
METSOXR2	L methionine R sulfoxide reductase	metsox-R-L[c] + trdrd[c] -> h2o[c] + met-L[c] + trdox[c]	Rv2674	Other Amino Acid Metabolism	0	0
NH4OHDs	NH4OH dissociation	h[c] + nh4oh[c] <=> h2o[c] + nh4[c]		Other Amino Acid Metabolism	0	0
PAPR	Phosphoadenosine phosphosulfate reductase	paps[c] + trdrd[c] <=> 2 h[c] + pap[c] + trdox[c] + so3[c]	Rv2392	Other Amino Acid Metabolism	0.000354099	0.000125648
PGAMT	phosphoglucosamine mutase	gam1p[c] <=> gam6p[c]		Other Amino Acid Metabolism	-0.00197352	-0.00070028
PHETA1	phenylalanine transaminase	akg[c] + phe-L[c] <=> glu-L[c] + phpyr[c]		Other Amino Acid Metabolism	-0.000299405	-0.000106241
SADT2	Sulfate adenyltransferase	atp[c] + h2o[c] + gtp[c] + so4[c] -> ppi[c] + pi[c] + gdp[c] + aps[c]	(Rv1285 and Rv1286)	Other Amino Acid Metabolism	0	0
SELCYSLY	selenocysteine lyase	dtt[c] + selcys[c] -> ala-L[c] + h[c] + dttOX[c] + seln[c]	Rv1464	Other Amino Acid Metabolism	0	0
SHCHCS2	2 succinyl 6 hydroxy 2 4 cyclohexadiene 1 carboxylate synthase	ichor[c] + ssaltpp[c] -> pyr[c] + 2shchc[c] + thmpp[c]	Rv0555	Other Amino Acid Metabolism	0	0
SULR	sulfite reductase NADPH2	3 h2o[c] + 3 nadp[c] + h2s[c] <=> 5 h[c] + 3 nadph[c] + so3[c]	Rv2331A	Other Amino Acid Metabolism	-0.000354099	-0.000125648
TARTD	L tartrate dehydratase	tartr-L[c] -> h2o[c] + oaa[c]		Other Amino Acid Metabolism	0	0
TAU	taurine dioxygenase	akg[c] + o2[c] + taur[c] -> 2 h[c] + co2[c] + succ[c] + so3[c] + aacald[c]	(Rv3406 or Rv0097)	Other Amino Acid Metabolism	0	0
TRPTA	tryptophan transaminase	akg[c] + trp-L[c] <=> glu-L[c] + indpyr[c]		Other Amino Acid Metabolism	0	0
TYRTA	tyrosine transaminase	akg[c] + tyr-L[c] <=> glu-L[c] + 34hpp[c]		Other Amino Acid Metabolism	-0.000197662	-7.0138e-05
5DGLCNR	5 dehydro D gluconate reductase	h[c] + nadph[c] + 5dglcn[c] <=> nadp[c] + glcn[c]	Rv2573	Pantothenate and CoA Metabolism	0	0
ACPS1	acyl carrier protein synthase	coa[c] + apoACP[c] -> h[c] + ACP[c] + pap[c]	Rv2523c	Pantothenate and CoA Metabolism	0	0
DPCOAK	dephospho CoA kinase	atp[c] + dpcoa[c] -> h[c] + adp[c] + coa[c]	Rv1631	Pantothenate and CoA Metabolism	0	0
DPR	2 dehydropantoate 2 reductase	h[c] + nadph[c] + 2dhp[c] -> nadp[c] + pant-R[c]	Rv2573	Pantothenate and CoA Metabolism	0	0
MOHMT	3 methyl 2 oxobutanoate hydroxymethyltransferase	h2o[c] + mlthf[c] + 3mob[c] -> thf[c] + 2dhp[c]	Rv2225	Pantothenate and CoA Metabolism	0	0
NADK	NAD kinase	atp[c] + nad[c] -> h[c] + adp[c] + nadp[c]	Rv1695	Pantothenate and CoA Metabolism	0	0
NADTRHD	NAD transhydrogenase	nadph[c] + nad[c] -> nadp[c] + nadh[c]	(Rv0155 and Rv0156 and Rv0157)	Pantothenate and CoA Metabolism	0	0
NAPRTr	NAPRTase rev	h[c] + prpp[c] + nac[c] <=> ppi[c] + nicrnt[c]	(Rv0573c or Rv1330c)	Pantothenate and CoA Metabolism	0	0
NNAM	nicotinamidase	h2o[c] + ncam[c] -> nh4[c] + nac[c]	Rv2043c	Pantothenate and CoA Metabolism	0	0
NNAT	nicotinate nucleotide adenylyltransferase	atp[c] + h[c] + nicrnt[c] -> ppi[c] + dnad[c]	Rv2421c	Pantothenate and CoA Metabolism	0	0
NNDPR	nicotinate nucleotide diphosphorylase carboxylating	2 h[c] + prpp[c] + quln[c] -> ppi[c] + co2[c] + nicrnt[c]	Rv1596	Pantothenate and CoA Metabolism	0	0
PANTS	pantothenate synthase	ala-B[c] + atp[c] + pant-R[c] -> amp[c] + ppi[c] + h[c] + pnto-R[c]	Rv3602c	Pantothenate and CoA Metabolism	0	0
PDX5PO	pyridoxine 5 phosphate oxidase	o2[c] + pdx5p[c] <=> h2o2[c] + pydx5p[c]	Rv2607	Pantothenate and CoA Metabolism	0	0
PNTK	pantothenate kinase	atp[c] + pnto-R[c] -> h[c] + adp[c] + 4ppan[c]	(Rv1092c or Rv3600c)	Pantothenate and CoA Metabolism	0	0
PPCDC	phosphopantothenoylcysteine decarboxylase	h[c] + 4ppcys[c] -> co2[c] + pan4p[c]	Rv1391	Pantothenate and CoA Metabolism	0	0
PPNCL2	phosphopantothenate cysteine ligase	cys-L[c] + ctp[c] + 4ppan[c] -> ppi[c] + h[c] + 4ppcys[c] + cmp[c]	Rv1391	Pantothenate and CoA Metabolism	0	0
PTPATi	pantetheine phosphate adenylyltransferase	atp[c] + h[c] + pan4p[c] -> ppi[c] + dpcoa[c]	Rv2965c	Pantothenate and CoA Metabolism	0	0
PYAM5PO	pyridoxamine 5 phosphate oxidase	h2o[c] + o2[c] + pyam5p[c] -> nh4[c] + h2o2[c] + pydx5p[c]	(Rv0121c or Rv1155 or Rv2074 or Rv2607)	Pantothenate and CoA Metabolism	0	0
QULNS	quinolinate synthase	iasp[c] + dhap[c] -> 2 h2o[c] + pi[c] + quln[c]	Rv1594	Pantothenate and CoA Metabolism	0	0
DRPA	deoxyribose phosphate aldolase	2dr5p[c] -> acald[c] + g3p[c]	Rv0478	Pentose Phosphate Pathway	0	0
G6PDH2	glucose 6 phosphate dehydrogenase	nadp[c] + g6p[c] -> 3 h[c] + nadph[c] + 6pgl[c]	(Rv1447c or Rv1121)	Pentose Phosphate Pathway	0	0
GND	phosphogluconate dehydrogenase	nadp[c] + 6pgc[c] -> co2[c] + nadph[c] + ru5p-D[c]	(Rv1844c or Rv1122)	Pentose Phosphate Pathway	0	0
PGL	6 phosphogluconolactonase	h2o[c] + 6pgl[c] -> h[c] + 6pgc[c]	Rv1445c	Pentose Phosphate Pathway	0	0
PRPPS	phosphoribosylpyrophosphate synthetase	atp[c] + r5p[c] <=> amp[c] + h[c] + prpp[c]	Rv1017c	Pentose Phosphate Pathway	0.0057715	0.00204795
RBK	ribokinase	atp[c] + rib-D[c] -> h[c] + adp[c] + r5p[c]	Rv2436	Pentose Phosphate Pathway	0	0
RPE	ribulose 5 phosphate 3 epimerase	ru5p-D[c] <=> xu5p-D[c]	Rv1408	Pentose Phosphate Pathway	-0.00417459	-0.0014813
RPI	ribose 5 phosphate isomerase	r5p[c] <=> ru5p-D[c]	Rv2465c	Pentose Phosphate Pathway	-0.00402899	-0.00142964
TALA	transaldolase	g3p[c] + s7p[c] <=> 2 h[c] + e4p[c] + f6p[c]	Rv1448c	Pentose Phosphate Pathway	-0.00174252	-0.000618313
TKT1	transketolase	2 h[c] + r5p[c] + xu5p-D[c] <=> g3p[c] + s7p[c]	Rv1449c	Pentose Phosphate Pathway	-0.00174252	-0.000618313
TKT2	transketolase	e4p[c] + xu5p-D[c] <=> g3p[c] + f6p[c]	Rv1449c	Pentose Phosphate Pathway	-0.00243207	-0.000862992
G6PDH	glucose 6 phosphate dehydrogenase	f420-2[c] + g6p[c] -> 6pgl[c] + f420-2h2[c]	(Rv0407 and Rv0132c)	Pentose Phosphate Pathway	0	0
GLNSP1	glutamine synthetase uaaAgld	atp[c] + nh4[c] + uaaAgla[c] -> h[c] + pi[c] + adp[c] + uaaAgtla[c]	(Rv1878 and Rv2220 and Rv2222c and Rv2860c)	Peptidoglycan Metabolism	0	0
GLNSP2	glutamine synthetase uaaGgla	atp[c] + nh4[c] + uaaGgla[c] -> h[c] + pi[c] + adp[c] + uaaGgtla[c]	(Rv1878 and Rv2220 and Rv2222c and Rv2860c)	Peptidoglycan Metabolism	0	0
GLNSP3	glutamine synthetase uaagmda	atp[c] + nh4[c] + uaagmda[c] -> h[c] + pi[c] + adp[c] + uaagtmda[c]	(Rv1878 and Rv2220 and Rv2222c and Rv2860c)	Peptidoglycan Metabolism	0	0
MI1PS	myo Inositol 1 phosphate synthase	g6p[c] -> mi1p-D[c]	Rv0046c	Peptidoglycan Metabolism	0.000101152	3.58928e-05
MI3PP	myo inositol 3 phosphatase	h2o[c] + mi3p-D[c] -> pi[c] + inost[c]	Rv1604	Peptidoglycan Metabolism	0	0
MI4PP	myo inositol 4 phosphatase	h2o[c] + mi4p-D[c] -> pi[c] + inost[c]	Rv1604	Peptidoglycan Metabolism	0	0
PAPPT1	phospho N acetylmuramoyl pentapeptide transferase alpha glutamate	udcpp[c] + uAgla[c] -> ump[c] + uaAgla[c]	Rv2156c	Peptidoglycan Metabolism	0.000123604	4.38594e-05
PAPPT2	phospho N acetylmuramoyl pentapeptide transferase gamma glutamate	udcpp[c] + uGgla[c] -> ump[c] + uaGgla[c]	Rv2156c	Peptidoglycan Metabolism	0.000123604	4.38594e-05
PAPPT3	phospho N acetylmuramoyl pentapeptide transferase meso 2 6 diaminopimelate	udcpp[c] + ugmda[c] -> ump[c] + uagmda[c]	Rv2156c	Peptidoglycan Metabolism	6.13724e-06	2.17773e-06
PGPPT3	phospho N glycolylmuramoyl pentapeptide transferase meso 2 6 diaminopimelate	udcpp[c] + uggmda[c] -> ump[c] + ugggmda[c]	Rv2156c	Peptidoglycan Metabolism	6.08122e-06	2.15785e-06
PPTGS	Peptidoglycan subunit synthesis	uaagmda[c] -> h[c] + udcpdp[c] + peptido-EC[c]	(Rv2163c and Rv0016c and Rv2911 and Rv3330 and Rv3627c)	Peptidoglycan Metabolism	0	0
PPTGS_TB1	Peptidoglycan subunit synthesis	uaaAgla[c] -> h[c] + udcpdp[c] + peptido-TB1[c]	(Rv2163c and Rv0016c and Rv2911 and Rv3330 and Rv3627c)	Peptidoglycan Metabolism	0.00011733	4.16331e-05
PPTGS_TB2	Peptidoglycan subunit synthesis	uaaGgla[c] -> h[c] + udcpdp[c] + peptido-TB2[c]	(Rv2163c and Rv0016c and Rv2911 and Rv3330 and Rv3627c)	Peptidoglycan Metabolism	0.00011733	4.16331e-05
UAAGDS	UDP N acetylmuramoyl L alanyl D glutamyl meso 2 6 diaminopimelate synthetase	atp[c] + 26dap-M[c] + uamag[c] -> h[c] + pi[c] + adp[c] + ugmd[c]	Rv2158c	Peptidoglycan Metabolism	6.13724e-06	2.17773e-06
UAAGLS1	UDP N acetylmuramoyl L alanyl D glutamate lysine synthetase alpha glutamate	atp[c] + lys-L[c] + uamag[c] -> h[c] + pi[c] + adp[c] + uAgl[c]		Peptidoglycan Metabolism	0.000123604	4.38594e-05
UAAGLS2	UDP N acetylmuramoyl L alanyl D glutamyl L lysine synthetase gamma glutamate	atp[c] + lys-L[c] + uamag[c] -> h[c] + pi[c] + adp[c] + uGgl[c]		Peptidoglycan Metabolism	0.000123604	4.38594e-05
UAGPT1	UDP N acetylglucosamine N acetylmuramyl pentapeptide pyrophosphoryl undecaprenol N acetylglucosamine transferase	uacgam[c] + uaAgla[c] -> h[c] + udp[c] + uaaAgla[c]	Rv2153c	Peptidoglycan Metabolism	0.000123604	4.38594e-05
UAGPT2	UDP N acetylglucosamine N acetylmuramyl pentapeptide pyrophosphoryl undecaprenol N acetylglucosamine transferase	uacgam[c] + uaGgla[c] -> h[c] + udp[c] + uaaGgla[c]	Rv2153c	Peptidoglycan Metabolism	0.000123604	4.38594e-05
UAGPT3	UDP N acetylglucosamine N acetylmuramyl pentapeptide pyrophosphoryl undecaprenol N acetylglucosamine transferase	uacgam[c] + uagmda[c] -> h[c] + udp[c] + uaagmda[c]	Rv2153c	Peptidoglycan Metabolism	6.13724e-06	2.17773e-06
UAMAGS	UDP N acetylmuramoyl L alanyl D glutamate synthetase	atp[c] + glu-D[c] + uama[c] -> h[c] + pi[c] + adp[c] + uamag[c]	Rv2155c	Peptidoglycan Metabolism	0.000253345	8.98966e-05
UAMAS	UDP N acetylmuramoyl L alanine synthetase	ala-L[c] + atp[c] + uamr[c] -> h[c] + pi[c] + adp[c] + uama[c]	Rv2152c	Peptidoglycan Metabolism	0.000253345	8.98966e-05
UGAGDS	UDP N glycolylmuramoyl L alanyl D glutamyl meso 2 6 diaminopimelate synthetase	atp[c] + 26dap-M[c] + ugmag[c] -> h[c] + pi[c] + adp[c] + uggmd[c]	Rv2158c	Peptidoglycan Metabolism	6.08122e-06	2.15785e-06
UGGPT3	UDP N glycolylglucosamine N acetylmuramyl pentapeptide pyrophosphoryl undecaprenol N acetylglucosamine transferase	uacgam[c] + ugggmda[c] -> h[c] + udp[c] + ugagmda[c]	Rv2153c	Peptidoglycan Metabolism	6.08122e-06	2.15785e-06
UGLDDS1	UDP N acetylmuramoyl L alanyl D glutamyl L lysyl D alanyl D alanine synthetase alpha glutamate	atp[c] + alaala[c] + uAgl[c] -> pi[c] + adp[c] + uAgla[c]	Rv2157c	Peptidoglycan Metabolism	0.000123604	4.38594e-05
UGLDDS2	UDP N acetylmuramoyl L alanyl D glutamyl L lysyl D alanyl D alanine synthetase gamma glutamate	atp[c] + alaala[c] + uGgl[c] -> pi[c] + adp[c] + uGgla[c]	Rv2157c	Peptidoglycan Metabolism	0.000123604	4.38594e-05
UGMAGS	UDP N glycolylmuramoyl L alanyl D glutamate synthetase	atp[c] + glu-D[c] + ugma[c] -> h[c] + pi[c] + adp[c] + ugmag[c]	Rv2155c	Peptidoglycan Metabolism	6.08122e-06	2.15785e-06
UGMAS	UDP N glycolylmuramoyl L alanine synthetase	ala-L[c] + atp[c] + ugmr[c] -> h[c] + pi[c] + adp[c] + ugma[c]	Rv2152c	Peptidoglycan Metabolism	6.08122e-06	2.15785e-06
UGMDDS	UDP N acetylmuramoyl L alanyl D glutamyl meso 2 6 diaminopimeloyl D alanyl D alanine synthetase	atp[c] + alaala[c] + ugmd[c] -> h[c] + pi[c] + adp[c] + ugmda[c]	Rv2157c	Peptidoglycan Metabolism	6.13724e-06	2.17773e-06
UGMDDS2	UDP N glycolylmuramoyl L alanyl D glutamyl meso 2 6 diaminopimeloyl D alanyl D alanine synthetase	atp[c] + alaala[c] + uggmd[c] -> h[c] + pi[c] + adp[c] + uggmda[c]	Rv2157c	Peptidoglycan Metabolism	6.08122e-06	2.15785e-06
FRRPPDIMAS	fucose rhamnose rhamnose phenol phthiocerol dimycocerosate synthesis	gdpfuc[c] + rrppdima[c] -> h[c] + gdp[c] + frrppdima[c]	Rv2957	Phenolic glycolipid biosynthesis	7.36967e-06	2.61504e-06
RPPDIMAS	rhamnose phenol phthiocerol dimycocerosate synthesis	dtdprmn[c] + ppdima[c] -> h[c] + dtdp[c] + rppdima[c]	Rv2962c	Phenolic glycolipid biosynthesis	7.36967e-06	2.61504e-06
RRPPDIMAS	rhamnose rhamnose phenol phthiocerol dimycocerosate synthesis	dtdprmn[c] + rppdima[c] -> h[c] + dtdp[c] + rrppdima[c]	Rv2958c	Phenolic glycolipid biosynthesis	7.36967e-06	2.61504e-06
ALDD19x	aldehyde dehydrogenase phenylacetaldehyde NAD	h2o[c] + nad[c] + pacald[c] -> 2 h[c] + nadh[c] + pac[c]	Rv2858c	Phenylalanine Tyrosine Tryptophan Metabolism	0	0
ANPRT	anthranilate phosphoribosyltransferase	prpp[c] + anth[c] -> ppi[c] + pran[c]	Rv2192c	Phenylalanine Tyrosine Tryptophan Metabolism	0.000125259	4.44469e-05
ANS	anthranilate synthase	gln-L[c] + chor[c] -> glu-L[c] + pyr[c] + h[c] + anth[c]	(Rv1609 or Rv2859c)	Phenylalanine Tyrosine Tryptophan Metabolism	0.000125259	4.44469e-05
CHORM	chorismate mutase	chor[c] -> pphn[c]	(Rv1885c or Rv0948c)	Phenylalanine Tyrosine Tryptophan Metabolism	0.000497067	0.000176379
CHORS	chorismate synthase	3psme[c] -> pi[c] + chor[c]	Rv2540c	Phenylalanine Tyrosine Tryptophan Metabolism	0.00068955	0.000244679
DDPA	3 deoxy D arabino heptulosonate 7 phosphate synthetase	h2o[c] + pep[c] + e4p[c] -> pi[c] + 2dda7p[c]	Rv2178c	Phenylalanine Tyrosine Tryptophan Metabolism	0.00068955	0.000244679
DHQD	3 dehydroquinate dehydratase	3dhq[c] <=> h2o[c] + 3dhsk[c]	Rv2537c	Phenylalanine Tyrosine Tryptophan Metabolism	0.00068955	0.000244679
DHQS	3 dehydroquinate synthase	2dda7p[c] -> pi[c] + 3dhq[c]	Rv2538c	Phenylalanine Tyrosine Tryptophan Metabolism	0.00068955	0.000244679
IGPS	indole 3 glycerol phosphate synthase	h[c] + 2cpr5p[c] -> h2o[c] + co2[c] + 3ig3p[c]	Rv1611	Phenylalanine Tyrosine Tryptophan Metabolism	0.000125259	4.44469e-05
PEAMNO	Phenethylamine oxidase	h2o[c] + o2[c] + peamn[c] -> nh4[c] + h2o2[c] + pacald[c]		Phenylalanine Tyrosine Tryptophan Metabolism	0	0
PHYCBOXL	L Phenylalanine carboxy lyase	h[c] + phe-L[c] -> co2[c] + peamn[c]	Rv2531c	Phenylalanine Tyrosine Tryptophan Metabolism	0	0
PPND	prephenate dehydrogenase	nad[c] + pphn[c] -> co2[c] + nadh[c] + 34hpp[c]	Rv3754	Phenylalanine Tyrosine Tryptophan Metabolism	0.000197662	7.0138e-05
PPNDH	prephenate dehydratase	h[c] + pphn[c] -> h2o[c] + co2[c] + phpyr[c]	Rv3838c	Phenylalanine Tyrosine Tryptophan Metabolism	0.759799	1.05993
PSCVT	3 phosphoshikimate 1 carboxyvinyltransferase	pep[c] + skm5p[c] <=> pi[c] + 3psme[c]	Rv3227	Phenylalanine Tyrosine Tryptophan Metabolism	0.00068955	0.000244679
SHK3Dr	shikimate dehydrogenase	h[c] + nadph[c] + 3dhsk[c] <=> nadp[c] + skm[c]	Rv2552c	Phenylalanine Tyrosine Tryptophan Metabolism	0.00068955	0.000244679
SHKK	shikimate kinase	atp[c] + skm[c] -> h[c] + adp[c] + skm5p[c]	Rv2539c	Phenylalanine Tyrosine Tryptophan Metabolism	0.00068955	0.000244679
TRPS1	tryptophan synthase indoleglycerol phosphate	ser-L[c] + 3ig3p[c] -> h2o[c] + g3p[c] + trp-L[c]	(Rv1612 and Rv1613)	Phenylalanine Tyrosine Tryptophan Metabolism	0	0
TRPS2	tryptophan synthase indole	ser-L[c] + indole[c] -> h2o[c] + trp-L[c]	(Rv1612 and Rv1613)	Phenylalanine Tyrosine Tryptophan Metabolism	0.000125259	4.44469e-05
TRPS3	tryptophan synthase indoleglycerol phosphate	3ig3p[c] -> g3p[c] + indole[c]	(Rv1612 and Rv1613)	Phenylalanine Tyrosine Tryptophan Metabolism	0.000125259	4.44469e-05
PreDeh	Prephenate Dehydratase	pphn[c] <=> h2o[c] + co2[c] + phpyr[c]	Rv3838c	Phenylalanine Tyrosine Tryptophan Metabolism	-0.7595	-1.05982
AGPAT160190	1 hexadecanoyl sn glycerol 3 phosphate O acyltransferase	mstrACP[c] + 1hdecg3p[c] -> ACP[c] + pa160190[c]	(Rv2182c or Rv2483c)	PIM Biosynthesis	0.000254559	9.03272e-05
CDPPT160190	CDP diacylglycerol inositon 3 phosphatidyltransferase	inost[c] + cdpc16c19g[c] -> h[c] + cmp[c] + ptd1ino160190[c]	Rv2612c	PIM Biosynthesis	0.000101152	3.58928e-05
DASYN160190	CDP diacylglycerol synthetase C160 C190	h[c] + ctp[c] + pa160190[c] -> ppi[c] + cdpc16c19g[c]	(Rv2881c or Rv2482c)	PIM Biosynthesis	0.000212245	7.53128e-05
G16MTM1	Glycolipid 1 6 alpha D mannosyltransferase	gdpmann[c] + ptd1ino160190[c] -> h[c] + gdp[c] + PIM1[c]	Rv2610c	PIM Biosynthesis	0.000101152	3.58928e-05
G16MTM10	Glycolipid 16 alpha D mannosyltransferase	gdpmann[c] + PIM5[c] -> h[c] + gdp[c] + PIM6[c]	Rv1500	PIM Biosynthesis	7.18294e-06	2.54878e-06
G16MTM2	Glycolipid 16 alpha D mannosyltransferase	gdpmann[c] + Ac1PIM1[c] -> h[c] + gdp[c] + Ac1PIM2[c]	Rv0557	PIM Biosynthesis	0	0
G16MTM4	Glycolipid 16 alpha D mannosyltransferase	decdman1p-tb[c] + Ac1PIM2[c] -> h[c] + decd-tb[c] + Ac1PIM3[c]		PIM Biosynthesis	1.58473e-05	5.62323e-06
G16MTM5	Glycolipid 16 alpha D mannosyltransferase	decdman1p-tb[c] + Ac1PIM3[c] -> h[c] + decd-tb[c] + Ac1PIM4[c]		PIM Biosynthesis	7.53773e-06	2.67468e-06
G16MTM6	Glycolipid 16 alpha D mannosyltransferase	gdpmann[c] + PIM1[c] -> h[c] + gdp[c] + PIM2[c]	Rv2188c	PIM Biosynthesis	7.77674e-05	2.75949e-05
G16MTM7	Glycolipid 16 alpha D mannosyltransferase	gdpmann[c] + PIM2[c] -> h[c] + gdp[c] + PIM3[c]		PIM Biosynthesis	3.35868e-05	1.19179e-05
G16MTM8	Glycolipid 16 alpha D mannosyltransferase	gdpmann[c] + PIM3[c] -> h[c] + gdp[c] + PIM4[c]		PIM Biosynthesis	2.37958e-05	8.44368e-06
G16MTM9	Glycolipid 16 alpha D mannosyltransferase	PIM4[c] + gdpmann[c] -> h[c] + gdp[c] + PIM5[c]	Rv1159	PIM Biosynthesis	1.5063e-05	5.34494e-06
MANAT1	mannosyl acyl transferase	pmtcoa[c] + PIM1[c] -> coa[c] + Ac1PIM1[c]	Rv2611c	PIM Biosynthesis	1.04632e-05	3.71274e-06
MANAT2	mannosyl acyl transferase	pmtcoa[c] + PIM2[c] -> coa[c] + Ac1PIM2[c]	Rv2611c	PIM Biosynthesis	3.3039e-05	1.17235e-05
MANAT3	mannosyl acyl transferase	pmtcoa[c] + Ac1PIM2[c] -> coa[c] + Ac2PIM2[c]		PIM Biosynthesis	7.92986e-06	2.81382e-06
CDPMEK	4 cytidine 5 diphospho 2 C methyl D erythritol kinase	atp[c] + 4c2me[c] -> h[c] + adp[c] + 2p4c2me[c]	Rv1011	Polyprenyl Metabolism	0.000322485	0.00011443
DCPDP	decaprenyl diphosphatase	h2o[c] + decdp-tb[c] -> h[c] + decd-tb[c] + pi[c]	Rv2136c	Polyprenyl Metabolism	0	0
DCPDPS	Decaprenyl diphosphate synthase	7 ipdp[c] + frdp[c] -> 7 ppi[c] + decdp-tb[c]		Polyprenyl Metabolism	0	0
DPPS	decaprenyl synthase	7 ipdp[c] + frdp[c] -> 7 ppi[c] + decdp[c]		Polyprenyl Metabolism	0	0
DXPRIi	1 deoxy D xylulose reductoisomerase	h[c] + nadph[c] + dxyl5p[c] -> nadp[c] + 2me4p[c]	Rv2870c	Polyprenyl Metabolism	0.000322485	0.00011443
DXPS	1 deoxy D xylulose 5 phosphate synthase	pyr[c] + h[c] + g3p[c] -> co2[c] + dxyl5p[c]	(Rv2682c or Rv3379c)	Polyprenyl Metabolism	0.000322485	0.00011443
GRTT	geranyltranstransferase	ipdp[c] + grdp[c] -> ppi[c] + frdp[c]	(Rv1086 or Rv3398c)	Polyprenyl Metabolism	2.93168e-05	1.04028e-05
IPDDI	isopentenyl diphosphate D isomerase	ipdp[c] <=> dmpp[c]	Rv1745c	Polyprenyl Metabolism	-0.000293168	-0.000104028
IPDPS	1 hydroxy 2 methyl 2 E butenyl 4 diphosphate reductase ipdp	h[c] + nadh[c] + h2mb4p[c] -> h2o[c] + nad[c] + ipdp[c]		Polyprenyl Metabolism	0	0
MECDPDH	2C methyl D erythritol 2 4 cyclodiphosphate dehydratase	h[c] + 2mecdp[c] -> h2o[c] + h2mb4p[c]		Polyprenyl Metabolism	0.000322485	0.00011443
MECDPS	2 C methyl D erythritol 2 4 cyclodiphosphate synthase	2p4c2me[c] -> cmp[c] + 2mecdp[c]	Rv3581c	Polyprenyl Metabolism	0.000322485	0.00011443
MEPCT	2 C methyl D erythritol 4 phosphate cytidylyltransferase	h[c] + ctp[c] + 2me4p[c] -> ppi[c] + 4c2me[c]	Rv3582c	Polyprenyl Metabolism	0.000322485	0.00011443
UDPDPS	undecaprenyl diphosphate synthase	ipdp[c] + decdp[c] -> ppi[c] + udcpdp[c]	Rv2361c	Polyprenyl Metabolism	0	0
UDPDPS2	undecaprenyl diphosphate synthase	ipdp[c] + decdp-tb[c] -> ppi[c] + udcpdp[c]	Rv2361c	Polyprenyl Metabolism	0	0
HMEDS	E 4 hydroxy 3 methylbut 2 enyl diphosphate synthase	2mecdp[c] + 2 fdxrd[c] -> h2o[c] + 2 fdxox[c] + hmbpp[c]	Rv2868c	Polyprenyl Metabolism	0	0
HMEDR	E 4 hydroxy 3 methylbut 2 en 1 yl diphosphate reductase	h[c] + nadh[c] + hmbpp[c] -> h2o[c] + nad[c] + ipdp[c]	(Rv1110 or Rv3382c)	Polyprenyl Metabolism	0	0
FRTT	Farnesyltranstransferase	3 h[c] + ipdp[c] + frdp[c] -> ppi[c] + ggdp[c]	Rv3398c	Polyprenyl Metabolism	2.93168e-05	1.04028e-05
UCE_1	Uncharacterized Enzyme	3 h[c] + ipdp[c] + ggdp[c] -> ppi[c] + ptdp[c]		Polyprenyl Metabolism	0	0
PRTT	Trans Pentaprenyltrantransferase	3 h[c] + ipdp[c] + ptdp[c] -> ppi[c] + hpdp[c]		Polyprenyl Metabolism	0	0
HTPS	Heptaprenyl pyrophosphate synthase	3 h[c] + ipdp[c] + hpdp[c] -> ppi[c] + htdp[c]	(Rv0562 or Rv0989c)	Polyprenyl Metabolism	0	0
IPDPUDCT	IPDP undecaprenylcistransferase	7 ipdp[c] + ggdp[c] -> 7 ppi[c] + udcpdp[c]	Rv2361c	Polyprenyl Metabolism	2.93168e-05	1.04028e-05
ADCPS2	adenosylcobinamide phosphate synthase	atp[c] + adcobhex[c] + applp[c] -> h[c] + pi[c] + adp[c] + adocbip[c]	(Rv0254c or Rv2236c)	Porphyrin Metabolism	0	0
ADCYRS	adenosylcobyric acid synthase glutamine hydrolysing	4 atp[c] + 4 h2o[c] + 4 gln-L[c] + adcobdam[c] -> 4 glu-L[c] + 4 h[c] + 4 pi[c] + 4 adp[c] + adcobhex[c]	(Rv2848c or (Rv0255c and Rv3713))	Porphyrin Metabolism	0	0
ADOCBIK	Adenosyl cobinamide kinase	atp[c] + adocbi[c] -> h[c] + adp[c] + adocbip[c]	Rv0254c	Porphyrin Metabolism	0	0
ADOCBLS	Adenosylcobalamin 5 phosphate synthase	agdpcbi[c] + rdmbzi[c] -> h[c] + gmp[c] + adocbl[c]	Rv2208	Porphyrin Metabolism	0	0
CBIAT	Cobinamide adenyltransferase	atp[c] + h[c] + cbi[c] <=> adocbi[c] + pppi[c]	Rv2849c	Porphyrin Metabolism	0	0
CBLAT	cob I alamin adenosyltransferase	atp[c] + h[c] + cbl1[c] <=> pppi[c] + adocbl[c]	(Rv1314c or Rv2849c)	Porphyrin Metabolism	0	0
COCHL	cobaltochelatase	atp[c] + h2o[c] + hgbam[c] + cobalt2[c] -> 2 h[c] + pi[c] + adp[c] + co2dam[c]	Rv2062c	Porphyrin Metabolism	0	0
CPC2MT	precorrin 2 C20 methyltransferase	amet[c] + copre2[c] -> h[c] + ahcys[c] + copre3[c]	Rv2066	Porphyrin Metabolism	0	0
CPC3MT	precorrin 3B C17 methyltransferase	amet[c] + copre3[c] -> ahcys[c] + copre4[c]	Rv2066	Porphyrin Metabolism	0	0
CPC4MT	precorrin 4 C11 methyltransferase	amet[c] + copre4[c] -> h[c] + ahcys[c] + copre5[c]	Rv2071c	Porphyrin Metabolism	0	0
CPC6MT	precorrin 6Y C5 15 methyltransferase decarboxylating	2 amet[c] + codhpre6[c] -> h[c] + co2[c] + 2 ahcys[c] + copre8[c]	Rv2072c	Porphyrin Metabolism	0	0
CPC6R	precorrin 6A reductase	h[c] + nadph[c] + copre6[c] -> nadp[c] + codhpre6[c]	Rv2070c	Porphyrin Metabolism	0	0
CPC8MM	precorrin 8X methylmutase	copre8[c] <=> cobya[c]	Rv2065	Porphyrin Metabolism	0	0
CPPPGO	coproporphyrinogen oxidase O2 required	2 h[c] + o2[c] + cpppg3[c] -> 2 h2o[c] + 2 co2[c] + pppg9[c]	Rv2388c	Porphyrin Metabolism	0	0
FCLT	Ferrochelatase	ppp9[c] + fe2[c] -> 2 h[c] + pheme[c]	Rv1485	Porphyrin Metabolism	0	0
FCLT2	Ferrochelatase	ppp9[c] + fmcbtt[c] -> 2 h[c] + mcbtt[c] + pheme[c]		Porphyrin Metabolism	0	0
G1SATi	glutamate 1 semialdehyde aminotransferase	glu1sa[c] -> 5aop[c]	Rv0524	Porphyrin Metabolism	0	0
HMBS	hydroxymethylbilane synthase	h2o[c] + 4 ppbng[c] -> 4 nh4[c] + hmbil[c]	Rv0510	Porphyrin Metabolism	0	0
PPBNGS	porphobilinogen synthase	2 5aop[c] -> h[c] + 2 h2o[c] + ppbng[c]	Rv0512	Porphyrin Metabolism	0	0
PPPGO	protoporphyrinogen oxidase aerobic	1.5 o2[c] + pppg9[c] -> 3 h2o[c] + ppp9[c]	Rv2677c	Porphyrin Metabolism	0	0
SHCHF	sirohydrochlorin ferrochetalase	scl[c] + fe2[c] -> 3 h[c] + sheme[c]	(Rv2393 or Rv2847c)	Porphyrin Metabolism	0	0
SHCHF3	sirohydrochlorin ferrochetalase mycobactin	scl[c] + fmcbtt[c] -> 3 h[c] + sheme[c] + mcbtt[c]		Porphyrin Metabolism	0	0
UPP3MT	uroporphyrinogen methyltransferase	2 amet[c] + uppg3[c] -> h[c] + 2 ahcys[c] + dscl[c]	Rv2847c	Porphyrin Metabolism	0	0
UPP3S	uroporphyrinogen III synthase	hmbil[c] -> h2o[c] + uppg3[c]	(Rv0511 and Rv0260c)	Porphyrin Metabolism	0	0
UPPDC1	uroporphyrinogen decarboxylase uroporphyrinogen III	4 h[c] + uppg3[c] -> 4 co2[c] + cpppg3[c]	Rv2678c	Porphyrin Metabolism	0	0
UPPDC2	uroporphyrinogen decarboxylase uroporphyrinogen I	4 h[c] + uppg1[c] -> 4 co2[c] + cpppg1[c]	Rv2678c	Porphyrin Metabolism	0	0
2MCD	2 Methylcitrate dehydratase	2mcit[c] -> h2o[c] + 2mcacn[c]	(Rv1130 or Rv0392c or Rv1812c or Rv1854c)	Propanoate Metabolism	0	0
2MCS	2 Methylcitrate synthase	h2o[c] + oaa[c] + ppcoa[c] -> h[c] + coa[c] + 2mcit[c]	Rv1131	Propanoate Metabolism	0	0
2MID	2 Methylisocitrate dehydratase	h2o[c] + 2mcacn[c] -> micit[c]	Rv1475c	Propanoate Metabolism	0	0
ADA	Adenosine deaminase	h[c] + h2o[c] + adn[c] -> nh4[c] + ins[c]	Rv3313c	Purine Metabolism	0	0
ADK1	adenylate kinase	atp[c] + amp[c] <=> 2 adp[c]	Rv0733	Purine Metabolism	-999.671	-999.496
ADK2	adenylate kinase Inorganic triphosphate	amp[c] + pppi[c] <=> ppi[c] + adp[c]	Rv0733	Purine Metabolism	0	0
ADNCYC	adenylate cyclase	atp[c] -> ppi[c] + camp[c]	(((Rv1318c and Rv1319c and Rv1320c) or Rv1625c or Rv1647 or Rv1264) or Rv2212 or Rv2435c or Rv1120c or Rv1900c or Rv3377c or Rv3645)	Purine Metabolism	0	0
ADPT	adenine phosphoribosyltransferase	prpp[c] + ade[c] -> amp[c] + ppi[c]	Rv2584c	Purine Metabolism	0.000135212	4.79786e-05
ADSK	adenylyl sulfate kinase	atp[c] + aps[c] -> h[c] + adp[c] + paps[c]	(Rv1285 and Rv1286)	Purine Metabolism	0.000401473	0.000142458
ADSL1r	adenylsuccinate lyase	dcamp[c] <=> fum[c] + amp[c]	(Rv0777 or Rv0777 or Rv0777 or Rv0777)	Purine Metabolism	0.00113993	0.00040449
ADSL2r	adenylosuccinate lyase	25aics[c] <=> fum[c] + aicar[c]	(Rv0777 or Rv0777 or Rv0777 or Rv0777)	Purine Metabolism	0.00244513	0.000867627
ADSS	adenylosuccinate synthase	asp-L[c] + gtp[c] + imp[c] -> 2 h[c] + pi[c] + gdp[c] + dcamp[c]	Rv0357c	Purine Metabolism	0.00113993	0.00040449
AICART	phosphoribosylaminoimidazolecarboxamide formyltransferase	10fthf[c] + aicar[c] <=> thf[c] + fprica[c]	Rv0957	Purine Metabolism	-999.997	-999.999
AICART2	phosphoribosylaminoimidazolecarboxamide formyltransferase 2	atp[c] + for[c] + aicar[c] <=> pi[c] + adp[c] + fprica[c]		Purine Metabolism	1000	1000
AIRCr	phosphoribosylaminoimidazole carboxylase	co2[c] + air[c] <=> h[c] + 5aizc[c]	((Rv3257c and Rv3276c) or (Rv3275c and Rv3276c))	Purine Metabolism	0.00244513	0.000867627
ATPS4r	ATP synthase four protons for one ATP	pi[c] + adp[c] + 4 h[e] <=> atp[c] + 3 h[c] + h2o[c]	(Rv1304 and Rv1305 and Rv1306 and Rv1307 and Rv1308 and Rv1309 and Rv1310 and Rv1311)	Purine Metabolism	0.702759	0.768721
CYO1b	cytochrome c oxidase 2 protons	0.5 o2[c] + 2 focytc[c] -> h2o[c] + 2 ficytc[c]	(Rv1451 and Rv2193 and Rv2200c and Rv3043c)	Purine Metabolism	0	0
DGK1	deoxyguanylate kinase dGMPATP	atp[c] + dgmp[c] <=> adp[c] + dgdp[c]	Rv1389	Purine Metabolism	-4.14482e-05	-1.47074e-05
GARFT	phosphoribosylglycinamide formyltransferase	10fthf[c] + gar[c] <=> h[c] + thf[c] + fgam[c]	(Rv0956 or Rv0389)	Purine Metabolism	0.00244513	0.000867627
GK1	guanylate kinase GMPATP	atp[c] + gmp[c] <=> adp[c] + gdp[c]	Rv1389	Purine Metabolism	4.14482e-05	1.47074e-05
GLUPRT	glutamine phosphoribosyldiphosphate amidotransferase	h2o[c] + gln-L[c] + prpp[c] -> glu-L[c] + ppi[c] + pram[c]	(Rv1602 or Rv0808)	Purine Metabolism	0.00244513	0.000867627
GMPS2	GMP synthase	atp[c] + h2o[c] + gln-L[c] + xmp[c] -> glu-L[c] + amp[c] + ppi[c] + 2 h[c] + gmp[c]	Rv3396c	Purine Metabolism	0.00155802	0.000552846
GTPDPK	GTP diphosphokinase	atp[c] + gtp[c] -> amp[c] + h[c] + gdptp[c]	Rv2583c	Purine Metabolism	0	0
GTPH1	GTP diphosphohydrolase	2 h2o[c] + gtp[c] -> 2 h[c] + 2 pi[c] + gmp[c]	Rv2583c	Purine Metabolism	0	0
GUACYC	guanylate cyclase	gtp[c] -> ppi[c] + 35cgmp[c]	(Rv2435c or Rv0386)	Purine Metabolism	0	0
HXPRT	hypoxanthine phosphoribosyltransferase Hypoxanthine	prpp[c] + hxan[c] -> ppi[c] + imp[c]	Rv3624c	Purine Metabolism	0	0
IMPC	IMP cyclohydrolase	h2o[c] + imp[c] <=> fprica[c]	Rv0957	Purine Metabolism	-0.00269795	-0.000957336
IMPD	IMP dehydrogenase	h2o[c] + nad[c] + imp[c] -> h[c] + nadh[c] + xmp[c]	(Rv1843c and Rv3410c and Rv3411c)	Purine Metabolism	0.00155802	0.000552846
INSH	Inosine hydrolase	h2o[c] + ins[c] -> rib-D[c] + hxan[c]	Rv3393	Purine Metabolism	0.000135212	4.79786e-05
NTPTP1	Nucleoside triphosphate tripolyhydrolase	h2o[c] + dgtp[c] -> pppi[c] + dgsn[c]	Rv2344c	Purine Metabolism	0	0
NTPTP2	Nucleoside triphosphate tripolyhydrolase	h2o[c] + gtp[c] -> pppi[c] + gsn[c]	Rv2344c	Purine Metabolism	0	0
PDE1	3 5 cyclic nucleotide phosphodiesterase	h2o[c] + camp[c] -> amp[c] + h[c]	Rv0805	Purine Metabolism	0	0
PDE4	3 5 cyclic nucleotide phosphodiesterase	h2o[c] + 35cgmp[c] -> h[c] + gmp[c]	Rv0805	Purine Metabolism	0	0
PPK2	polyphosphate kinase	atp[c] + ppi[c] -> adp[c] + pppi[c]	Rv2984	Purine Metabolism	0	0
PRAGSr	phosphoribosylglycinamide synthase	atp[c] + gly[c] + pram[c] <=> h[c] + pi[c] + adp[c] + gar[c]	Rv0772	Purine Metabolism	0.00244513	0.000867627
PRAIS	phosphoribosylaminoimidazole synthase	atp[c] + fpram[c] -> 2 h[c] + pi[c] + adp[c] + air[c]	Rv0809	Purine Metabolism	0.00244513	0.000867627
PRASCS	phosphoribosylaminoimidazolesuccinocarboxamide synthase	atp[c] + asp-L[c] + 5aizc[c] <=> h[c] + pi[c] + adp[c] + 25aics[c]	Rv0780	Purine Metabolism	0.00244513	0.000867627
PRFGS	phosphoribosylformylglycinamidine synthase	atp[c] + h2o[c] + gln-L[c] + fgam[c] -> glu-L[c] + h[c] + pi[c] + adp[c] + fpram[c]	(Rv0788 and Rv0803)	Purine Metabolism	0.00244513	0.000867627
PUNP1	purine nucleoside phosphorylase Adenosine	pi[c] + adn[c] <=> ade[c] + r1p[c]	Rv3307	Purine Metabolism	0.000135212	4.79786e-05
PUNP2	purine nucleoside phosphorylase Deoxyadenosine	pi[c] + dad-2[c] <=> ade[c] + 2dr1p[c]	Rv3307	Purine Metabolism	0	0
PUNP3	purine nucleoside phosphorylase Guanosine	pi[c] + gsn[c] <=> gua[c] + r1p[c]	Rv3307	Purine Metabolism	0	0
PUNP4	purine nucleoside phosphorylase Deoxyguanosine	pi[c] + dgsn[c] <=> gua[c] + 2dr1p[c]	Rv3307	Purine Metabolism	0	0
PUNP5	purine nucleoside phosphorylase Inosine	pi[c] + ins[c] <=> hxan[c] + r1p[c]	Rv3307	Purine Metabolism	-0.000135212	-4.79786e-05
PUNP6	purine nucleoside phosphorylase Deoxyinosine	pi[c] + din[c] <=> hxan[c] + 2dr1p[c]	Rv3307	Purine Metabolism	0	0
PUNP7	purine nucleoside phosphorylase Xanthosine	pi[c] + xtsn[c] <=> xan[c] + r1p[c]	Rv3307	Purine Metabolism	0	0
RNDR1	ribonucleoside diphosphate reductase ADP	adp[c] + trdrd[c] -> h2o[c] + dadp[c] + trdox[c]	(Rv0570 and Rv1981c)	Purine Metabolism	2.17355e-05	7.71261e-06
RNDR2	ribonucleoside diphosphate reductase GDP	gdp[c] + trdrd[c] -> h2o[c] + dgdp[c] + trdox[c]	(Rv1981c and Rv3048c and Rv3051c and Rv3052c and Rv3053c)	Purine Metabolism	4.14482e-05	1.47074e-05
RNDR3	ribonucleoside diphosphate reductase CDP	cdp[c] + trdrd[c] -> h2o[c] + trdox[c] + dcdp[c]	(Rv1981c and Rv3048c and Rv3051c and Rv3052c and Rv3053c)	Purine Metabolism	4.14731e-05	1.47162e-05
RNDR4	ribonucleoside diphosphate reductase UDP	udp[c] + trdrd[c] -> h2o[c] + trdox[c] + dudp[c]	(Rv0570 and Rv1981c)	Purine Metabolism	0	0
SADT	sulfate adenylyltransferase	atp[c] + h[c] + so4[c] -> ppi[c] + aps[c]	(Rv1285 and Rv1286)	Purine Metabolism	0.000401473	0.000142458
TMDPP	thymidine phosphorylase	pi[c] + thymd[c] <=> 2dr1p[c] + thym[c]	Rv3314c	Purine Metabolism	0	0
UREA	urease	2 h[c] + h2o[c] + urea[c] -> 2 nh4[c] + co2[c]	(Rv1848 and Rv1849 and Rv1850)	Purine Metabolism	0	0
PPPGP	Guanosine Pentaphosphatase	5 h[c] + h2o[c] + gdptp[c] -> pi[c] + gdpdp[c]	(Rv1026 and Rv0496)	Purine Metabolism	0	0
PPGPP	PPGPP-3-pyrophosphohydrolase	h2o[c] + gdpdp[c] -> ppi[c] + gdp[c]		Purine Metabolism	0	0
ADPRDP	ADP ribose diphosphatase	h2o[c] + adprib[c] -> amp[c] + r5p[c]	Rv1700	Purine Metabolism	0	0
ASPCT	aspartate carbamoyltransferase	asp-L[c] + cbp[c] -> h[c] + pi[c] + cbasp[c]	Rv1380	Pyrimidine Metabolism	0.00246273	0.000873873
CBPS	carbamoyl phosphate synthase glutamine hydrolysing	2 atp[c] + h2o[c] + gln-L[c] + hco3[c] -> glu-L[c] + 2 h[c] + pi[c] + 2 adp[c] + cbp[c]	(Rv1383 and Rv1384)	Pyrimidine Metabolism	0.00321227	0.00113984
CTPS1	CTP synthase NH3	atp[c] + nh4[c] + utp[c] -> 2 h[c] + pi[c] + adp[c] + ctp[c]	Rv1699	Pyrimidine Metabolism	0.00160348	0.000568978
CTPS2	CTP synthase glutamine	atp[c] + h2o[c] + gln-L[c] + utp[c] -> glu-L[c] + 2 h[c] + pi[c] + adp[c] + ctp[c]	Rv1699	Pyrimidine Metabolism	0	0
CYTD	cytidine deaminase	h[c] + h2o[c] + cytd[c] -> nh4[c] + uri[c]	Rv3315c	Pyrimidine Metabolism	0	0
CYTK1	cytidylate kinase CMP	atp[c] + cmp[c] <=> adp[c] + cdp[c]	Rv1712	Pyrimidine Metabolism	-0.00092546	-0.000328389
CYTK2	cytidylate kinase dCMP	atp[c] + dcmp[c] <=> adp[c] + dcdp[c]	Rv1712	Pyrimidine Metabolism	-4.14731e-05	-1.47162e-05
DCTPD	dCTP deaminase	h[c] + h2o[c] + dctp[c] -> nh4[c] + dutp[c]	Rv0321	Pyrimidine Metabolism	0	0
DCTPD2	dCTP deaminase	h[c] + h2o[c] + ctp[c] -> nh4[c] + utp[c]	Rv0321	Pyrimidine Metabolism	0	0
DCYTD	deoxycytidine deaminase	h[c] + h2o[c] + dcyt[c] -> nh4[c] + duri[c]		Pyrimidine Metabolism	0	0
DHORD2	dihydoorotic acid dehydrogenase quinone8	q8[c] + dhor-S[c] -> q8h2[c] + orot[c]	Rv2139	Pyrimidine Metabolism	0	0
DHORD3	dihydroorotic acid dehydrogenase menaquinone 6	mqn6[c] + dhor-S[c] <=> mql6[c] + orot[c]	Rv2139	Pyrimidine Metabolism	0.00246273	0.000873873
DHORD5	dihydroorotic acid menaquinone 8	mqn8[c] + dhor-S[c] -> mql8[c] + orot[c]	Rv2139	Pyrimidine Metabolism	0	0
DHORTS	dihydroorotase	h2o[c] + dhor-S[c] <=> h[c] + cbasp[c]	Rv1381	Pyrimidine Metabolism	-0.00246273	-0.000873873
DTMPK	dTMP kinase	atp[c] + dtmp[c] <=> adp[c] + dtdp[c]	Rv3247c	Pyrimidine Metabolism	0	0
DURIK1	deoxyuridine kinase ATPDeoxyuridine	atp[c] + duri[c] -> h[c] + adp[c] + dump[c]		Pyrimidine Metabolism	0	0
DURIPP	deoxyuridine phosphorylase	pi[c] + duri[c] <=> 2dr1p[c] + ura[c]		Pyrimidine Metabolism	0	0
DUTPDP	dUTP diphosphatase	h2o[c] + dutp[c] -> ppi[c] + h[c] + dump[c]	Rv2697c	Pyrimidine Metabolism	0	0
NDPK1	nucleoside diphosphate kinase ATPGDP	atp[c] + gdp[c] <=> adp[c] + gtp[c]	Rv2445c	Pyrimidine Metabolism	-1000	-1000
NDPK2	nucleoside diphosphate kinase ATPUDP	atp[c] + udp[c] <=> adp[c] + utp[c]	Rv2445c	Pyrimidine Metabolism	0.00253829	0.000900684
NDPK3	nucleoside diphosphate kinase ATPCDP	atp[c] + cdp[c] <=> adp[c] + ctp[c]	Rv2445c	Pyrimidine Metabolism	-0.000966933	-0.000343105
NDPK4	nucleoside diphosphate kinase ATPdTDP	atp[c] + dtdp[c] <=> adp[c] + dttp[c]	Rv2445c	Pyrimidine Metabolism	1.92894e-05	6.84461e-06
NDPK5	nucleoside diphosphate kinase ATPdGDP	atp[c] + dgdp[c] <=> adp[c] + dgtp[c]	Rv2445c	Pyrimidine Metabolism	0.000385806	0.000136899
NDPK6	nucleoside diphosphate kinase ATPdUDP	atp[c] + dudp[c] <=> adp[c] + dutp[c]	Rv2445c	Pyrimidine Metabolism	-2.27377e-05	-8.06821e-06
NDPK7	nucleoside diphosphate kinase ATPdCDP	atp[c] + dcdp[c] <=> adp[c] + dctp[c]	Rv2445c	Pyrimidine Metabolism	0	0
NDPK8	nucleoside diphosphate kinase ATPdADP	atp[c] + dadp[c] <=> adp[c] + datp[c]	Rv2445c	Pyrimidine Metabolism	0	0
NDPK9	nucleoside diphosphate kinase ATPIDP	atp[c] + idp[c] <=> adp[c] + itp[c]	Rv2445c	Pyrimidine Metabolism	1000	1000
NTD1	5 nucleotidase dUMP	h2o[c] + dump[c] -> pi[c] + duri[c]		Pyrimidine Metabolism	0	0
NTD2	5 nucleotidase UMP	h2o[c] + ump[c] -> pi[c] + uri[c]		Pyrimidine Metabolism	0	0
NTD4	5 nucleotidase CMP	h2o[c] + cmp[c] -> pi[c] + cytd[c]		Pyrimidine Metabolism	0	0
NTPP4	Nucleoside triphosphate pyrophosphorylase ctp	h2o[c] + ctp[c] -> ppi[c] + h[c] + cmp[c]	Rv1160	Pyrimidine Metabolism	0	0
OMPDC	orotidine 5 phosphate decarboxylase	h[c] + orot5p[c] -> co2[c] + ump[c]	Rv1385	Pyrimidine Metabolism	0.00246273	0.000873873
ORPT	orotate phosphoribosyltransferase	ppi[c] + orot5p[c] <=> prpp[c] + orot[c]	Rv0382c	Pyrimidine Metabolism	-0.00246273	-0.000873873
RNTR4	ribonucleoside triphosphate reductase UTP	utp[c] + trdrd[c] -> h2o[c] + trdox[c] + dutp[c]		Pyrimidine Metabolism	2.27377e-05	8.06821e-06
TMDS	thymidylate synthase	mlthf[c] + dump[c] -> dhf[c] + dtmp[c]	(Rv2754c or Rv2764c)	Pyrimidine Metabolism	2.27377e-05	8.06821e-06
TRDR	thioredoxin reductase NADPH	h[c] + nadph[c] + trdox[c] -> nadp[c] + trdrd[c]	Rv3913	Pyrimidine Metabolism	0.000481493	0.000170853
UMPK	UMP kinase	atp[c] + ump[c] <=> adp[c] + udp[c]	(Rv1712 or Rv2883c)	Pyrimidine Metabolism	0.00190758	0.000676883
UPPRT	uracil phosphoribosyltransferase	prpp[c] + ura[c] -> ppi[c] + ump[c]	(Rv1379 or Rv3309c)	Pyrimidine Metabolism	0	0
URIDK2r	uridylate kinase dUMP	atp[c] + dump[c] <=> adp[c] + dudp[c]		Pyrimidine Metabolism	-2.27377e-05	-8.06821e-06
URIK2	uridine kinase GTPUridine	gtp[c] + uri[c] -> h[c] + ump[c] + gdp[c]		Pyrimidine Metabolism	0	0
YUMPS	yUMP synthetase	r5p[c] + ura[c] <=> h2o[c] + psd5p[c]	((Rv2793c and Rv3455c) or (Rv1711 and Rv1540 and Rv3300c))	Pyrimidine Metabolism	0	0
ACACCT	acetyl CoAacetoacetyl CoA transferase	accoa[c] + acac[c] -> ac[c] + aacoa[c]		Pyruvate Metabolism	0.414608	0.408409
ACACT1r	acetyl CoA C acetyltransferase	2 accoa[c] <=> coa[c] + aacoa[c]	(Rv1323 or Rv1867)	Pyruvate Metabolism	1.80507e-05	6.40509e-06
ACALDi	acetaldehyde dehydrogenase acetylating	nad[c] + coa[c] + acald[c] -> h[c] + nadh[c] + accoa[c]	Rv3535c	Pyruvate Metabolism	0	0
ACCOACr	acetyl CoA carboxylase reversible reaction	atp[c] + accoa[c] + hco3[c] <=> h[c] + pi[c] + adp[c] + malcoa[c]	((Rv0904c and Rv3280) or (Rv3280 and Rv3281) or Rv1722)	Pyruvate Metabolism	0.0403233	0.0143083
ACKr	acetate kinase	atp[c] + ac[c] -> adp[c] + actp[c]	Rv0409	Pyruvate Metabolism	0	0
ACPr	acetate phosphatase	atp[c] + actp[c] -> adp[c] + ac[c]	Rv2922A	Pyruvate Metabolism	0	0
BDH	R 3 HydroxybutanoateNAD oxidoreductase	nad[c] + bhb[c] <=> h[c] + nadh[c] + acac[c]		Pyruvate Metabolism	-1.80507e-05	-6.40509e-06
HOPNTAL	4 hydroxy 2 oxopentanoate aldolase	4h2opntn[c] -> pyr[c] + acald[c]	(Rv3469c or Rv3534c)	Pyruvate Metabolism	0	0
INDPYRD	Indole 3 pyruvate decarboxylase	h[c] + indpyr[c] <=> co2[c] + id3acald[c]	Rv0853c	Pyruvate Metabolism	0	0
LO	L lactate oxidase	o2[c] + lac-L[c] -> h2o[c] + co2[c] + ac[c]		Pyruvate Metabolism	0	0
L_LACD	L Lactate dehydrogenase irreversible	lac-L[c] + 2 ficytc[c] -> pyr[c] + 2 focytc[c]	Rv0694	Pyruvate Metabolism	0	0
L_LACD2	L Lactate dehydrogenase ubiquinone	lac-L[c] + q8[c] -> pyr[c] + q8h2[c]	Rv1872c	Pyruvate Metabolism	0.798881	0.799603
L_LACD3	L Lactate dehydrogenase menaquinone	mqn8[c] + lac-L[c] -> pyr[c] + mql8[c]	Rv1872c	Pyruvate Metabolism	0.0525931	0.0315653
MALS	malate synthase	h2o[c] + accoa[c] + glx[c] -> h[c] + coa[c] + mal-L[c]	Rv1837c	Pyruvate Metabolism	0	0
ME1	malic enzyme NAD	nad[c] + mal-L[c] -> pyr[c] + co2[c] + nadh[c]	Rv2332	Pyruvate Metabolism	0.464499	0.426113
PFL	pyruvate formate lyase	pyr[c] + coa[c] -> accoa[c] + for[c]		Pyruvate Metabolism	0.00136865	0.000485652
PPDK	Pyruvate phosphate dikinase	pyr[c] + atp[c] + pi[c] -> amp[c] + ppi[c] + h[c] + pep[c]	Rv1127c	Pyruvate Metabolism	0	0
PTAr	phosphotransacetylase	pi[c] + accoa[c] <=> coa[c] + actp[c]	(Rv0408 or Rv3914)	Pyruvate Metabolism	0	0
2O4EH	2-oxopent-4-enoate hydratase	h2o[c] + 2h24pdn[c] -> 4h2opntn[c]	Rv3536c	Pyruvate Metabolism	0	0
SR2	Spontaneous reaction	dhap[c] -> mthgxl[c]		Pyruvate Metabolism	0	0
MR	Methylglyoxal reductase	h[c] + nadh[c] + mthgxl[c] -> nad[c] + lald[c]	Rv2298	Pyruvate Metabolism	0	0
GLYCS_I	Glyoxylase I	gthrd[c] + mthgxl[c] -> lgt-s[c]	(Rv0577 or Rv0911)	Pyruvate Metabolism	0	0
GLYCS_II	Glyoxylase II	h2o[c] + lgt-s[c] -> h[c] + lac-L[c] + gthrd[c]	(Rv0577 or Rv0911)	Pyruvate Metabolism	0	0
LALDD	Lactaldehyde dehydrogenase	h2o[c] + nad[c] + lald[c] -> 2 h[c] + nadh[c] + lac-L[c]		Pyruvate Metabolism	0	0
ALDD1	aldehyde dehydrogenase formaldehyde NAD	h2o[c] + nad[c] + fald[c] -> 2 h[c] + nadh[c] + for[c]	(Rv2259 or Rv1895 or Rv3045)	Redox Metabolism	0	0
BMNMSHS	conjugated mycothiol synthesis	bmn[c] + msh[c] -> 2 h[c] + bmnmsh[c]		Redox Metabolism	0	0
CAT	catalase	2 h2o2[c] -> 2 h2o[c] + o2[c]	Rv1908c	Redox Metabolism	0	0
CIGAMS	cys 1D myo inositol 2 deoxy D glucopyranoside synthase	atp[c] + cys-L[c] + igam[c] -> amp[c] + ppi[c] + 2 h[c] + cigam[c]	Rv2130c	Redox Metabolism	0	0
CMCBTFL	carboxymycobactin Fe3 loading	cmcbtt[c] + fe3[e] -> fcmcbtt[c]		Redox Metabolism	9.32413e-06	3.30856e-06
CMCBTFU	carboxymycobactin Fe3 unloading	fcmcbtt[c] -> cmcbtt[c] + fe3[c]		Redox Metabolism	0	0
CODH2r	carbon monoxide dehydrogenase acetyl CoA synthase 2	h2o[c] + 2 fdox[c] + co[c] <=> 2 h[c] + co2[c] + 2 fdred[c]	(Rv0373c and Rv0374c and Rv0375c)	Redox Metabolism	0	0
CODH3	carbon monoxide dehydrogenase acetyl CoA synthase 2	2 h2o[c] + 2 co[c] + adfdOX[c] -> 2 h[c] + 2 co2[c] + adfdRD[c]	(Rv0373c and Rv0374c and Rv0375c)	Redox Metabolism	0	0
CYANST	Cyanide sulfurtransferase	cyan[c] + tsul[c] -> h[c] + so3[c] + tcynt[c]	(Rv3283 or Rv0390)	Redox Metabolism	0	0
CYO1a	cytochrome c reductase ubiquinol 2 protons	2 h[c] + 2 ficytc[c] + qh2[c] -> 2 h[e] + 2 focytc[c] + q[c]	(Rv2194 and Rv2195 and Rv2196)	Redox Metabolism	0	0
CYTBD	cytochrome oxidase bd ubiquinol 8 2 protons	2 h[c] + 0.5 o2[c] + q8h2[c] -> h2o[c] + 2 h[e] + q8[c]	(Rv1620c and Rv1621c and Rv1622c and Rv1623c)	Redox Metabolism	0.798881	0.799603
CYTBD2	cytochrome oxidase bd menaquinol 8 2 protons	2 h[c] + 0.5 o2[c] + mql8[c] -> h2o[c] + mqn8[c] + 2 h[e]	(Rv1620c and Rv1621c and Rv1622c and Rv1623c)	Redox Metabolism	0	0
FCOAH2	formyl coa hydrolase	h2o[c] + forcoa[c] -> h[c] + coa[c] + for[c]	Rv2605c	Redox Metabolism	0	0
FE3Ri	Fe III reduction	fadh2[c] + 2 fe3[c] -> 2 h[c] + fad[c] + 2 fe2[c]		Redox Metabolism	0	0
FETRANS	Mycobactin Fe transfer	fmcbtt[c] <=> fe2[c] + mcbtt[c]		Redox Metabolism	0	0
FHL	Formate hydrogen lyase	h[c] + for[c] -> co2[c] + h2[c]	(Rv0084 or Rv2331)	Redox Metabolism	0	0
FORMCOAL	formyl coa CoA ligase	atp[c] + coa[c] + for[c] <=> amp[c] + ppi[c] + forcoa[c]		Redox Metabolism	0	0
FRDO2r	ferredoxin oxidoreductase	2 nadp[c] + adfdRD[c] <=> 2 nadph[c] + adfdOX[c]	(Rv3106 or Rv0886)	Redox Metabolism	1000	1000
FRDO3r	ferredoxin oxidoreductase	2 nad[c] + adfdRD[c] <=> 2 nadh[c] + adfdOX[c]	(Rv3106 or Rv0886)	Redox Metabolism	-1000	-1000
FRDOr	ferredoxin oxidoreductase	nadp[c] + fdxrd[c] <=> h[c] + nadph[c] + fdxox[c]	(Rv2454c and Rv2455c and Rv0763c and Rv0085)	Redox Metabolism	0	0
GTHS	glutathione synthetase	atp[c] + gly[c] + glucys[c] -> h[c] + pi[c] + adp[c] + gthrd[c]		Redox Metabolism	0	0
IACGAMS	1D myo inositol 2 Acetamido 2 deoxy D glucopyranoside synthesis	mi1p-D[c] + acgam[c] -> pi[c] + iacgam[c]	Rv0486	Redox Metabolism	0	0
IGAMD	1D myo inositol 2 Acetamido 2 deoxy D glucopyranoside deacetylase	h2o[c] + iacgam[c] -> ac[c] + igam[c]	Rv1170	Redox Metabolism	0	0
MDFDH	mycothiol dependent formaldehyde dehydrogenase	nad[c] + mshfald[c] <=> h[c] + nadh[c] + mshfaldox[c]	Rv1895	Redox Metabolism	0	0
MSHAMID	conjugated glutathione amidase Mtb	h2o[c] + bmnmsh[c] -> igam[c] + acysbmn[c]	Rv1082	Redox Metabolism	0	0
MSHOXH	mshfaldox hydrolysis Mtb	h2o[c] + mshfaldox[c] -> h[c] + for[c] + msh[c]		Redox Metabolism	0	0
MSHS	mycothiol synthase	accoa[c] + cigam[c] -> coa[c] + msh[c]	Rv0819	Redox Metabolism	0	0
MYCTR	mycothiol reductase nadp dependent	nadp[c] + 2 msh[c] <=> h[c] + nadph[c] + mssg[c]	Rv2855	Redox Metabolism	-1000	-1000
MYCTR2	mycothiol reductase glutathione exchange	gthox[c] + 2 msh[c] <=> 2 gthrd[c] + mssg[c]	Rv2855	Redox Metabolism	1000	1000
NADH2r	NADH dehydrogenase	h[c] + nadh[c] + q[c] <=> nad[c] + qh2[c]	(Rv0082 and Rv3145 and Rv3146 and Rv3147 and Rv3148 and Rv3149 and Rv3150 and Rv3151 and Rv3152 and Rv3153 and Rv3154 and Rv3155 and Rv3156 and Rv3157 and Rv3158)	Redox Metabolism	-1000	-1000
NADH5	NADH dehydrogenase ubiquinone 8	h[c] + nadh[c] + q8[c] -> nad[c] + q8h2[c]	(Rv0082 and Rv3145 and Rv3146 and Rv3147 and Rv3148 and Rv3149 and Rv3150 and Rv3151 and Rv3152 and Rv3153 and Rv3154 and Rv3155 and Rv3156 and Rv3157 and Rv3158)	Redox Metabolism	0	0
NO	peroxynitrite formation spontanous	o2s[c] + no[c] -> no3[c]		Redox Metabolism	0	0
PRDX	Peroxidase multiple substrates	h2o2[c] + meoh[c] -> 2 h2o[c] + fald[c]	Rv1908c	Redox Metabolism	0	0
QRr	Quinone reductase	h[c] + nadph[c] + q[c] <=> nadp[c] + qh2[c]	Rv3777	Redox Metabolism	1000	1000
ACP1_FMN	acid phosphatase FMN	h2o[c] + fmn[c] -> pi[c] + ribflv[c]	Rv3310	Riboflavin Metabolism	0	0
APRAUR	5 amino 6 5 phosphoribosylamino uracil reductase	h[c] + nadph[c] + 5apru[c] -> nadp[c] + 5aprbu[c]	Rv2671	Riboflavin Metabolism	0	0
DHPPDA	diaminohydroxyphosphoribosylaminopyrimidine deaminase	h[c] + h2o[c] + 25dhpp[c] -> nh4[c] + 5apru[c]	Rv1409	Riboflavin Metabolism	0	0
DHPPDA2	diaminohydroxyphosphoribosylaminopryrimidine deaminase 25drapp	h[c] + h2o[c] + 25drapp[c] -> nh4[c] + 5apru[c]	Rv1409	Riboflavin Metabolism	0	0
FMNAT	FMN adenylyltransferase	atp[c] + h[c] + fmn[c] -> ppi[c] + fad[c]	Rv2786c	Riboflavin Metabolism	0	0
GTPCII	GTP cyclohydrolase II	3 h2o[c] + gtp[c] -> ppi[c] + 2 h[c] + for[c] + 25dhpp[c]	(Rv1415 or Rv1940)	Riboflavin Metabolism	0	0
NNDMBRT	Nicotinate nucleotide dimethylbenzimidazole phosphoribosyltransferase	nicrnt[c] + dmbzid[c] -> h[c] + 5prdmbz[c] + nac[c]	Rv2207	Riboflavin Metabolism	0	0
RBFK	riboflavin kinase	atp[c] + ribflv[c] -> h[c] + adp[c] + fmn[c]	Rv2786c	Riboflavin Metabolism	0	0
RBFSa	riboflavin synthase	db4p[c] + 4r5au[c] -> 2 h2o[c] + pi[c] + dmlz[c]	(Rv1412 and Rv1416)	Riboflavin Metabolism	0	0
RBFSb	riboflavin synthase	2 dmlz[c] -> 4r5au[c] + ribflv[c]	(Rv1412 and Rv1416)	Riboflavin Metabolism	0	0
ACGAMPM	phosphoacetylglucosamine mutase	acgam6p[c] <=> acgam1p[c]	Rv3441c	Sugar Metabolism	0	0
ACS2	acetyl CoA synthase propionate	atp[c] + coa[c] + ppa[c] -> amp[c] + ppi[c] + ppcoa[c]	Rv3667	Sugar Metabolism	0.3	0.5
AGDC	N acetylglucosamine 6 phosphate deacetylase	h2o[c] + acgam6p[c] -> ac[c] + gam6p[c]	Rv3332	Sugar Metabolism	0	0
ARABI	arabinose isomerase	arab-D[c] <=> rbl-D[c]		Sugar Metabolism	-0.000145601	-5.16648e-05
ARAI	L arabinose isomerase	arab-L[c] <=> rbl-L[c]		Sugar Metabolism	0	0
DGC3D	2 deoxy D gluconate 3 dehydrogenase	nad[c] + 2dglcn[c] -> h[c] + nadh[c] + 3ddgc[c]	(Rv1928c or Rv1714)	Sugar Metabolism	0	0
FCLPA	L fuculose 1 phosphate aldolase	fc1p[c] <=> dhap[c] + lald-L[c]	Rv0727c	Sugar Metabolism	0	0
G1PACT	glucosamine 1 phosphate N acetyltransferase	accoa[c] + gam1p[c] -> h[c] + coa[c] + acgam1p[c]	Rv1018c	Sugar Metabolism	0.00197352	0.00070028
GALKr	galactokinase	atp[c] + gal[c] <=> h[c] + adp[c] + gal1p[c]	Rv0620	Sugar Metabolism	-0.000345291	-0.000122523
GALUi	UTP glucose 1 phosphate uridylyltransferase irreversible	h[c] + g1p[c] + utp[c] -> ppi[c] + udpg[c]	Rv0993	Sugar Metabolism	0.000716576	0.000254269
GFUCS	GDP L fucose synthase	h[c] + nadph[c] + gdpddman[c] -> nadp[c] + gdpfuc[c]	(Rv1512 or Rv1508A)	Sugar Metabolism	7.36967e-06	2.61504e-06
GLCP	glycogen phosphorylase	pi[c] + glycogen[c] -> g1p[c]	Rv1328	Sugar Metabolism	0	0
GLCS1	glycogen synthase ADPGlc	adpglc[c] -> h[c] + adp[c] + glycogen[c]	Rv1326c	Sugar Metabolism	0	0
GLGC	glucose 1 phosphate adenylyltransferase	atp[c] + h[c] + g1p[c] -> ppi[c] + adpglc[c]	Rv1213	Sugar Metabolism	0	0
GLYK	glycerol kinase	atp[c] + glyc[c] -> h[c] + adp[c] + glyc3p[c]	Rv3696c	Sugar Metabolism	0.00987862	0.00995693
GMAND	GDP D mannose dehydratase	gdpmann[c] -> h2o[c] + gdpddman[c]	(Rv0112 or Rv1511)	Sugar Metabolism	7.36967e-06	2.61504e-06
LACZ	b galactosidase	h2o[c] + lcts[c] -> glc-D[c] + gal[c]		Sugar Metabolism	0	0
MALT	alpha glucosidase	h2o[c] + malt[c] -> 2 glc-D[c]	Rv2471	Sugar Metabolism	0	0
MAN1PT	mannose 1 phosphate guanylyltransferase	h[c] + gtp[c] + man1p[c] -> ppi[c] + gdpmann[c]	Rv3264c	Sugar Metabolism	0	0
MAN1PT2	mannose 1 phosphate guanylyltransferase GDP	h[c] + gdp[c] + man1p[c] -> pi[c] + gdpmann[c]	Rv3264c	Sugar Metabolism	0.000398504	0.000141405
MAN6PI	mannose 6 phosphate isomerase	man6p[c] <=> f6p[c]	(Rv3255c or Rv3256c)	Sugar Metabolism	-0.000990225	-0.00035137
MMSAD1	methylmalonate semialdehyde dehydrogenase	nad[c] + coa[c] + 2mop[c] -> co2[c] + nadh[c] + ppcoa[c]	Rv0753c	Sugar Metabolism	0	0
MMSAD2	methylmalonate semialdehyde dehydrogenase propanol	nad[c] + coa[c] + ppal[c] -> h[c] + nadh[c] + ppcoa[c]	Rv0753c	Sugar Metabolism	0	0
MMSAD3	methylmalonate semialdehyde dehydrogenase malonic semialdehyde	msa[c] + nad[c] + coa[c] -> co2[c] + nadh[c] + accoa[c]	Rv0753c	Sugar Metabolism	0.00365923	0.00129844
MN6PP	mannose 6 phosphate phosphatase	h2o[c] + man6p[c] -> pi[c] + man[c]	Rv1692	Sugar Metabolism	0.000591721	0.000209966
MOTH	maltooligosyltrehalose trehalohydrolase	h2o[c] + motre[c] -> tre[c] + maltpt[c]	Rv1562c	Sugar Metabolism	0	0
MOTS	maltooligosyltrehalose synthase	malthp[c] -> motre[c]	Rv1563c	Sugar Metabolism	0	0
MTI	maltose trehalose isomerase	tre[c] <=> malt[c]	Rv0126	Sugar Metabolism	0	0
PMANM	phosphomannomutase	man1p[c] <=> man6p[c]	(Rv3257c or Rv3441c or Rv3308)	Sugar Metabolism	-0.000398504	-0.000141405
RBK_Dr	D ribulokinase reversible	atp[c] + rbl-D[c] <=> h[c] + adp[c] + ru5p-D[c]		Sugar Metabolism	-0.000145601	-5.16648e-05
RBK_L1r	L ribulokinase L ribulose reversible	atp[c] + rbl-L[c] <=> h[c] + adp[c] + ru5p-L[c]		Sugar Metabolism	0	0
THZPSN	thiazole phosphate synthesis	atp[c] + cys-L[c] + tyr-L[c] + dxyl5p[c] -> ala-L[c] + amp[c] + ppi[c] + h[c] + h2o[c] + co2[c] + 4hba[c] + 4mpetz[c]	Rv0417	Sugar Metabolism	0	0
THZSN	thiazole synthesis from xylulose	cys-L[c] + tyr-L[c] + dxyl[c] -> pyr[c] + h[c] + h2o[c] + nh4[c] + co2[c] + 4mhetz[c] + 4hba[c]	Rv0417	Sugar Metabolism	0	0
UAGCVT	UDP N acetylglucosamine 1 carboxyvinyltransferase	uacgam[c] + pep[c] -> pi[c] + uaccg[c]	Rv1315	Sugar Metabolism	0.000276811	9.82232e-05
UAGDP	UDP N acetylglucosamine diphosphorylase	h[c] + utp[c] + acgam1p[c] -> ppi[c] + uacgam[c]	(Rv1018c or Rv2852c)	Sugar Metabolism	0.000540787	0.000191892
UAPGR	UDP N acetylenolpyruvoylglucosamine reductase	h[c] + nadph[c] + uaccg[c] -> nadp[c] + uamr[c]	Rv0482	Sugar Metabolism	0.000276811	9.82232e-05
XYLK	xylulokinase	atp[c] + xylu-D[c] -> h[c] + adp[c] + xu5p-D[c]	Rv0729	Sugar Metabolism	0	0
TREP	Trehalose phosphorylase	pi[c] + tre[c] -> g1p[c] + glc-D[c]	Rv3401	Sugar Metabolism	0	0
3HIBD	3-hydroxyisobutyrate dehydrogenase	nad[c] + 3hmp[c] -> h[c] + nadh[c] + 2mop[c]	Rv0751c	Sugar Metabolism	0	0
TDMS1	trehalose dimycolate synthesis	2 h[c] + tre[c] + mycolate[c] + mmycolate[c] -> 2 h2o[c] + tdm1[c]		TDM biosynthesis	2.06027e-05	7.31064e-06
TDMS2	trehalose dimycolate synthesis	2 h[c] + tre[c] + mycolate[c] + mmmycolate[c] -> 2 h2o[c] + tdm2[c]		TDM biosynthesis	1.37123e-05	4.86566e-06
TDMS3	trehalose dimycolate synthesis	2 h[c] + tre[c] + mycolate[c] + mkmycolate[c] -> 2 h2o[c] + tdm3[c]		TDM biosynthesis	1.3675e-05	4.85241e-06
TDMS4	trehalose dimycolate synthesis	2 h[c] + tre[c] + mycolate[c] + kmycolate[c] -> 2 h2o[c] + tdm4[c]		TDM biosynthesis	6.87172e-06	2.43835e-06
TMHAS1	trehalose dimycolate synthesis	tre[c] + tdm1[c] + tdm2[c] -> 2 h2o[c] + tmha1[c]		TDM biosynthesis	6.88417e-06	2.44277e-06
TMHAS2	trehalose dimycolate synthesis	tre[c] + tdm1[c] + tdm3[c] -> 2 h2o[c] + tmha2[c]		TDM biosynthesis	6.84682e-06	2.42952e-06
TMHAS3	trehalose dimycolate synthesis	tre[c] + tdm1[c] + tdm4[c] -> 2 h2o[c] + tmha3[c]		TDM biosynthesis	6.87172e-06	2.43835e-06
TMHAS4	trehalose dimycolate synthesis	tre[c] + tdm2[c] + tdm3[c] -> 2 h2o[c] + tmha4[c]		TDM biosynthesis	6.82815e-06	2.42289e-06
TMHAS5	trehalose dimycolate synthesis	tre[c] + tdm2[c] + tdm4[c] -> 2 h2o[c] + tmha5[c]		TDM biosynthesis	0	0
TMHAS6	trehalose dimycolate synthesis	tre[c] + tdm3[c] + tdm4[c] -> 2 h2o[c] + tmha6[c]		TDM biosynthesis	0	0
PMPK	phosphomethylpyrimidine kinase	atp[c] + 4ampm[c] -> adp[c] + 2mahmp[c]	Rv0422c	Thiamine Metabolism	0	0
TMPKr	thiamine phosphate kinase	atp[c] + thmmp[c] <=> adp[c] + thmpp[c]	Rv2977c	Thiamine Metabolism	0	0
TMPPP	thiamine phosphate diphosphorylase	h[c] + 4mpetz[c] + 2mahmp[c] -> ppi[c] + thmmp[c]	Rv0414c	Thiamine Metabolism	0	0
ACYSBMNt	acysbmn transport mtb	acysbmn[c] <=> acysbmn[e]		Transport	0	0
ALAt2r	L alanine reversible transport via proton symport	h[e] + ala-L[e] <=> ala-L[c] + h[c]		Transport	0	0
ARB_Dabc	L arabinose transport via ABC system	atp[c] + h2o[c] + arab-D[e] -> h[c] + pi[c] + adp[c] + arab-D[c]		Transport	0	0
ARBabc	L arabinose transport via ABC system	atp[c] + h2o[c] + arab-L[e] -> h[c] + pi[c] + adp[c] + arab-L[c]		Transport	0	0
ARBt2r	L arabinose transport via proton symport	h[e] + arab-L[e] <=> h[c] + arab-L[c]		Transport	0	0
ARGt5r	L arginine transport via diffusion	arg-L[e] <=> arg-L[c]	Rv2320c	Transport	0	0
ASNt2r	L asparagine reversible transport via proton symport	h[e] + asn-L[e] <=> h[c] + asn-L[c]	(Rv2127 or Rv0346c)	Transport	1	1
ASPt2r	L aspartate reversible transport via proton symport	h[e] + asp-L[e] <=> asp-L[c] + h[c]		Transport	0	0
ATPS1	H exporting ATPase	atp[c] + h[c] + h2o[c] -> pi[c] + adp[c] + 2 h[e]	(Rv1304 and Rv1305 and Rv1306 and Rv1307 and Rv1308 and Rv1309 and Rv1310 and Rv1311)	Transport	0	0
BALAt2r	beta alanine reversible transport via proton symport	h[e] + ala-B[e] <=> ala-B[c] + h[c]	Rv0522	Transport	0	0
BMNt	bimane transport diffusion	bmn[c] <=> bmn[e]		Transport	0	0
CAATPS	Ca ATPase	atp[c] + h2o[c] + 2 ca2[c] -> pi[c] + adp[c] + h[e] + 2 ca2[e]	Rv0107c	Transport	0	0
CAt4	calcium transport inout via proton antiporter	h[e] + ca2[c] <=> h[c] + ca2[e]	Rv1607	Transport	0	0
CHLabc	choline transport via ABC system	atp[c] + h2o[c] + chol[e] -> h[c] + pi[c] + adp[c] + chol[c]	(Rv3756c and Rv3757c and Rv3758c and Rv3759c)	Transport	0	0
CITabc	citrate transport via ABC system	atp[c] + h2o[c] + cit[e] -> h[c] + pi[c] + adp[c] + cit[c]		Transport	0	0
CO2t	CO2 transporter via diffusion	co2[e] <=> co2[c]		Transport	-0.651313	-0.353692
COAt	CoA transporter	coa[e] <=> coa[c]		Transport	0	0
COBALTt5	cobalt transport inout via permease no H	cobalt2[c] <=> cobalt2[e]	Rv1239c	Transport	0	0
COt	CO transporter via diffusion	co[c] <=> co[e]		Transport	0	0
CRNabc	L carnitine transport via ABC system	atp[c] + h2o[c] + crn[e] -> h[c] + pi[c] + adp[c] + crn[c]	(Rv3756c and Rv3757c and Rv3758c and Rv3759c)	Transport	0	0
CYTDt2r	cytidine transport in via proton symport reversible	h[e] + cytd[e] <=> h[c] + cytd[c]		Transport	0	0
Cuabc	Copper transport via ABC system	atp[c] + h2o[c] + cu2[e] -> h[c] + pi[c] + adp[c] + cu2[c]	(Rv0092 and Rv0103c)	Transport	0	0
Cut1	Copper export via ATPase	atp[c] + h2o[c] + cu2[c] -> h[c] + pi[c] + adp[c] + cu2[e]	(Rv0092 and Rv0103c)	Transport	0	0
DALAt2r	D alanine transport via proton symport	h[e] + ala-D[e] <=> h[c] + ala-D[c]	Rv1704c	Transport	0	0
DSERt2r	D serine transport via proton symport	h[e] + ser-D[e] <=> h[c] + ser-D[c]	Rv1704c	Transport	0	0
ETHAt	ethanolamine transport via diffusion extracellular	etha[e] <=> etha[c]		Transport	0	0
Adt	Acetamide transport	ad[e] <=> ad[c]		Transport	0	0
FE2abc	iron II transport via ABC system	atp[c] + h2o[c] + fe2[e] -> h[c] + pi[c] + adp[c] + fe2[c]	(Rv1348 and Rv1349)	Transport	0	0
FE3abc	iron III transport via ABC system	atp[c] + h2o[c] + fe3[e] -> h[c] + pi[c] + adp[c] + fe3[c]	(Rv1348 and Rv1349)	Transport	0	0
FUMt2r	fumarate reversible transport via symport	h[e] + fum[e] <=> fum[c] + h[c]	Rv2443	Transport	-0.449803	-0.537027
GALt2	D galactose transport in via proton symport	h[e] + gal[e] -> h[c] + gal[c]	Rv3331	Transport	0	0
GLCabc	D glucose transport via ABC system	atp[c] + h2o[c] + glc-D[e] -> h[c] + pi[c] + adp[c] + glc-D[c]	(Rv1236 and Rv1237 and Rv1238)	Transport	0	0
GLUt2r	L glutamate transport via proton symport reversible	h[e] + glu-L[e] <=> glu-L[c] + h[c]		Transport	0	0
GLYBabc	Glycine betaine transport via ABC system	atp[c] + h2o[c] + glyb[e] -> h[c] + pi[c] + adp[c] + glyb[c]	(Rv3756c and Rv3757c and Rv3758c and Rv3759c)	Transport	0	0
GLYC3Pabc	sn Glycerol 3 phosphate transport via ABC system	atp[c] + h2o[c] + glyc3p[e] -> h[c] + pi[c] + adp[c] + glyc3p[c]	(Rv2832c and Rv2833c and Rv2834c and Rv2835c)	Transport	0	0
GLYCt	glycerol transport via channel	glyc[c] <=> glyc[e]		Transport	-0.01	-0.01
GLYt2r	glycine reversible transport via proton symport	h[e] + gly[e] <=> h[c] + gly[c]	Rv1704c	Transport	0	0
GTHRDt2	glutathione transport	atp[c] + h2o[c] + gthrd[e] -> pi[c] + adp[c] + gthrd[c]	(Rv1280c and Rv1281c and Rv1282c and Rv1283c)	Transport	0	0
H2CO3TP	H2CO3 transport	h2co3[e] <=> h2co3[c]		Transport	0	0
H2Ot	H2O transport via diffusion	h2o[e] <=> h2o[c]		Transport	1	1
H2St1	h2s transport	h2s[c] -> h2s[e]		Transport	0	0
H2td	hydrogen transport	h2[c] <=> h2[e]		Transport	0	0
HDCAt2	Hexadecanoate transport via proton symport	h[e] + hdca[e] -> h[c] + hdca[c]		Transport	0	0
HISt2r	L histidine reversible transport via proton symport	h[e] + his-L[e] <=> h[c] + his-L[c]		Transport	0	0
ID3ACALDt	Indoleacetaldehyde transport extracellular	id3acald[c] <=> id3acald[e]		Transport	0	0
ILEt2r	L isoleucine reversible transport via proton symport	h[e] + ile-L[e] <=> h[c] + ile-L[c]		Transport	0.000546071	0.000193767
Kabc	Potassium ABC transporter	atp[c] + h2o[c] + k[e] -> h[c] + pi[c] + adp[c] + k[c]	(Rv1029 and Rv1030 and Rv1031)	Transport	0	0
Kt3r	potassium proton antiporter	h[e] + k[c] <=> h[c] + k[e]	(Rv2691 and Rv2692)	Transport	-1000	-1000
LCTSabc	lactose transport via ABC system import	atp[c] + h2o[c] + lcts[e] -> h[c] + pi[c] + adp[c] + lcts[c]	(Rv2316 and Rv2317 and Rv2318)	Transport	0	0
LEUt2r	L leucine reversible transport via proton symport	h[e] + leu-L[e] <=> h[c] + leu-L[c]		Transport	0.00127419	0.000452133
LYSt5r	L lysine transport via diffusion	lys-L[e] <=> lys-L[c]	Rv2320c	Transport	0	0
L_LACt2r	L lactate reversible transport via proton symport	h[e] + lac-L[e] <=> h[c] + lac-L[c]	Rv1902c	Transport	0	0
L_LACt3	L lactate transport out via proton antiport	lac-L[c] + h[e] -> h[c] + lac-L[e]	Rv0191	Transport	0	0
MALTHPabc	maltoheptaose transport via ABC system	atp[c] + h2o[c] + malthp[e] -> h[c] + pi[c] + adp[c] + malthp[c]	(Rv1236 and Rv1237 and Rv1238)	Transport	0	0
MALTabc	maltose transport via ABC system	atp[c] + h2o[c] + malt[e] -> h[c] + pi[c] + adp[c] + malt[c]	(Rv1236 and Rv1237 and Rv1238)	Transport	0	0
MALt2r	L malate reversible transport via proton symport	h[e] + mal-L[e] <=> h[c] + mal-L[c]	Rv2443	Transport	0	0
MEOHt2	Methanol diffusion	meoh[e] <=> meoh[c]		Transport	0	0
METabc	L methionine transport via ABC system	atp[c] + h2o[c] + met-L[e] -> h[c] + pi[c] + adp[c] + met-L[c]		Transport	0	0
MGt5	magnesium transport inout via permease no H	mg2[c] <=> mg2[e]	Rv1239c	Transport	0	0
NAKtr	potassium sodium antiporter	k[c] + na1[e] <=> k[e] + na1[c]	Rv3236c	Transport	1000	1000
NARK	nark	no2[c] -> no2[e]	(Rv0261c or Rv0267 or (Rv1737c and Rv2329c))	Transport	0	0
NAt3_1	sodium proton antiporter HNA is 11	h[e] + na1[c] <=> h[c] + na1[e]	Rv2287	Transport	1000	1000
NH4t	ammonia reversible transport	nh4[e] <=> nh4[c]	Rv2920c	Transport	-1.96113	-1.98621
NO3t7	nitrate transport in via nitrite antiport	no2[c] + no3[e] -> no3[c] + no2[e]	(Rv1737c and Rv1737c)	Transport	0	0
NOt	NO transport diffusion	no[e] <=> no[c]		Transport	0	0
O2t	o2 transport diffusion	o2[e] <=> o2[c]		Transport	0.4	0.4
OCDCAt2	Octadecanoate transport via proton symport	h[e] + ocdca[e] -> h[c] + ocdca[c]		Transport	0	0
ORNt	ornithine transport via diffusion extracellular to periplasm	orn[e] <=> orn[c]	Rv2320c	Transport	0	0
PACt2r	phenylacetate transport in via proton symporter	h[e] + pac[e] <=> h[c] + pac[c]		Transport	0	0
PDIMAT	pdima translocase	pdima[c] -> pdima[e]	Rv2945c	Transport	0	0
PHDCAt	phenol palmitic acid via diffusion extracellular	phdca[e] <=> phdca[c]		Transport	0	0
PHEt2r	L phenylalanine reversible transport via proton symport	h[e] + phe-L[e] <=> h[c] + phe-L[c]		Transport	0	0
PIabc	phosphate transport via ABC system	atp[c] + h2o[c] + pi[e] -> h[c] + 2 pi[c] + adp[c]	(Rv0936 or Rv0820)	Transport	0	0
PIt	Inorganic phosphate exchange diffusion	pi[c] <=> pi[e]	(Rv0545c and Rv2281)	Transport	-0.00689833	-0.0024478
PPAtr	Propionate transport diffusion	ppa[e] <=> ppa[c]		Transport	0.3	0.5
PPDIMAT	ppdima translocase	ppdima[c] -> ppdima[e]	Rv2945c	Transport	0	0
PROabc	L proline transport via ABC system	atp[c] + h2o[c] + pro-L[e] -> h[c] + pi[c] + adp[c] + pro-L[c]	(Rv3756c and Rv3757c and Rv3758c and Rv3759c)	Transport	0	0
PROt2r	L proline reversible transport via proton symport	h[e] + pro-L[e] <=> h[c] + pro-L[c]		Transport	0	0
PYRt2r	pyruvate reversible transport via proton symport	h[e] + pyr[e] <=> pyr[c] + h[c]	Rv1902c	Transport	0	0
RIBabc	D ribose transport via ABC system	atp[c] + h2o[c] + rib-D[e] -> h[c] + pi[c] + adp[c] + rib-D[c]	(Rv1236 and Rv1237 and Rv1238)	Transport	0	0
SERt2r	L serine reversible transport via proton symport	h[e] + ser-L[e] <=> h[c] + ser-L[c]	Rv1704c	Transport	0	0
SKMt2	shikimate transport in via proton symport	h[e] + skm[e] <=> h[c] + skm[c]	Rv1200	Transport	0	0
SUCCt2r	succinate transport via proton symport	h[e] + succ[e] <=> h[c] + succ[c]	Rv2443	Transport	-0.353472	-0.531877
SULabc	sulfate transport via ABC system	atp[c] + h2o[c] + so4[e] -> h[c] + pi[c] + adp[c] + so4[c]	(Rv1707 or Rv1739c or (Rv2397c and Rv2398c and Rv2399c and Rv2400c))	Transport	0.000401473	0.000142458
TARTRt7	Tartratesuccinate antiporter	succ[c] + tartr-L[e] <=> tartr-L[c] + succ[e]	Rv1672c	Transport	0	0
THRt2r	L threonine reversible transport via proton symport	h[e] + thr-L[e] <=> h[c] + thr-L[c]	Rv3737	Transport	0	0
TREabc	trehalose transport via ABC system	atp[c] + h2o[c] + tre[e] -> h[c] + pi[c] + adp[c] + tre[c]	(Rv1236 and Rv1237 and Rv1238)	Transport	0	0
TRPt2r	L tryptophan reversible transport via proton symport	h[e] + trp-L[e] <=> h[c] + trp-L[c]		Transport	0	0
TSULabc	thiosulfate transport via ABC system	atp[c] + h2o[c] + tsul[e] -> h[c] + pi[c] + adp[c] + tsul[c]	(Rv1739c or (Rv2397c and Rv2398c and Rv2399c and Rv2400c))	Transport	0	0
TTDCAt2	Tetradecanoate transport via proton symport	h[e] + ttdca[e] -> h[c] + ttdca[c]		Transport	0	0
TYRt2r	L tyrosine reversible transport via proton symport	h[e] + tyr-L[e] <=> h[c] + tyr-L[c]		Transport	0	0
VALt2r	L valine reversible transport via proton symport	h[e] + val-L[e] <=> h[c] + val-L[c]		Transport	0	0
XYLabc	D xylose transport via ABC system	atp[c] + h2o[c] + xyl-D[e] -> h[c] + pi[c] + adp[c] + xyl-D[c]	((Rv1236 and Rv1237 and Rv1238) or Rv0498)	Transport	0	0
Gln_LT	Glutamine transport	h2o[e] + atp[e] + gln-L[e] -> gln-L[c] + pi[c] + adp[c]	((Rv0072 and Rv0073) or (Rv0411c and Rv2564))	Transport	0	0
Ni2tMf	nickel-transport integral membrane protein	atp[c] + h2o[c] + ni2[e] -> pi[c] + adp[c] + ni2[c]	Rv2856	Transport	0	0
Ni2tMb	nickel-transport integral membrane protein	atp[c] + h2o[c] + ni2[c] -> pi[c] + adp[c] + ni2[e]	Rv2856	Transport	0	0
Mn2tABCf	Manganese ABC transporter	atp[c] + h2o[c] + mn2[e] -> pi[c] + adp[c] + mn2[c]	Rv2059 AND Rv2060 AND Rv2061c	Transport	0	0
Mn2tABCb	Manganese ABC transporter	atp[c] + h2o[c] + mn2[c] -> pi[c] + adp[c] + mn2[e]	Rv2059 AND Rv2060 AND Rv2061c	Transport	0	0
Mn2t	Mn/Fe transport	mn2[e] <=> mn2[c]	Rv0924c	Transport	0	0
Mot	Mo transport	atp[c] + h2o[c] + mob[e] <=> pi[c] + adp[c] + mob[c]	(Rv1857 and Rv1858 and Rv1859)	Transport	0	0
OCTAt2	Octanoate transport	h[e] + octa[e] -> h[c] + octa[c]		Transport	0	0
DCAt2	Decanoate transport	h[e] + dca[e] -> h[c] + dca[c]		Transport	0	0
DDCAt2	Dodecanoate transport	h[e] + ddca[e] -> h[c] + ddca[c]		Transport	0	0
HDCEAt2	Hexadecenoate transport	h[e] + hdcea[e] -> h[c] + hdcea[c]		Transport	0	0
OCDCEAt2	Octadecenoate transport	h[e] + ocdcea[e] -> h[c] + ocdcea[c]		Transport	0	0
ARACHt2	Arachidic acid transport	h[e] + arach[e] -> h[c] + arach[c]		Transport	0	0
TTCt2	Tetracosanoate transport	h[e] + ttc[e] -> h[c] + ttc[c]		Transport	0	0
HEXCt2	Hexacosanoate transport	h[e] + hexc[e] -> h[c] + hexc[c]		Transport	0	0
BUTAt2	Butyrate transport	h[e] + buta[e] -> h[c] + buta[c]		Transport	0	0
HEXANAt2	Hexanoic acid transport	h[e] + hexana[e] -> h[c] + hexana[c]		Transport	0	0
PENTAt2	Pentanoate transport	h[e] + penta[e] -> h[c] + penta[c]		Transport	0	0
HEPTAt2	Heptanoate transport	h[e] + hepta[e] -> h[c] + hepta[c]		Transport	0	0
NONAt2	Nonanoate transport	h[e] + nona[e] -> h[c] + nona[c]		Transport	0	0
UNDECt2	Undecanoate transport	h[e] + undec[e] -> h[c] + undec[c]		Transport	0	0
TRIDECt2	Tridecanoate transport	h[e] + tridec[e] -> h[c] + tridec[c]		Transport	0	0
PTDECt2	Pentadecanoate transport	h[e] + ptdec[e] -> h[c] + ptdec[c]		Transport	0	0
HEPDECt2	Heptadecanoate transport	h[e] + hepdec[e] -> h[c] + hepdec[c]		Transport	0	0
DOSCAt2	Docosanoate transport	h[e] + dosc[e] -> h[c] + dosc[c]		Transport	0	0
NODECAt2	Nonanoate transport	h[e] + nodec[e] -> h[c] + nodec[c]		Transport	0	0
MCE4A	cholesterol ABC transporter	atp[c] + h2o[c] + CHOLESTEROL[e] -> pi[c] + adp[c] + CHOLESTEROL[c]	Rv3499c AND Rv3498c AND Rv3497c AND Rv3496c AND Rv3495c AND Rv3494c AND Rv3500c AND Rv3501c	Transport	0	0
UREATRANS	Urea Transport	urea[e] <=> urea[c]		Transport	0	0
4ABZTRANS	4-aminobenzoate transport	4abz[e] <=> 4abz[c]		Transport	0	0
FORTRANS	Formate transport	for[e] <=> for[c]		Transport	0	0
AKGTRANS	2-oxoglutarate transport	h[e] + akg[e] <=> akg[c] + h[c]		Transport	0	0
OXATRANS	Oxalate Transport	oxa[e] <=> oxa[c]		Transport	0	0
GNTRANS	Guanine Transport	gua[e] <=> gua[c]		Transport	0	0
ACETRANS	Acetate transport	h[e] + ac[e] <=> h[c] + ac[c]		Transport	-0.411818	-0.407419
THIA	THIA	HIA[e] <=> HIA[c]		Transport	0	0
ALATRS	Alanyl-tRNA synthetase	ala-L[c] + atp[c] + trnaala[c] -> amp[c] + ppi[c] + alatrna[c]	Rv2555c	tRNA Charging	0	0
ARGTRS	Arginyl-tRNA synthetase	arg-L[c] + atp[c] + trnaarg[c] -> amp[c] + ppi[c] + argtrna[c]	Rv1292	tRNA Charging	0	0
ASNTRS	Asparaginyl-tRNA synthetase	atp[c] + asn-L[c] + trnaasn[c] -> amp[c] + ppi[c] + asntrna[c]	(Rv3009c and Rv3011c and Rv3012c)	tRNA Charging	0	0
ASPTRS	Aspartyl-tRNA synthetase	atp[c] + asp-L[c] + trnaasp[c] -> amp[c] + ppi[c] + asptrna[c]	Rv2572c	tRNA Charging	0	0
CYSTRS	Cysteinyl-tRNA synthetase	atp[c] + cys-L[c] + trnacys[c] -> amp[c] + ppi[c] + cystrna[c]	Rv3580c	tRNA Charging	0	0
FMETTRS	Methionyl-tRNA formyltransferase	10fthf[c] + mettrna[c] -> h[c] + thf[c] + fmettrna[c]	Rv1406	tRNA Charging	0	0
GLNTRS	Glutaminyl-tRNA synthetase	atp[c] + gln-L[c] + trnagln[c] -> amp[c] + ppi[c] + glntrna[c]	(Rv3009c and Rv3011c and Rv3012c)	tRNA Charging	0	0
GLYTRS	Glycyl-tRNA synthetase	atp[c] + gly[c] + trnagly[c] -> amp[c] + ppi[c] + glytrna[c]	Rv2357	tRNA Charging	0	0
HISTRS	Histidyl-tRNA synthetase	atp[c] + his-L[c] + trnahis[c] -> amp[c] + ppi[c] + histrna[c]	Rv2580c	tRNA Charging	0	0
ILETRS	Isoleucyl-tRNA synthetase	atp[c] + ile-L[c] + trnaile[c] -> amp[c] + ppi[c] + iletrna[c]	Rv1536	tRNA Charging	0	0
LEUTRS	Leucyl-tRNA synthetase	atp[c] + leu-L[c] + trnaleu[c] -> amp[c] + ppi[c] + leutrna[c]	Rv0041	tRNA Charging	0	0
LYSTRS	Lysyl-tRNA synthetase	atp[c] + lys-L[c] + trnalys[c] -> amp[c] + ppi[c] + lystrna[c]	(Rv1640c or Rv3598c)	tRNA Charging	0	0
METTRS	Methionyl-tRNA synthetase	atp[c] + met-L[c] + trnamet[c] -> amp[c] + ppi[c] + mettrna[c]	Rv1007c	tRNA Charging	0	0
PHETRS	Phenylalanyl-tRNA synthetase	atp[c] + phe-L[c] + trnaphe[c] -> amp[c] + ppi[c] + phetrna[c]	(Rv1649 and Rv1650)	tRNA Charging	0	0
PROTRS	Prolyl-tRNA synthetase	atp[c] + pro-L[c] + trnapro[c] -> amp[c] + ppi[c] + protrna[c]	Rv2845c	tRNA Charging	0	0
SELCYSS	selenocysteine synthase	selnp[c] + sertrna[sec][c] -> h[c] + pi[c] + sectrna[c]		tRNA Charging	0	0
SERTRS	Seryl-tRNA synthetase	atp[c] + ser-L[c] + trnaser[c] -> amp[c] + ppi[c] + sertrna[c]	Rv3834c	tRNA Charging	0	0
SERTRS2	Seryl-tRNA synthetase (selenocystein)	atp[c] + ser-L[c] + trnasecys[c] -> amp[c] + ppi[c] + sertrna[sec][c]	Rv3834c	tRNA Charging	0	0
THRTRS	Threonyl-tRNA synthetase	atp[c] + thr-L[c] + trnathr[c] -> amp[c] + ppi[c] + thrtrna[c]	Rv2614c	tRNA Charging	0	0
TRPTRS	Tryptophanyl-tRNA synthetase	atp[c] + trp-L[c] + trnatrp[c] -> amp[c] + ppi[c] + trptrna[c]	Rv3336c	tRNA Charging	0	0
TYRTRS	tyrosyl-tRNA synthetase	atp[c] + tyr-L[c] + trnatyr[c] -> amp[c] + ppi[c] + tyrtrna[c]	Rv1689	tRNA Charging	0	0
VALTRS	Valyl-tRNA synthetase	atp[c] + val-L[c] + trnaval[c] -> amp[c] + ppi[c] + valtrna[c]	Rv2448c	tRNA Charging	0	0
AMMQT6	S adenosylmethione	amet[c] + 2dmmq6[c] -> h[c] + mqn6[c] + ahcys[c]		Ubiquinone Metabolism	0	0
AMMQT8	S adenosylmethione2 demthylmenaquinone methyltransferase menaquinone 8	h[c] + amet[c] + 2dmmq8[c] -> mql8[c] + ahcys[c]	Rv0558	Ubiquinone Metabolism	0	0
AMMQT8_2	S adenosylmethione2 demethylmenaquinone methyltransferase	amet[c] + 2dmmq8[c] -> h[c] + mqn8[c] + ahcys[c]		Ubiquinone Metabolism	0	0
DHNAOT	1 4 dihydroxy 2 naphthoate octaprenyltransferase	octdp[c] + dhna[c] -> ppi[c] + h[c] + co2[c] + 2dmmq8[c]	Rv0534c	Ubiquinone Metabolism	0	0
DHNAOT2	1 4 dihydroxy 2 naphthoate octaprenyltransferase	octdp[c] + dhna[c] -> ppi[c] + h[c] + co2[c] + 2dmmq6[c]	Rv0534c	Ubiquinone Metabolism	0	0
ICHORSi	Isochorismate Synthase	chor[c] -> ichor[c]	Rv3215	Ubiquinone Metabolism	0	0
MNDNS1	menadione synthase	3 h[c] + 2 nadph[c] + dhna[c] -> 2 h2o[c] + 2 nadp[c] + mndn[c]		Ubiquinone Metabolism	0	0
MNDNS2	menadione synthase	3 h[c] + 2 nadh[c] + dhna[c] -> 2 h2o[c] + 2 nad[c] + mndn[c]		Ubiquinone Metabolism	0	0
NADH10	NADH dehydrogenase menaquinone 8 0 protons	h[c] + nadh[c] + mqn8[c] -> nad[c] + mql8[c]	(Rv0082 and Rv3145 and Rv3146 and Rv3147 and Rv3148 and Rv3149 and Rv3150 and Rv3151 and Rv3152 and Rv3153 and Rv3154 and Rv3155 and Rv3156 and Rv3157 and Rv3158)	Ubiquinone Metabolism	0	0
NADH9	NADH dehydrogenase demethylmenaquinone 8 0 protons	h[c] + nadh[c] + 2dmmq8[c] -> nad[c] + 2dmmql8[c]	(Rv0082 and Rv3145 and Rv3146 and Rv3147 and Rv3148 and Rv3149 and Rv3150 and Rv3151 and Rv3152 and Rv3153 and Rv3154 and Rv3155 and Rv3156 and Rv3157 and Rv3158)	Ubiquinone Metabolism	0	0
NPHS	naphthoate synthase	sbzcoa[c] -> coa[c] + dhna[c]	Rv0548c	Ubiquinone Metabolism	0	0
OXGDC2	2 oxoglutarate decarboxylase	akg[c] + h[c] + thmpp[c] -> co2[c] + ssaltpp[c]	Rv0555	Ubiquinone Metabolism	0	0
PHTHCLR1	phthiocol reductase NAD	nad[c] + phthclh2[c] <=> h[c] + nadh[c] + phthcl[c]		Ubiquinone Metabolism	-1000	-1000
PHTHCLR2	phthiocol reductase NAD	nadp[c] + phthclh2[c] <=> h[c] + nadph[c] + phthcl[c]		Ubiquinone Metabolism	1000	1000
PHTHCLS	phthiocol synthesis	h[c] + o2[c] + nadph[c] + mndn[c] -> h2o[c] + nadp[c] + phthcl[c]		Ubiquinone Metabolism	0	0
PHTO	phthiocol oxygenase	2 o2[c] + phthclh2[c] -> 2 h[c] + 2 o2s[c] + phthcl[c]		Ubiquinone Metabolism	0	0
SUCBZL	o succinylbenzoate CoA ligase	atp[c] + coa[c] + sucbz[c] -> amp[c] + ppi[c] + sbzcoa[c]	Rv0542c	Ubiquinone Metabolism	0	0
SUCBZS	O succinylbenzoate CoA synthase	2shchc[c] -> h2o[c] + sucbz[c]	Rv0553	Ubiquinone Metabolism	0	0
ACGK	acetylglutamate kinase	atp[c] + acglu[c] -> adp[c] + acg5p[c]	Rv1654	Urea Cycle	0.00074954	0.000265966
ACGS	N acetylglutamate synthase	glu-L[c] + accoa[c] -> h[c] + coa[c] + acglu[c]	(Rv1653 or Rv2747)	Urea Cycle	0	0
ACOTA	acetylornithine transaminase	akg[c] + acorn[c] <=> glu-L[c] + acg5sa[c]	Rv1655	Urea Cycle	-0.00074954	-0.000265966
AGPR	N acetyl g glutamyl phosphate reductase	pi[c] + nadp[c] + acg5sa[c] <=> h[c] + nadph[c] + acg5p[c]	Rv1652	Urea Cycle	-0.00074954	-0.000265966
G5SD	glutamate 5 semialdehyde dehydrogenase	h[c] + nadph[c] + glu5p[c] -> pi[c] + nadp[c] + glu5sa[c]	Rv2427c	Urea Cycle	0.000859152	0.00030486
G5SD2	glutamate 5 semialdehyde dehydrogenase	h[c] + nadh[c] + glu5p[c] -> pi[c] + nad[c] + glu5sa[c]	Rv2427c	Urea Cycle	0	0
GLU5K	glutamate 5 kinase	glu-L[c] + atp[c] -> adp[c] + glu5p[c]	Rv2439c	Urea Cycle	0.000859152	0.00030486
ORNTAC	ornithine transacetylase	glu-L[c] + acorn[c] <=> orn[c] + acglu[c]	Rv1653	Urea Cycle	0.00074954	0.000265966
SPMS	spermidine synthase	ptrc[c] + ametam[c] -> h[c] + 5mta[c] + spmd[c]	Rv2601	Urea Cycle	0	0
UCBL	Urea Carboxylase	atp[c] + h[c] + hco3[c] + urea[c] <=> pi[c] + adp[c] + u1c[c]	Rv0263c	Urea Cycle	0	0
AHDL	Allophanate Hydrolase	h2o[c] + u1c[c] -> 2 co2[c] + 2 nh3[c]	Rv0264c	Urea Cycle	0	0
ACHBS	2 aceto 2 hydroxybutanoate synthase	pyr[c] + h[c] + 2obut[c] -> co2[c] + 2ahbut[c]		Valine Leucine and Isoleucine Metabolism	0	0
ACLS	acetolactate synthase	2 pyr[c] + h[c] -> co2[c] + alac-S[c]	((Rv1820 and Rv3002c) or (Rv3002c and Rv3509c) or (Rv3002c and Rv3003c) or (Rv3002c and Rv3470c) or (Rv3002c and Rv3509c))	Valine Leucine and Isoleucine Metabolism	0.00128116	0.000454607
DHAD1	dihydroxy acid dehydratase 2 3 dihydroxy 3 methylbutanoate	23dhmb[c] -> h2o[c] + 3mob[c]	Rv0189c	Valine Leucine and Isoleucine Metabolism	0.00128116	0.000454607
DHAD2	Dihydroxy acid dehydratase 2 3 dihydroxy 3 methylpentanoate	23dhmp[c] -> h2o[c] + 3mop[c]		Valine Leucine and Isoleucine Metabolism	0	0
ILETA	isoleucine transaminase	akg[c] + ile-L[c] <=> glu-L[c] + 3mop[c]	Rv2210c	Valine Leucine and Isoleucine Metabolism	0	0
IPMD	3 isopropylmalate dehydrogenase	nad[c] + 3c2hmp[c] -> h[c] + nadh[c] + 3c4mop[c]	Rv2995c	Valine Leucine and Isoleucine Metabolism	0	0
IPPMIa	3 isopropylmalate dehydratase	3c2hmp[c] <=> h2o[c] + 2ippm[c]	(Rv2987c and Rv2988c)	Valine Leucine and Isoleucine Metabolism	0	0
IPPMIb	2 isopropylmalate hydratase	h2o[c] + 2ippm[c] <=> 3c3hmp[c]	(Rv2987c and Rv2988c)	Valine Leucine and Isoleucine Metabolism	0	0
IPPS	2 isopropylmalate synthase	h2o[c] + accoa[c] + 3mob[c] -> h[c] + coa[c] + 3c3hmp[c]	Rv3710	Valine Leucine and Isoleucine Metabolism	0	0
KARA1i	acetohydroxy acid isomeroreductase	h[c] + nadph[c] + alac-S[c] -> nadp[c] + 23dhmb[c]	Rv3001c	Valine Leucine and Isoleucine Metabolism	0.00128116	0.000454607
KARA2i	ketol acid reductoisomerase 2 Aceto 2 hydroxybutanoate	h[c] + nadph[c] + 2ahbut[c] -> nadp[c] + 23dhmp[c]	Rv3001c	Valine Leucine and Isoleucine Metabolism	0	0
LEUTA	leucine transaminase	akg[c] + leu-L[c] <=> glu-L[c] + 4mop[c]	Rv2210c	Valine Leucine and Isoleucine Metabolism	0	0
OMCDC	2 Oxo 4 methyl 3 carboxypentanoate decarboxylation	h[c] + 3c4mop[c] -> co2[c] + 4mop[c]		Valine Leucine and Isoleucine Metabolism	0	0
VALTA	valine transaminase	akg[c] + val-L[c] <=> glu-L[c] + 3mob[c]	Rv2210c	Valine Leucine and Isoleucine Metabolism	-0.00128116	-0.000454607
EX_acysbmn(e)	acetyl cystine bimane exchange	acysbmn[e] <=>		Exchange	0	0
EX_ala_B(e)	beta Alanine exchange	ala-B[e] <=>		Exchange	0	0
EX_ala_D(e)	D Alanine exchange	ala-D[e] <=>		Exchange	0	0
EX_ala_L(e)	L Alanine exchange	ala-L[e] <=>		Exchange	0	0
EX_arab_D(e)	D Arabinose exchange	arab-D[e] <=>		Exchange	0	0
EX_arab_L(e)	L Arabinose exchange	arab-L[e] <=>		Exchange	0	0
EX_arg_L(e)	L Arginine exchange	arg-L[e] <=>		Exchange	0	0
EX_asn_L(e)	L Asparagine exchange	asn-L[e] <=>		Exchange	-1	-1
EX_asp_L(e)	L Aspartate exchange	asp-L[e] <=>		Exchange	0	0
EX_atp(e)	ATP exchange	atp[e] <=>		Exchange	0	0
EX_bmn(e)	bimane exchange	bmn[e] <=>		Exchange	0	0
EX_ca2(e)	Calcium exchange	ca2[e] <=>		Exchange	0	0
EX_chol(e)	Choline exchange	chol[e] <=>		Exchange	0	0
EX_cit(e)	Citrate exchange	cit[e] <=>		Exchange	0	0
EX_co2(e)	CO2 exchange	co2[e] <=>		Exchange	0.651313	0.353692
EX_coa(e)	Coenzyme A exchange	coa[e] <=>		Exchange	0	0
EX_cobalt2(e)	Co2 exchange	cobalt2[e] <=>		Exchange	0	0
EX_crn(e)	L Carnitine exchange	crn[e] <=>		Exchange	0	0
EX_cu2(e)	Cu2 exchange	cu2[e] <=>		Exchange	0	0
EX_cytd(e)	Cytidine exchange	cytd[e] <=>		Exchange	0	0
EX_etha(e)	Ethanolamine exchange	etha[e] <=>		Exchange	0	0
EX_fe2(e)	Fe2 exchange	fe2[e] <=>		Exchange	0	0
EX_fe3(e)	Fe3 exchange	fe3[e] <=>		Exchange	-9.32413e-06	-3.30856e-06
EX_fum(e)	Fumarate exchange	fum[e] <=>		Exchange	0.449803	0.537027
EX_gal(e)	D Galactose exchange	gal[e] <=>		Exchange	0	0
EX_glc(e)	D Glucose exchange	glc-D[e] <=>		Exchange	0	0
EX_glu_L(e)	L Glutamate exchange	glu-L[e] <=>		Exchange	0	0
EX_gly(e)	Glycine exchange	gly[e] <=>		Exchange	0	0
EX_glyb(e)	Glycine betaine exchange	glyb[e] <=>		Exchange	0	0
EX_glyc3p(e)	Glycerol 3 phosphate exchange	glyc3p[e] <=>		Exchange	0	0
EX_glyc(e)	Glycerol exchange	glyc[e] <=>		Exchange	-0.01	-0.01
EX_gthrd(e)	Reduced glutathione exchange	gthrd[e] <=>		Exchange	0	0
EX_h2(e)	H2 exchange	h2[e] <=>		Exchange	0	0
EX_h2co3(e)	carbonic acid exchange	h2co3[e] <=>		Exchange	0	0
EX_h2o(e)	H2O exchange	h2o[e] <=>		Exchange	-1	-1
EX_h2s(e)	Hydrogen sulfide exchange	h2s[e] <=>		Exchange	0	0
EX_h(e)	H exchange	h[e] <=>		Exchange	-1	-1
EX_hdca(e)	Hexadecanoate n C160 exchange	hdca[e] <=>		Exchange	0	0
EX_his_L(e)	L Histidine exchange	his-L[e] <=>		Exchange	0	0
EX_id3acald(e)	Indole 3 acetaldehyde exchange	id3acald[e] <=>		Exchange	0	0
EX_ile_L(e)	L Isoleucine exchange	ile-L[e] <=>		Exchange	-0.000546071	-0.000193767
EX_k(e)	K exchange	k[e] <=>		Exchange	0	0
EX_lac_L(e)	L Lactate exchange	lac-L[e] <=>		Exchange	0	0
EX_lcts(e)	Lactose exchange	lcts[e] <=>		Exchange	0	0
EX_leu_L(e)	L Leucine exchange	leu-L[e] <=>		Exchange	-0.00127419	-0.000452133
EX_lys_L(e)	L Lysine exchange	lys-L[e] <=>		Exchange	0	0
EX_mal_L(e)	L Malate exchange	mal-L[e] <=>		Exchange	0	0
EX_malt(e)	Maltose exchange	malt[e] <=>		Exchange	0	0
EX_malthp(e)	Maltoheptaose exchange	malthp[e] <=>		Exchange	0	0
EX_meoh(e)	methanol exchange	meoh[e] <=>		Exchange	0	0
EX_met_L(e)	L Methionine exchange	met-L[e] <=>		Exchange	0	0
EX_mg2(e)	Mg exchange	mg2[e] <=>		Exchange	0	0
EX_na1(e)	Sodium exchange	na1[e] <=>		Exchange	0	0
EX_nh4(e)	Ammonia exchange	nh4[e] <=>		Exchange	1.96113	1.98621
EX_no2(e)	Nitrite exchange	no2[e] <=>		Exchange	0	0
EX_no3(e)	Nitrate exchange	no3[e] <=>		Exchange	0	0
EX_no(e)	Nitric oxide exchange	no[e] <=>		Exchange	0	0
EX_o2(e)	O2 exchange	o2[e] <=>		Exchange	-0.4	-0.4
EX_ocdca(e)	octadecanoate n C180 exchange	ocdca[e] <=>		Exchange	0	0
EX_orn(e)	Ornithine exchange	orn[e] <=>		Exchange	0	0
EX_pac(e)	Phenylacetic acid exchange	pac[e] <=>		Exchange	0	0
EX_pdima(e)	phthiocerol dimycocerosate A Mtb exchange	pdima[e] <=>		Exchange	0	0
EX_phdca(e)	phenol palmitic acid exchange	phdca[e] <=>		Exchange	0	0
EX_phe_L(e)	L Phenylalanine exchange	phe-L[e] <=>		Exchange	0	0
EX_pi(e)	Phosphate exchange	pi[e] <=>		Exchange	-0.00689833	-0.0024478
EX_ppa(e)	Propionate exchange	ppa[e] <=>		Exchange	-0.3	-0.5
EX_ppdima(e)	phenol phthiocerol dimycocerosate Mtb exchange	ppdima[e] <=>		Exchange	0	0
EX_pro_L(e)	L Proline exchange	pro-L[e] <=>		Exchange	0	0
EX_pyr(e)	Pyruvate exchange	pyr[e] <=>		Exchange	0	0
EX_rib_D(e)	D Ribose exchange	rib-D[e] <=>		Exchange	0	0
EX_ser_D(e)	D Serine exchange	ser-D[e] <=>		Exchange	0	0
EX_ser_L(e)	L Serine exchange	ser-L[e] <=>		Exchange	0	0
EX_skm(e)	Shikimate exchange	skm[e] <=>		Exchange	0	0
EX_so4(e)	Sulfate exchange	so4[e] <=>		Exchange	-0.000401473	-0.000142458
EX_succ(e)	Succinate exchange	succ[e] <=>		Exchange	0.353472	0.531877
EX_tartr_L(e)	L tartrate exchange	tartr-L[e] <=>		Exchange	0	0
EX_thr_L(e)	L Threonine exchange	thr-L[e] <=>		Exchange	0	0
EX_tre(e)	Trehalose exchange	tre[e] <=>		Exchange	0	0
EX_trp_L(e)	L Tryptophan exchange	trp-L[e] <=>		Exchange	0	0
EX_tsul(e)	Thiosulfate exchange	tsul[e] <=>		Exchange	0	0
EX_ttdca(e)	tetradecanoate n C140 exchange	ttdca[e] <=>		Exchange	0	0
EX_tyr_L(e)	L Tyrosine exchange	tyr-L[e] <=>		Exchange	0	0
EX_val_L(e)	L Valine exchange	val-L[e] <=>		Exchange	0	0
EX_xyl_D(e)	D Xylose exchange	xyl-D[e] <=>		Exchange	0	0
EX_ac(e)	Acetate exchange	ac[e] <=>		Exchange	0.411818	0.407419
EX_4abz(e)	Aminobenzoate exchange	4abz[e] <=>		Exchange	0	0
EX_for(e)	Formate exchange	for[e] <=>		Exchange	0	0
EX_akg(e)	Oxoglutarate exchange	akg[e] <=>		Exchange	0	0
EX_oxa(e)	Oxalate exchange	oxa[e] <=>		Exchange	0	0
EX_gua(e)	Guanine exchange	gua[e] <=>		Exchange	0	0
EX_ad(e)	Acetamide exchange	ad[e] <=>		Exchange	0	0
EX_urea(e)	Urea exchange	urea[e] <=>		Exchange	0	0
EX_Gln[e]	Glutamine exchange	gln-L[e] <=>		Exchange	0	0
EX_ni2(e)	Ni exchange	ni2[e] <=>		Exchange	0	0
EX_mn2(e)	Mn exchange	mn2[e] <=>		Exchange	0	0
EX_mo(e)	Mo exchange	mob[e] <=>		Exchange	0	0
EX_octa(e)	Octanoate exchange	octa[e] <=>		Exchange	0	0
EX_dca(e)	Decanoate exchange	dca[e] <=>		Exchange	0	0
EX_ddca(e)	Dodecanoate exchange	ddca[e] <=>		Exchange	0	0
EX_hdcea(e)	Hexadecenoate exchange	hdcea[e] <=>		Exchange	0	0
EX_ocdcea(e)	Octadecenoate exchange	ocdcea[e] <=>		Exchange	0	0
EX_arach(e)	Arachidic acid exchange	arach[e] <=>		Exchange	0	0
EX_ttc(e)	Tetracosanoate exchange	ttc[e] <=>		Exchange	0	0
EX_hexc(e)	Hexacosanoate exchange	hexc[e] <=>		Exchange	0	0
EX_buta(e)	Butyrate exchange	buta[e] <=>		Exchange	0	0
EX_hexana(e)	Hexanoic acid exchange	hexana[e] <=>		Exchange	0	0
EX_penta(e)	Pentanoate exchange	penta[e] <=>		Exchange	0	0
EX_hepta(e)	Heptanoate exchange	hepta[e] <=>		Exchange	0	0
EX_nona(e)	Nonanoate exchange	nona[e] <=>		Exchange	0	0
EX_undec(e)	Undecanoate exchange	undec[e] <=>		Exchange	0	0
EX_tridec(e)	Tridecanoate exchange	tridec[e] <=>		Exchange	0	0
EX_ptdec(e)	Pentadecanoate exchange	ptdec[e] <=>		Exchange	0	0
EX_hepdec(e)	Heptadecanoate exchange	hepdec[e] <=>		Exchange	0	0
EX_dosc(e)	Docosanoate exchange	dosc[e] <=>		Exchange	0	0
EX_nodec(e)	Nodecanoate exchange	nodec[c] <=>		Exchange	0	0
EX_CHOLESTEROL[e]	Cholesterol exchange	CHOLESTEROL[e] <=>		Exchange	0	0
EX_HIA[e]	3-[(3aS,4S,5R,7aS)-5-hydroxy-7a-methyl-1-oxo-octahydro-1H-indene-4-carboxylate exchange	HIA[e] <=>		Exchange	0	0
biomass_Mtb_9_60atp	biomass composition for Mycobacterium tuberculosis v 01 60 atp	0.40596 ala-L[c] + 0.090007 glu-L[c] + 0.12042 arg-L[c] + 60 atp[c] + 0.12031 asp-L[c] + 0.13903 amp[c] + 60 h2o[c] + 0.047699 asn-L[c] + 0.05812 gln-L[c] + 0.1316 ump[c] + 0.000731 arabinanagalfragund[c] + 0.13803 pro-L[c] + 0.022 cys-L[c] + 0.034889 met-L[c] + 0.24365 gmp[c] + 0.1434 ser-L[c] + 0.23515 hdca[c] + 0.004061 pe160[c] + 0.034837 ocdca[c] + 0.095802 mocdca[c] + 0.058352 hexc[c] + 0.0…		Exchange	0.00622438	0.00220865
